# Supplementary material for: High prevalence of mcr-1-encoded colistin resistance in commensal Escherichia coli from broiler chicken in Bangladesh
Source: Sci Rep. 2020 Oct 29;10:18637. doi: 10.1038/s41598-020-75608-2 (PMC7596488; doi:10.1038/s41598-020-75608-2)
Supplement: Supplementary file 1 — Supplementary Information 1. [file 41598_2020_75608_MOESM1_ESM.xlsx]

## Sheet: Title
Supplementary Materials for
Title: High prevalence of mcr-1-encoded colistin resistance in commensal Escherichia coli from broiler chicken in Bangladesh
Shahana Ahmed1, Tridip Das2, Md Zohorul Islam1,2,3,4, Ana Herrero-Fresno1, Paritosh Kumar Biswas2, John Elmerdahl Olsen1#
1Department of Veterinary and Animal Sciences, Faculty of Health and Medical Sciences, University of Copenhagen, Frederiksberg, Denmark
2Department of Microbiology and Veterinary Public Health, Chattogram Veterinary and Animal Sciences University, Bangladesh
3Section on Pathophysiology and Molecular Pharmacology, Joslin Diabetes Center, Boston, MA, USA
4Department of Microbiology and Immunobiology, Harvard Medical School, Boston, MA, USA
Shahana Ahmed: shahana@sund.ku.dk, Tridip Das: das.vet671@gmail.com, Md Zohorul Islam: MDZohorul.islam@joslin.harvard.edu/zois@sund.ku.dk, Ana Herrero-Fresno: ahefr@sund.ku.dk, Paritosh Kumar Biswas: biswaspk2000@yahoo.com, John Elmerdahl Olsen: jeo@sund.ku.dk
#Corresponding author, John Elmerdahl Olsen; Email: jeo@sund.ku.dk

## Sheet: Supplementary file 1
Sample_ID	Species	Year	Continent	Country	Host	Data_source	Data.type	Accession_SRA	Accession_BioSample
S001	Escherichia coli	2019	Asia	Bangladesh	Chicken	This study	Illumina WGS	ERR3479017	ERS3651631
S002	Escherichia coli	2019	Asia	Bangladesh	Chicken	This study	Illumina WGS	ERR3479018	ERS3651632
S003	Escherichia coli	2019	Asia	Bangladesh	Chicken	This study	Illumina WGS	ERR3479019	ERS3651633
S004	Escherichia coli	2019	Asia	Bangladesh	Chicken	This study	Illumina WGS	ERR3479020	ERS3651634
S005	Escherichia coli	2019	Asia	Bangladesh	Chicken	This study	Illumina WGS	ERR3479021	ERS3651635
S024	Escherichia coli	2019	Asia	Bangladesh	Chicken	This study	Illumina WGS	ERR3479022	ERS3651636
S025	Escherichia coli	2019	Asia	Bangladesh	Chicken	This study	Illumina WGS	ERR3479023	ERS3651637
S026	Escherichia coli	2019	Asia	Bangladesh	Chicken	This study	Illumina WGS	ERR3479024	ERS3651638
S027	Escherichia coli	2019	Asia	Bangladesh	Chicken	This study	Illumina WGS	ERR3479025	ERS3651639
S028	Escherichia coli	2019	Asia	Bangladesh	Chicken	This study	Illumina WGS	ERR3479026	ERS3651640
S029	Escherichia coli	2019	Asia	Bangladesh	Chicken	This study	Illumina WGS	ERR3479027	ERS3651641
S030	Escherichia coli	2019	Asia	Bangladesh	Chicken	This study	Illumina WGS	ERR3479028	ERS3651642
S031	Escherichia coli	2019	Asia	Bangladesh	Chicken	This study	Illumina WGS	ERR3479029	ERS3651643
S032	Escherichia coli	2019	Asia	Bangladesh	Chicken	This study	Illumina WGS	ERR3479030	ERS3651644
S033	Escherichia coli	2019	Asia	Bangladesh	Chicken	This study	Illumina WGS	ERR3479031	ERS3651645
S034	Escherichia coli	2019	Asia	Bangladesh	Chicken	This study	Illumina WGS	ERR3479032	ERS3651646
S035	Escherichia coli	2019	Asia	Bangladesh	Chicken	This study	Illumina WGS	ERR3479033	ERS3651647
S036	Escherichia coli	2019	Asia	Bangladesh	Chicken	This study	Illumina WGS	ERR3479034	ERS3651648
S037	Escherichia coli	2019	Asia	Bangladesh	Chicken	This study	Illumina WGS	ERR3479035	ERS3651649
S038	Escherichia coli	2019	Asia	Bangladesh	Chicken	This study	Illumina WGS	ERR3479036	ERS3651650
S039	Escherichia coli	2019	Asia	Bangladesh	Chicken	This study	Illumina WGS	ERR3479037	ERS3651651
S040	Escherichia coli	2019	Asia	Bangladesh	Chicken	This study	Illumina WGS	ERR3479038	ERS3651652
S041	Escherichia coli	2019	Asia	Bangladesh	Chicken	This study	Illumina WGS	ERR3479039	ERS3651653
S042	Escherichia coli	2019	Asia	Bangladesh	Chicken	This study	Illumina WGS	ERR3479040	ERS3651654
S043	Escherichia coli	2019	Asia	Bangladesh	Chicken	This study	Illumina WGS	ERR3479041	ERS3651655
S044	Escherichia coli	2019	Asia	Bangladesh	Chicken	This study	Illumina WGS	ERR3479042	ERS3651656
S045	Escherichia coli	2019	Asia	Bangladesh	Chicken	This study	Illumina WGS	ERR3479043	ERS3651657
S046	Escherichia coli	2019	Asia	Bangladesh	Chicken	This study	Illumina WGS	ERR3479044	ERS3651658
S047	Escherichia coli	2019	Asia	Bangladesh	Chicken	This study	Illumina WGS	ERR3479045	ERS3651659
S048	Escherichia coli	2019	Asia	Bangladesh	Chicken	This study	Illumina WGS	ERR3479046	ERS3651660
S049	Escherichia coli	2019	Asia	Bangladesh	Chicken	This study	Illumina WGS	ERR3479047	ERS3651661
S050	Escherichia coli	2019	Asia	Bangladesh	Chicken	This study	Illumina WGS	ERR3479048	ERS3651662
DRR065946	Escherichia coli	2008	Asia	Japan	Cow	NCBI SRA	Illumina MiSeq	DRR065946	SAMD00056130
DRR065947	Escherichia coli	2012	Asia	Japan	Cow	NCBI SRA	Illumina MiSeq	DRR065947	SAMD00056131
DRR065948	Escherichia coli	2013	Asia	Japan	Cow	NCBI SRA	Illumina MiSeq	DRR065948	SAMD00056132
ERR1218581	Escherichia coli	2015	Asia	Thailand	Unknown	NCBI SRA	Illumina HiSeq 2000	ERR1218581	SAMEA3531624
ERR1218643	Escherichia coli	2015	Asia	Thailand	Unknown	NCBI SRA	Illumina HiSeq 2000	ERR1218643	SAMEA3531752
ERR1218720	Escherichia coli	2015	Asia	Thailand	Unknown	NCBI SRA	Illumina HiSeq 2000	ERR1218720	SAMEA3531856
ERR1399393	Escherichia coli	2015	Europe	Denmark	Human	NCBI SRA	unspecified	ERR1399393	SAMEA3952450
ERR1399394	Escherichia coli	2013	Europe	Denmark	Chicken	NCBI SRA	unspecified	ERR1399394	SAMEA3952451
ERR1399395	Escherichia coli	2012	Europe	Denmark	Chicken	NCBI SRA	unspecified	ERR1399395	SAMEA3952452
ERR1399396	Escherichia coli	2012	Europe	Denmark	Chicken	NCBI SRA	unspecified	ERR1399396	SAMEA3952453
ERR1399397	Escherichia coli	2012	Europe	Denmark	Chicken	NCBI SRA	unspecified	ERR1399397	SAMEA3952454
ERR1399398	Escherichia coli	2014	Europe	Denmark	Chicken	NCBI SRA	unspecified	ERR1399398	SAMEA3952455
ERR1399423	Escherichia coli	2009	Europe	Netherlands	Chicken	NCBI SRA	Illumina MiSeq	ERR1399423	SAMEA3952459
ERR1399424	Escherichia coli	2014	Europe	Netherlands	Chicken	NCBI SRA	Illumina MiSeq	ERR1399424	SAMEA3952460
ERR1399425	Escherichia coli	2014	Europe	Netherlands	Chicken	NCBI SRA	Illumina MiSeq	ERR1399425	SAMEA3952461
ERR1432659	Escherichia coli	2013	Asia	Singapore	Human	NCBI SRA	Illumina MiSeq	ERR1432659	SAMEA4019573
ERR1609196	Escherichia coli	2016	Asia	Vietnam	Poultry and farmers	NCBI SRA	HiSeq X Ten	ERR1609196	SAMEA3981386
ERR1609197	Escherichia coli	2016	Asia	Vietnam	Poultry and farmers	NCBI SRA	HiSeq X Ten	ERR1609197	SAMEA3981398
ERR1609201	Escherichia coli	2016	Asia	Vietnam	Poultry and farmers	NCBI SRA	HiSeq X Ten	ERR1609201	SAMEA3981452
ERR1609215	Escherichia coli	2016	Asia	Vietnam	Poultry and farmers	NCBI SRA	HiSeq X Ten	ERR1609215	SAMEA3981614
ERR1609245	Escherichia coli	2016	Asia	Vietnam	Poultry and farmers	NCBI SRA	HiSeq X Ten	ERR1609245	SAMEA3981338
ERR1609249	Escherichia coli	2016	Asia	Vietnam	Poultry and farmers	NCBI SRA	HiSeq X Ten	ERR1609249	SAMEA3981435
ERR1609312	Escherichia coli	2016	Asia	Vietnam	Poultry and farmers	NCBI SRA	HiSeq X Ten	ERR1609312	SAMEA3981791
ERR1609376	Escherichia coli	2016	Asia	Vietnam	Poultry and farmers	NCBI SRA	HiSeq X Ten	ERR1609376	SAMEA3981285
ERR1609378	Escherichia coli	2016	Asia	Vietnam	Poultry and farmers	NCBI SRA	HiSeq X Ten	ERR1609378	SAMEA3981300
ERR1609380	Escherichia coli	2016	Asia	Vietnam	Poultry and farmers	NCBI SRA	HiSeq X Ten	ERR1609380	SAMEA3981320
ERR1609434	Escherichia coli	2016	Asia	Vietnam	Poultry and farmers	NCBI SRA	HiSeq X Ten	ERR1609434	SAMEA3980765
ERR1609449	Escherichia coli	2016	Asia	Vietnam	Poultry and farmers	NCBI SRA	HiSeq X Ten	ERR1609449	SAMEA3980938
ERR1622034	Escherichia coli	2016	Asia	Vietnam	Poultry and farmers	NCBI SRA	HiSeq X Ten	ERR1622034	SAMEA3981537
ERR1622058	Escherichia coli	2016	Asia	Vietnam	Poultry and farmers	NCBI SRA	HiSeq X Ten	ERR1622058	SAMEA3981039
ERR1622060	Escherichia coli	2016	Asia	Vietnam	Poultry and farmers	NCBI SRA	HiSeq X Ten	ERR1622060	SAMEA3981062
ERR1622079	Escherichia coli	2016	Asia	Vietnam	Poultry and farmers	NCBI SRA	HiSeq X Ten	ERR1622079	SAMEA3981284
ERR1622107	Escherichia coli	2016	Asia	Vietnam	Poultry and farmers	NCBI SRA	HiSeq X Ten	ERR1622107	SAMEA3981597
ERR1622305	Escherichia coli	2016	Asia	Vietnam	Poultry and farmers	NCBI SRA	HiSeq X Ten	ERR1622305	SAMEA3981004
ERR1622309	Escherichia coli	2016	Asia	Vietnam	Poultry and farmers	NCBI SRA	HiSeq X Ten	ERR1622309	SAMEA3981748
ERR1622310	Escherichia coli	2016	Asia	Vietnam	Poultry and farmers	NCBI SRA	HiSeq X Ten	ERR1622310	SAMEA3981750
ERR1622311	Escherichia coli	2016	Asia	Vietnam	Poultry and farmers	NCBI SRA	HiSeq X Ten	ERR1622311	SAMEA3981752
ERR1622312	Escherichia coli	2016	Asia	Vietnam	Poultry and farmers	NCBI SRA	HiSeq X Ten	ERR1622312	SAMEA3981754
ERR1622314	Escherichia coli	2016	Asia	Vietnam	Poultry and farmers	NCBI SRA	HiSeq X Ten	ERR1622314	SAMEA3981758
ERR1622342	Escherichia coli	2016	Asia	Vietnam	Poultry and farmers	NCBI SRA	HiSeq X Ten	ERR1622342	SAMEA3980625
ERR1622370	Escherichia coli	2016	Asia	Vietnam	Poultry and farmers	NCBI SRA	HiSeq X Ten	ERR1622370	SAMEA3980919
ERR1622435	Escherichia coli	2016	Asia	Vietnam	Poultry and farmers	NCBI SRA	HiSeq X Ten	ERR1622435	SAMEA3981436
ERR1622541	Escherichia coli	2016	Asia	Vietnam	Poultry and farmers	NCBI SRA	HiSeq X Ten	ERR1622541	SAMEA3980599
ERR1622545	Escherichia coli	2016	Asia	Vietnam	Poultry and farmers	NCBI SRA	HiSeq X Ten	ERR1622545	SAMEA3980637
ERR1622547	Escherichia coli	2016	Asia	Vietnam	Poultry and farmers	NCBI SRA	HiSeq X Ten	ERR1622547	SAMEA3980656
ERR1622549	Escherichia coli	2016	Asia	Vietnam	Poultry and farmers	NCBI SRA	HiSeq X Ten	ERR1622549	SAMEA3980676
ERR1622589	Escherichia coli	2016	Asia	Vietnam	Poultry and farmers	NCBI SRA	HiSeq X Ten	ERR1622589	SAMEA3981158
ERR1622648	Escherichia coli	2016	Asia	Vietnam	Poultry and farmers	NCBI SRA	HiSeq X Ten	ERR1622648	SAMEA3980749
SRR1788024	Escherichia coli	2012	Asia	Cambodia	Human	NCBI SRA	Illumina HiSeq 2500	SRR1788024	SAMN03325998
SRR1788026	Escherichia coli	2012	Asia	Cambodia	Human	NCBI SRA	Illumina HiSeq 2500	SRR1788026	SAMN03326000
SRR1788027	Escherichia coli	2012	Asia	Cambodia	Human	NCBI SRA	Illumina HiSeq 2500	SRR1788027	SAMN03326001
SRR1788028	Escherichia coli	2012	Asia	Cambodia	Human	NCBI SRA	Illumina HiSeq 2500	SRR1788028	SAMN03326002
SRR1788031	Escherichia coli	2012	Asia	Cambodia	Human	NCBI SRA	Illumina HiSeq 2500	SRR1788031	SAMN03326005
SRR1788032	Escherichia coli	2012	Asia	Cambodia	Human	NCBI SRA	Illumina HiSeq 2500	SRR1788032	SAMN03326006
SRR3584989	Escherichia coli	2016	North America	USA	Human	NCBI SRA	Illumina MiSeq	SRR3584989	SAMN05173063
SRR4302136	Escherichia coli	2014	Asia	Singapore	Human	NCBI SRA	Illumina MiSeq	SRR4302136	SAMN05770865
SRR4302214	Escherichia coli	2015	Asia	Singapore	Human	NCBI SRA	Illumina MiSeq	SRR4302214	SAMN05770908
SRR4302224	Escherichia coli	2015	Asia	Singapore	Human	NCBI SRA	Illumina MiSeq	SRR4302224	SAMN05770907
SRR4302302	Escherichia coli	2014	Asia	Singapore	Human	NCBI SRA	Illumina MiSeq	SRR4302302	SAMN05770810
SRR5328644	Escherichia coli	2012	Asia	China	Pig	NCBI SRA	Illumina MiSeq	SRR5328644	SAMN06480071
SRR5350657	Escherichia coli	2016	North America	Canada	Human	NCBI SRA	Illumina MiSeq	SRR5350657	SAMN06463354
SRR6058427	Escherichia coli	2011	Asia	China	Human	NCBI SRA	Illumina WGS	SRR6058427	SAMN07682591
SRR6058533	Escherichia coli	2012	Asia	China	Human	NCBI SRA	Illumina WGS	SRR6058533	SAMN07682593
SRR6058994	Escherichia coli	2016	Asia	China	Pig	NCBI SRA	Illumina WGS	SRR6058994	SAMN07682655
SRR6058995	Escherichia coli	2016	Asia	China	Chicken	NCBI SRA	Illumina WGS	SRR6058995	SAMN07682657
SRR6059893	Escherichia coli	2012	Asia	China	Human	NCBI SRA	Illumina WGS	SRR6059893	SAMN07682594
SRR6060151	Escherichia coli	2012	Asia	China	Human	NCBI SRA	Illumina WGS	SRR6060151	SAMN07682597
SRR6060190	Escherichia coli	2012	Asia	China	Human	NCBI SRA	Illumina WGS	SRR6060190	SAMN07682598
SRR6060225	Escherichia coli	2012	Asia	China	Human	NCBI SRA	Illumina WGS	SRR6060225	SAMN07682599
SRR6060354	Escherichia coli	2013	Asia	China	Human	NCBI SRA	Illumina WGS	SRR6060354	SAMN07682602
SRR6060368	Escherichia coli	2013	Asia	China	Human	NCBI SRA	Illumina WGS	SRR6060368	SAMN07682603
SRR6060370	Escherichia coli	2013	Asia	China	Human	NCBI SRA	Illumina WGS	SRR6060370	SAMN07682604
SRR6065553	Escherichia coli	2013	Asia	China	Human	NCBI SRA	Illumina WGS	SRR6065553	SAMN07682605
SRR6065556	Escherichia coli	2014	Asia	China	Human	NCBI SRA	Illumina WGS	SRR6065556	SAMN07682608
SRR6065642	Escherichia coli	2014	Asia	China	Human	NCBI SRA	Illumina WGS	SRR6065642	SAMN07682612
SRR6065665	Escherichia coli	2014	Asia	China	Human	NCBI SRA	Illumina WGS	SRR6065665	SAMN07682613
SRR6065681	Escherichia coli	2016	Asia	China	Human	NCBI SRA	Illumina WGS	SRR6065681	SAMN07682620
SRR6065682	Escherichia coli	2016	Asia	China	Human	NCBI SRA	Illumina WGS	SRR6065682	SAMN07682621
SRR6065683	Escherichia coli	2016	Asia	China	Human	NCBI SRA	Illumina WGS	SRR6065683	SAMN07682622
SRR6065684	Escherichia coli	2016	Asia	China	Human	NCBI SRA	Illumina WGS	SRR6065684	SAMN07682623
SRR6065685	Escherichia coli	2016	Asia	China	Human	NCBI SRA	Illumina WGS	SRR6065685	SAMN07682624
SRR6065798	Escherichia coli	2016	Asia	China	Human	NCBI SRA	Illumina WGS	SRR6065798	SAMN07682628
SRR6065799	Escherichia coli	2016	Asia	China	Human	NCBI SRA	Illumina WGS	SRR6065799	SAMN07682629
SRR6065849	Escherichia coli	2016	Asia	China	Human	NCBI SRA	Illumina WGS	SRR6065849	SAMN07682631
SRR6065850	Escherichia coli	2016	Asia	China	Human	NCBI SRA	Illumina WGS	SRR6065850	SAMN07682632
SRR6065851	Escherichia coli	2016	Asia	China	Human	NCBI SRA	Illumina WGS	SRR6065851	SAMN07682633
SRR6065852	Escherichia coli	2016	Asia	China	Chicken	NCBI SRA	Illumina WGS	SRR6065852	SAMN07682634
SRR6065853	Escherichia coli	2016	Asia	China	Pig	NCBI SRA	Illumina WGS	SRR6065853	SAMN07682635
SRR6065854	Escherichia coli	2016	Asia	China	Pig	NCBI SRA	Illumina WGS	SRR6065854	SAMN07682636
SRR6065855	Escherichia coli	2016	Asia	China	Pig	NCBI SRA	Illumina WGS	SRR6065855	SAMN07682637
SRR6065856	Escherichia coli	2016	Asia	China	Human	NCBI SRA	Illumina WGS	SRR6065856	SAMN07682638
SRR6065857	Escherichia coli	2016	Asia	China	Human	NCBI SRA	Illumina WGS	SRR6065857	SAMN07682639
SRR6065858	Escherichia coli	2016	Asia	China	Human	NCBI SRA	Illumina WGS	SRR6065858	SAMN07682640
SRR6065859	Escherichia coli	2016	Asia	China	Human	NCBI SRA	Illumina WGS	SRR6065859	SAMN07682641
SRR6066070	Escherichia coli	2016	Asia	China	Chicken	NCBI SRA	Illumina WGS	SRR6066070	SAMN07682642
SRR6066178	Escherichia coli	2016	Asia	China	Chicken	NCBI SRA	Illumina WGS	SRR6066178	SAMN07682643
SRR6066376	Escherichia coli	2016	Asia	China	Pig	NCBI SRA	Illumina WGS	SRR6066376	SAMN07682645
SRR6066432	Escherichia coli	2016	Asia	China	Pig	NCBI SRA	Illumina WGS	SRR6066432	SAMN07682648
SRR6066443	Escherichia coli	2016	Asia	China	Chicken	NCBI SRA	Illumina WGS	SRR6066443	SAMN07682647
SRR6066444	Escherichia coli	2016	Asia	China	Pig	NCBI SRA	Illumina WGS	SRR6066444	SAMN07682649
SRR6066445	Escherichia coli	2016	Asia	China	Pig	NCBI SRA	Illumina WGS	SRR6066445	SAMN07682650
SRR6066446	Escherichia coli	2016	Asia	China	Environmental	NCBI SRA	Illumina WGS	SRR6066446	SAMN07682651
SRR6066447	Escherichia coli	2016	Asia	China	Environmental	NCBI SRA	Illumina WGS	SRR6066447	SAMN07682652
SRR6066448	Escherichia coli	2016	Asia	China	Human	NCBI SRA	Illumina WGS	SRR6066448	SAMN07682653
SRR6066544	Escherichia coli	2016	Asia	China	Human	NCBI SRA	Illumina WGS	SRR6066544	SAMN07682654
SRR6066600	Escherichia coli	2016	Asia	China	Pig	NCBI SRA	Illumina WGS	SRR6066600	SAMN07682656
SRR6066602	Escherichia coli	2016	Asia	China	Pig	NCBI SRA	Illumina WGS	SRR6066602	SAMN07682660
SRR6066605	Escherichia coli	2016	Asia	China	Pig	NCBI SRA	Illumina WGS	SRR6066605	SAMN07682662
SRR6066606	Escherichia coli	2016	Asia	China	Chicken	NCBI SRA	Illumina WGS	SRR6066606	SAMN07682671
SRR6066607	Escherichia coli	2016	Asia	China	Chicken	NCBI SRA	Illumina WGS	SRR6066607	SAMN07682675
SRR6066609	Escherichia coli	2016	Asia	China	Chicken	NCBI SRA	Illumina WGS	SRR6066609	SAMN07682686
SRR6066610	Escherichia coli	2016	Asia	China	Chicken	NCBI SRA	Illumina WGS	SRR6066610	SAMN07682687
SRR6066611	Escherichia coli	2016	Asia	China	Chicken	NCBI SRA	Illumina WGS	SRR6066611	SAMN07682688
SRR6066875	Escherichia coli	2016	Asia	China	Human	NCBI SRA	Illumina WGS	SRR6066875	SAMN07682689
SRR6066876	Escherichia coli	2016	Asia	China	Human	NCBI SRA	Illumina WGS	SRR6066876	SAMN07682690
SRR6066877	Escherichia coli	2016	Asia	China	Human	NCBI SRA	Illumina WGS	SRR6066877	SAMN07682691
SRR6066878	Escherichia coli	2016	Asia	China	Chicken	NCBI SRA	Illumina WGS	SRR6066878	SAMN07682692
SRR6066879	Escherichia coli	2016	Asia	China	Chicken	NCBI SRA	Illumina WGS	SRR6066879	SAMN07682694
SRR6066880	Escherichia coli	2016	Asia	China	Chicken	NCBI SRA	Illumina WGS	SRR6066880	SAMN07682695
SRR6067067	Escherichia coli	2016	Asia	China	Pig	NCBI SRA	Illumina WGS	SRR6067067	SAMN07682700
SRR6067100	Escherichia coli	2016	Asia	China	Chicken	NCBI SRA	Illumina WGS	SRR6067100	SAMN07682679
SRR6067101	Escherichia coli	2016	Asia	China	Human	NCBI SRA	Illumina WGS	SRR6067101	SAMN07682693
SRR6067102	Escherichia coli	2016	Asia	China	Chicken	NCBI SRA	Illumina WGS	SRR6067102	SAMN07682697
SRR6067103	Escherichia coli	2016	Asia	China	Pig	NCBI SRA	Illumina WGS	SRR6067103	SAMN07682698
SRR6067104	Escherichia coli	2016	Asia	China	Pig	NCBI SRA	Illumina WGS	SRR6067104	SAMN07682699
SRR6069470	Escherichia coli	2016	Asia	China	Chicken	NCBI SRA	Illumina WGS	SRR6069470	SAMN07682696
