# Supplementary material for: High prevalence of mcr-1-encoded colistin resistance in commensal Escherichia coli from broiler chicken in Bangladesh
Source: Sci Rep. 2020 Oct 29;10:18637. doi: 10.1038/s41598-020-75608-2 (PMC7596488; doi:10.1038/s41598-020-75608-2)
Supplement: Supplementary file 2 — Supplementary Information 2. [file 41598_2020_75608_MOESM2_ESM.xlsx]

## Sheet: Title
Supplementary Materials for
Title: High prevalence of mcr-1-encoded colistin resistance in commensal Escherichia coli from broiler chicken in Bangladesh
Shahana Ahmed1, Tridip Das2, Md Zohorul Islam1,2,3,4, Ana Herrero-Fresno1, Paritosh Kumar Biswas2, John Elmerdahl Olsen1#
1Department of Veterinary and Animal Sciences, Faculty of Health and Medical Sciences, University of Copenhagen, Frederiksberg, Denmark
2Department of Microbiology and Veterinary Public Health, Chattogram Veterinary and Animal Sciences University, Bangladesh
3Section on Pathophysiology and Molecular Pharmacology, Joslin Diabetes Center, Boston, MA, USA
4Department of Microbiology and Immunobiology, Harvard Medical School, Boston, MA, USA
Shahana Ahmed: shahana@sund.ku.dk, Tridip Das: das.vet671@gmail.com, Md Zohorul Islam: MDZohorul.islam@joslin.harvard.edu/zois@sund.ku.dk, Ana Herrero-Fresno: ahefr@sund.ku.dk, Paritosh Kumar Biswas: biswaspk2000@yahoo.com, John Elmerdahl Olsen: jeo@sund.ku.dk
#Corresponding author, John Elmerdahl Olsen; Email: jeo@sund.ku.dk

## Sheet: Supplementary file 2
Gene	Non-unique Gene name	Annotation	No. isolates	No. sequences	Avg sequences per isolate	Genome Fragment	Order within Fragment	Accessory Fragment	Accessory Order with Fragment	QC	Min group size nuc	Max group size nuc	Avg group size nuc	S001	S002	S029	S030	S031	S032	S033	S034	S035	S036	S037	S038	S003	S039	S040	S041	S042	S043	S044	S045	S046	S047	S048	S004	S049	S050	S005	S024	S025	S026	S027	S028
slyX		Protein SlyX	32	32	1	1	2420				218	218	218	P_00631	f302413983fd9c167191bb17269ceab3_1039	8ae4b2e8730814f3fe4d3ff07b1c664d_3678	0c80f48fe2130be94c0ca0ab2d451a1e_3439	a4ab7547fbf1ef3662e7d01392915d4d_3202	6666f3714b03b64c9a5981a4846c5530_2745	752f676fc107f5be2a24151a95e3c46e_95	1571d81cc1932eabe82fdff0805ba226_3570	9ab1017b2cc1bdec5d177fe431ce8298_3842	1918448b00bbf0af01d1216b5287cd61_98	c550a5e0d6981c67252962b18e76b1dc_1927	98c1c502c378a04dc470195ca085f341_3493	4beccbe5c6a365a06074487864612c4a_2239	a37ebd06ea82dc60e700e528d281e170_3028	7df8b66bba16a94c6214469806563cb6_4048	de0c32351d0ad0eef3d80fc8757dd91b_925	5225b1cf655a36ecb44d75f2f2d47335_3299	684ca3d4a19bbbff404763bc50b52b01_3139	08a98ca3b65c55229d6ce5ed1e2fd713_322	65f09f4215890255afa9c981b00d13a9_1244	8723c3a9792c84c08100519ef6542b91_752	7e07043f5e86eceaa1ce752e2fa51e93_448	858a0d56d44f2ea12885e589474cfb8d_710	2f307ed5a4dd371a918bcd2b3dba95ce_2824	1022ff18514ae54d2d5528a9b50b21f4_1734	ebdf5dbcb162f1882663e16c97575dfb_2499	d185bd7ba756c05bf215d92b70a45700_881	736776347cbe29ae9fe9a2e7fad54502_1036	30fa77115fc5906297de2d05d74c8324_872	ea45fa85549e94c36457e8822e426f01_437	618726b14a76566dbc04639f1f5c5ab2_1058	675c4c6a764039bc47f77abc67efaa11_3144
group_1005		hypothetical protein	32	32	1	1	10644				1436	1436	1436	P_00739	f302413983fd9c167191bb17269ceab3_2534	8ae4b2e8730814f3fe4d3ff07b1c664d_796	0c80f48fe2130be94c0ca0ab2d451a1e_1909	a4ab7547fbf1ef3662e7d01392915d4d_668	6666f3714b03b64c9a5981a4846c5530_4344	752f676fc107f5be2a24151a95e3c46e_2055	1571d81cc1932eabe82fdff0805ba226_4637	9ab1017b2cc1bdec5d177fe431ce8298_641	1918448b00bbf0af01d1216b5287cd61_2544	c550a5e0d6981c67252962b18e76b1dc_413	98c1c502c378a04dc470195ca085f341_2448	4beccbe5c6a365a06074487864612c4a_3534	a37ebd06ea82dc60e700e528d281e170_1793	7df8b66bba16a94c6214469806563cb6_2864	de0c32351d0ad0eef3d80fc8757dd91b_2184	5225b1cf655a36ecb44d75f2f2d47335_25	684ca3d4a19bbbff404763bc50b52b01_3445	08a98ca3b65c55229d6ce5ed1e2fd713_2785	65f09f4215890255afa9c981b00d13a9_3889	8723c3a9792c84c08100519ef6542b91_327	7e07043f5e86eceaa1ce752e2fa51e93_25	858a0d56d44f2ea12885e589474cfb8d_3208	2f307ed5a4dd371a918bcd2b3dba95ce_3418	1022ff18514ae54d2d5528a9b50b21f4_82	ebdf5dbcb162f1882663e16c97575dfb_3817	d185bd7ba756c05bf215d92b70a45700_2934	736776347cbe29ae9fe9a2e7fad54502_2113	30fa77115fc5906297de2d05d74c8324_2514	ea45fa85549e94c36457e8822e426f01_4020	618726b14a76566dbc04639f1f5c5ab2_181	675c4c6a764039bc47f77abc67efaa11_3384
nemR		HTH-type transcriptional repressor NemR	32	32	1	1	10704				599	599	599	P_00799	f302413983fd9c167191bb17269ceab3_1281	8ae4b2e8730814f3fe4d3ff07b1c664d_859	0c80f48fe2130be94c0ca0ab2d451a1e_265	a4ab7547fbf1ef3662e7d01392915d4d_727	6666f3714b03b64c9a5981a4846c5530_390	752f676fc107f5be2a24151a95e3c46e_2238	1571d81cc1932eabe82fdff0805ba226_285	9ab1017b2cc1bdec5d177fe431ce8298_583	1918448b00bbf0af01d1216b5287cd61_1007	c550a5e0d6981c67252962b18e76b1dc_471	98c1c502c378a04dc470195ca085f341_216	4beccbe5c6a365a06074487864612c4a_1347	a37ebd06ea82dc60e700e528d281e170_2138	7df8b66bba16a94c6214469806563cb6_1735	de0c32351d0ad0eef3d80fc8757dd91b_1338	5225b1cf655a36ecb44d75f2f2d47335_85	684ca3d4a19bbbff404763bc50b52b01_2236	08a98ca3b65c55229d6ce5ed1e2fd713_1688	65f09f4215890255afa9c981b00d13a9_929	8723c3a9792c84c08100519ef6542b91_386	7e07043f5e86eceaa1ce752e2fa51e93_89	858a0d56d44f2ea12885e589474cfb8d_1966	2f307ed5a4dd371a918bcd2b3dba95ce_500	1022ff18514ae54d2d5528a9b50b21f4_140	ebdf5dbcb162f1882663e16c97575dfb_723	d185bd7ba756c05bf215d92b70a45700_939	736776347cbe29ae9fe9a2e7fad54502_1985	30fa77115fc5906297de2d05d74c8324_472	ea45fa85549e94c36457e8822e426f01_222	618726b14a76566dbc04639f1f5c5ab2_240	675c4c6a764039bc47f77abc67efaa11_273
group_1008		hypothetical protein	32	32	1	1	10586			Hypothetical protein with no hits to refseq/uniprot/clusters/cdd/tigrfams/pfam overlapping another protein with hits	272	272	272	P_00849	f302413983fd9c167191bb17269ceab3_1629	8ae4b2e8730814f3fe4d3ff07b1c664d_416	0c80f48fe2130be94c0ca0ab2d451a1e_1713	a4ab7547fbf1ef3662e7d01392915d4d_1751	6666f3714b03b64c9a5981a4846c5530_1466	752f676fc107f5be2a24151a95e3c46e_133	1571d81cc1932eabe82fdff0805ba226_435	9ab1017b2cc1bdec5d177fe431ce8298_2927	1918448b00bbf0af01d1216b5287cd61_978	c550a5e0d6981c67252962b18e76b1dc_2548	98c1c502c378a04dc470195ca085f341_2955	4beccbe5c6a365a06074487864612c4a_346	a37ebd06ea82dc60e700e528d281e170_1343	7df8b66bba16a94c6214469806563cb6_1088	de0c32351d0ad0eef3d80fc8757dd91b_2622	5225b1cf655a36ecb44d75f2f2d47335_1436	684ca3d4a19bbbff404763bc50b52b01_570	08a98ca3b65c55229d6ce5ed1e2fd713_551	65f09f4215890255afa9c981b00d13a9_2094	8723c3a9792c84c08100519ef6542b91_274	7e07043f5e86eceaa1ce752e2fa51e93_4161	858a0d56d44f2ea12885e589474cfb8d_2565	2f307ed5a4dd371a918bcd2b3dba95ce_3212	1022ff18514ae54d2d5528a9b50b21f4_27	ebdf5dbcb162f1882663e16c97575dfb_3099	d185bd7ba756c05bf215d92b70a45700_1539	736776347cbe29ae9fe9a2e7fad54502_256	30fa77115fc5906297de2d05d74c8324_1689	ea45fa85549e94c36457e8822e426f01_2474	618726b14a76566dbc04639f1f5c5ab2_670	675c4c6a764039bc47f77abc67efaa11_1547
group_1015		hypothetical protein	32	32	1	1	10567				272	272	272	P_00867	f302413983fd9c167191bb17269ceab3_1646	8ae4b2e8730814f3fe4d3ff07b1c664d_433	0c80f48fe2130be94c0ca0ab2d451a1e_1696	a4ab7547fbf1ef3662e7d01392915d4d_1769	6666f3714b03b64c9a5981a4846c5530_4063	752f676fc107f5be2a24151a95e3c46e_151	1571d81cc1932eabe82fdff0805ba226_418	9ab1017b2cc1bdec5d177fe431ce8298_2936	1918448b00bbf0af01d1216b5287cd61_996	c550a5e0d6981c67252962b18e76b1dc_2557	98c1c502c378a04dc470195ca085f341_2972	4beccbe5c6a365a06074487864612c4a_364	a37ebd06ea82dc60e700e528d281e170_1360	7df8b66bba16a94c6214469806563cb6_1098	de0c32351d0ad0eef3d80fc8757dd91b_4392	5225b1cf655a36ecb44d75f2f2d47335_1454	684ca3d4a19bbbff404763bc50b52b01_588	08a98ca3b65c55229d6ce5ed1e2fd713_569	65f09f4215890255afa9c981b00d13a9_2111	8723c3a9792c84c08100519ef6542b91_256	7e07043f5e86eceaa1ce752e2fa51e93_4145	858a0d56d44f2ea12885e589474cfb8d_4646	2f307ed5a4dd371a918bcd2b3dba95ce_1629	1022ff18514ae54d2d5528a9b50b21f4_18	ebdf5dbcb162f1882663e16c97575dfb_3116	d185bd7ba756c05bf215d92b70a45700_4386	736776347cbe29ae9fe9a2e7fad54502_274	30fa77115fc5906297de2d05d74c8324_1706	ea45fa85549e94c36457e8822e426f01_2155	618726b14a76566dbc04639f1f5c5ab2_653	675c4c6a764039bc47f77abc67efaa11_1564
group_1023		hypothetical protein	32	32	1	1	6596				323	347	327	P_01044	f302413983fd9c167191bb17269ceab3_1472	8ae4b2e8730814f3fe4d3ff07b1c664d_753	0c80f48fe2130be94c0ca0ab2d451a1e_2601	a4ab7547fbf1ef3662e7d01392915d4d_2966	6666f3714b03b64c9a5981a4846c5530_1066	752f676fc107f5be2a24151a95e3c46e_786	1571d81cc1932eabe82fdff0805ba226_3652	9ab1017b2cc1bdec5d177fe431ce8298_1502	1918448b00bbf0af01d1216b5287cd61_634	c550a5e0d6981c67252962b18e76b1dc_1637	98c1c502c378a04dc470195ca085f341_1219	4beccbe5c6a365a06074487864612c4a_1451	a37ebd06ea82dc60e700e528d281e170_758	7df8b66bba16a94c6214469806563cb6_3127	de0c32351d0ad0eef3d80fc8757dd91b_392	5225b1cf655a36ecb44d75f2f2d47335_1096	684ca3d4a19bbbff404763bc50b52b01_882	08a98ca3b65c55229d6ce5ed1e2fd713_458	65f09f4215890255afa9c981b00d13a9_429	8723c3a9792c84c08100519ef6542b91_2261	7e07043f5e86eceaa1ce752e2fa51e93_3218	858a0d56d44f2ea12885e589474cfb8d_1294	2f307ed5a4dd371a918bcd2b3dba95ce_2652	1022ff18514ae54d2d5528a9b50b21f4_1048	ebdf5dbcb162f1882663e16c97575dfb_3230	d185bd7ba756c05bf215d92b70a45700_262	736776347cbe29ae9fe9a2e7fad54502_1899	30fa77115fc5906297de2d05d74c8324_1011	ea45fa85549e94c36457e8822e426f01_1094	618726b14a76566dbc04639f1f5c5ab2_2586	675c4c6a764039bc47f77abc67efaa11_3192
alsT		Amino-acid carrier protein AlsT	32	32	1	1	388				485	1430	1363	P_01136	f302413983fd9c167191bb17269ceab3_4002	8ae4b2e8730814f3fe4d3ff07b1c664d_2674	0c80f48fe2130be94c0ca0ab2d451a1e_2016	a4ab7547fbf1ef3662e7d01392915d4d_1719	6666f3714b03b64c9a5981a4846c5530_1339	752f676fc107f5be2a24151a95e3c46e_979	1571d81cc1932eabe82fdff0805ba226_2384	9ab1017b2cc1bdec5d177fe431ce8298_4266	1918448b00bbf0af01d1216b5287cd61_1804	c550a5e0d6981c67252962b18e76b1dc_4169	98c1c502c378a04dc470195ca085f341_3222	4beccbe5c6a365a06074487864612c4a_851	a37ebd06ea82dc60e700e528d281e170_2062	7df8b66bba16a94c6214469806563cb6_2556	de0c32351d0ad0eef3d80fc8757dd91b_1918	5225b1cf655a36ecb44d75f2f2d47335_2390	684ca3d4a19bbbff404763bc50b52b01_1114	08a98ca3b65c55229d6ce5ed1e2fd713_1423	65f09f4215890255afa9c981b00d13a9_2597	8723c3a9792c84c08100519ef6542b91_2230	7e07043f5e86eceaa1ce752e2fa51e93_4595	858a0d56d44f2ea12885e589474cfb8d_3126	2f307ed5a4dd371a918bcd2b3dba95ce_988	1022ff18514ae54d2d5528a9b50b21f4_4616	ebdf5dbcb162f1882663e16c97575dfb_2807	d185bd7ba756c05bf215d92b70a45700_1377	736776347cbe29ae9fe9a2e7fad54502_2571	30fa77115fc5906297de2d05d74c8324_4106	ea45fa85549e94c36457e8822e426f01_1060	618726b14a76566dbc04639f1f5c5ab2_2941	675c4c6a764039bc47f77abc67efaa11_1683
yffB		Protein YffB	32	32	1	1	8876				233	356	352	P_01155	f302413983fd9c167191bb17269ceab3_172	8ae4b2e8730814f3fe4d3ff07b1c664d_83	0c80f48fe2130be94c0ca0ab2d451a1e_2726	a4ab7547fbf1ef3662e7d01392915d4d_2632	6666f3714b03b64c9a5981a4846c5530_4132	752f676fc107f5be2a24151a95e3c46e_4231	1571d81cc1932eabe82fdff0805ba226_2813	9ab1017b2cc1bdec5d177fe431ce8298_40	1918448b00bbf0af01d1216b5287cd61_3388	c550a5e0d6981c67252962b18e76b1dc_3327	98c1c502c378a04dc470195ca085f341_436	4beccbe5c6a365a06074487864612c4a_3823	a37ebd06ea82dc60e700e528d281e170_426	7df8b66bba16a94c6214469806563cb6_892	de0c32351d0ad0eef3d80fc8757dd91b_1616	5225b1cf655a36ecb44d75f2f2d47335_2843	684ca3d4a19bbbff404763bc50b52b01_1381	08a98ca3b65c55229d6ce5ed1e2fd713_4121	65f09f4215890255afa9c981b00d13a9_233	8723c3a9792c84c08100519ef6542b91_1371	7e07043f5e86eceaa1ce752e2fa51e93_909	858a0d56d44f2ea12885e589474cfb8d_334	2f307ed5a4dd371a918bcd2b3dba95ce_860	1022ff18514ae54d2d5528a9b50b21f4_1456	ebdf5dbcb162f1882663e16c97575dfb_1294	d185bd7ba756c05bf215d92b70a45700_1834	736776347cbe29ae9fe9a2e7fad54502_2023	30fa77115fc5906297de2d05d74c8324_2752	ea45fa85549e94c36457e8822e426f01_4300	618726b14a76566dbc04639f1f5c5ab2_566	675c4c6a764039bc47f77abc67efaa11_1788
murR_1		HTH-type transcriptional regulator MurR	32	32	1	1	8926				857	857	857	P_01190	f302413983fd9c167191bb17269ceab3_138	8ae4b2e8730814f3fe4d3ff07b1c664d_48	0c80f48fe2130be94c0ca0ab2d451a1e_974	a4ab7547fbf1ef3662e7d01392915d4d_1588	6666f3714b03b64c9a5981a4846c5530_3459	752f676fc107f5be2a24151a95e3c46e_1548	1571d81cc1932eabe82fdff0805ba226_618	9ab1017b2cc1bdec5d177fe431ce8298_93	1918448b00bbf0af01d1216b5287cd61_709	c550a5e0d6981c67252962b18e76b1dc_1893	98c1c502c378a04dc470195ca085f341_867	4beccbe5c6a365a06074487864612c4a_743	a37ebd06ea82dc60e700e528d281e170_391	7df8b66bba16a94c6214469806563cb6_857	de0c32351d0ad0eef3d80fc8757dd91b_257	5225b1cf655a36ecb44d75f2f2d47335_2205	684ca3d4a19bbbff404763bc50b52b01_1346	08a98ca3b65c55229d6ce5ed1e2fd713_1542	65f09f4215890255afa9c981b00d13a9_198	8723c3a9792c84c08100519ef6542b91_1336	7e07043f5e86eceaa1ce752e2fa51e93_874	858a0d56d44f2ea12885e589474cfb8d_1096	2f307ed5a4dd371a918bcd2b3dba95ce_163	1022ff18514ae54d2d5528a9b50b21f4_1421	ebdf5dbcb162f1882663e16c97575dfb_1259	d185bd7ba756c05bf215d92b70a45700_514	736776347cbe29ae9fe9a2e7fad54502_3477	30fa77115fc5906297de2d05d74c8324_1224	ea45fa85549e94c36457e8822e426f01_2108	618726b14a76566dbc04639f1f5c5ab2_899	675c4c6a764039bc47f77abc67efaa11_649
mlc_2		Protein mlc	32	32	1	1	8761				734	1193	1156	P_01397	f302413983fd9c167191bb17269ceab3_255	8ae4b2e8730814f3fe4d3ff07b1c664d_169	0c80f48fe2130be94c0ca0ab2d451a1e_330	a4ab7547fbf1ef3662e7d01392915d4d_605	6666f3714b03b64c9a5981a4846c5530_1769	752f676fc107f5be2a24151a95e3c46e_1374	1571d81cc1932eabe82fdff0805ba226_1785	9ab1017b2cc1bdec5d177fe431ce8298_1954	1918448b00bbf0af01d1216b5287cd61_127	c550a5e0d6981c67252962b18e76b1dc_2002	98c1c502c378a04dc470195ca085f341_354	4beccbe5c6a365a06074487864612c4a_567	a37ebd06ea82dc60e700e528d281e170_1679	7df8b66bba16a94c6214469806563cb6_2009	de0c32351d0ad0eef3d80fc8757dd91b_162	5225b1cf655a36ecb44d75f2f2d47335_1776	684ca3d4a19bbbff404763bc50b52b01_1555	08a98ca3b65c55229d6ce5ed1e2fd713_991	65f09f4215890255afa9c981b00d13a9_2942	8723c3a9792c84c08100519ef6542b91_1736	7e07043f5e86eceaa1ce752e2fa51e93_994	858a0d56d44f2ea12885e589474cfb8d_417	2f307ed5a4dd371a918bcd2b3dba95ce_1108	1022ff18514ae54d2d5528a9b50b21f4_1542	ebdf5dbcb162f1882663e16c97575dfb_2445	d185bd7ba756c05bf215d92b70a45700_737	736776347cbe29ae9fe9a2e7fad54502_1320	30fa77115fc5906297de2d05d74c8324_2117	ea45fa85549e94c36457e8822e426f01_659	618726b14a76566dbc04639f1f5c5ab2_483	675c4c6a764039bc47f77abc67efaa11_1213
ssuA		Putative aliphatic sulfonates-binding protein	32	32	1	1	7238				755	959	952	P_01497	f302413983fd9c167191bb17269ceab3_4282	8ae4b2e8730814f3fe4d3ff07b1c664d_1141	0c80f48fe2130be94c0ca0ab2d451a1e_2585	a4ab7547fbf1ef3662e7d01392915d4d_2270	6666f3714b03b64c9a5981a4846c5530_271	752f676fc107f5be2a24151a95e3c46e_1598	1571d81cc1932eabe82fdff0805ba226_552	9ab1017b2cc1bdec5d177fe431ce8298_3064	1918448b00bbf0af01d1216b5287cd61_3321	c550a5e0d6981c67252962b18e76b1dc_4438	98c1c502c378a04dc470195ca085f341_4611	4beccbe5c6a365a06074487864612c4a_3857	a37ebd06ea82dc60e700e528d281e170_2795	7df8b66bba16a94c6214469806563cb6_993	de0c32351d0ad0eef3d80fc8757dd91b_4019	5225b1cf655a36ecb44d75f2f2d47335_4226	684ca3d4a19bbbff404763bc50b52b01_1822	08a98ca3b65c55229d6ce5ed1e2fd713_4149	65f09f4215890255afa9c981b00d13a9_3437	8723c3a9792c84c08100519ef6542b91_1594	7e07043f5e86eceaa1ce752e2fa51e93_2432	858a0d56d44f2ea12885e589474cfb8d_844	2f307ed5a4dd371a918bcd2b3dba95ce_967	1022ff18514ae54d2d5528a9b50b21f4_831	ebdf5dbcb162f1882663e16c97575dfb_1880	d185bd7ba756c05bf215d92b70a45700_1642	736776347cbe29ae9fe9a2e7fad54502_2954	30fa77115fc5906297de2d05d74c8324_2547	ea45fa85549e94c36457e8822e426f01_2164	618726b14a76566dbc04639f1f5c5ab2_1918	675c4c6a764039bc47f77abc67efaa11_4458
group_1053		hypothetical protein	32	32	1	1	11465				152	398	387	P_01707	f302413983fd9c167191bb17269ceab3_897	8ae4b2e8730814f3fe4d3ff07b1c664d_3258	0c80f48fe2130be94c0ca0ab2d451a1e_1075	a4ab7547fbf1ef3662e7d01392915d4d_2081	6666f3714b03b64c9a5981a4846c5530_2787	752f676fc107f5be2a24151a95e3c46e_2014	1571d81cc1932eabe82fdff0805ba226_2081	9ab1017b2cc1bdec5d177fe431ce8298_1665	1918448b00bbf0af01d1216b5287cd61_554	c550a5e0d6981c67252962b18e76b1dc_2321	98c1c502c378a04dc470195ca085f341_2057	4beccbe5c6a365a06074487864612c4a_1042	a37ebd06ea82dc60e700e528d281e170_3039	7df8b66bba16a94c6214469806563cb6_553	de0c32351d0ad0eef3d80fc8757dd91b_1187	5225b1cf655a36ecb44d75f2f2d47335_714	684ca3d4a19bbbff404763bc50b52b01_2357	08a98ca3b65c55229d6ce5ed1e2fd713_1268	65f09f4215890255afa9c981b00d13a9_1740	8723c3a9792c84c08100519ef6542b91_2328	7e07043f5e86eceaa1ce752e2fa51e93_4555	858a0d56d44f2ea12885e589474cfb8d_2144	2f307ed5a4dd371a918bcd2b3dba95ce_2033	1022ff18514ae54d2d5528a9b50b21f4_3608	ebdf5dbcb162f1882663e16c97575dfb_4487	d185bd7ba756c05bf215d92b70a45700_1180	736776347cbe29ae9fe9a2e7fad54502_1232	30fa77115fc5906297de2d05d74c8324_1546	ea45fa85549e94c36457e8822e426f01_908	618726b14a76566dbc04639f1f5c5ab2_1703	675c4c6a764039bc47f77abc67efaa11_2787
tnaB		Low affinity tryptophan permease	32	32	1	1	11454				659	1247	1210	P_01717	f302413983fd9c167191bb17269ceab3_887	8ae4b2e8730814f3fe4d3ff07b1c664d_4621	0c80f48fe2130be94c0ca0ab2d451a1e_1065	a4ab7547fbf1ef3662e7d01392915d4d_4546	6666f3714b03b64c9a5981a4846c5530_4455	752f676fc107f5be2a24151a95e3c46e_4034	1571d81cc1932eabe82fdff0805ba226_2071	9ab1017b2cc1bdec5d177fe431ce8298_1655	1918448b00bbf0af01d1216b5287cd61_2013	c550a5e0d6981c67252962b18e76b1dc_2331	98c1c502c378a04dc470195ca085f341_2047	4beccbe5c6a365a06074487864612c4a_1032	a37ebd06ea82dc60e700e528d281e170_3049	7df8b66bba16a94c6214469806563cb6_543	de0c32351d0ad0eef3d80fc8757dd91b_2658	5225b1cf655a36ecb44d75f2f2d47335_704	684ca3d4a19bbbff404763bc50b52b01_2367	08a98ca3b65c55229d6ce5ed1e2fd713_1278	65f09f4215890255afa9c981b00d13a9_1750	8723c3a9792c84c08100519ef6542b91_2338	7e07043f5e86eceaa1ce752e2fa51e93_4544	858a0d56d44f2ea12885e589474cfb8d_2001	2f307ed5a4dd371a918bcd2b3dba95ce_3763	1022ff18514ae54d2d5528a9b50b21f4_3598	ebdf5dbcb162f1882663e16c97575dfb_3398	d185bd7ba756c05bf215d92b70a45700_3095	736776347cbe29ae9fe9a2e7fad54502_1222	30fa77115fc5906297de2d05d74c8324_1556	ea45fa85549e94c36457e8822e426f01_918	618726b14a76566dbc04639f1f5c5ab2_1713	675c4c6a764039bc47f77abc67efaa11_3858
group_1070		hypothetical protein	32	32	1	1	8031				179	218	211	P_02079	f302413983fd9c167191bb17269ceab3_2725	8ae4b2e8730814f3fe4d3ff07b1c664d_2920	0c80f48fe2130be94c0ca0ab2d451a1e_549	a4ab7547fbf1ef3662e7d01392915d4d_4744	6666f3714b03b64c9a5981a4846c5530_3219	752f676fc107f5be2a24151a95e3c46e_1903	1571d81cc1932eabe82fdff0805ba226_4673	9ab1017b2cc1bdec5d177fe431ce8298_2848	1918448b00bbf0af01d1216b5287cd61_3750	c550a5e0d6981c67252962b18e76b1dc_3249	98c1c502c378a04dc470195ca085f341_4726	4beccbe5c6a365a06074487864612c4a_4103	a37ebd06ea82dc60e700e528d281e170_4294	7df8b66bba16a94c6214469806563cb6_3305	de0c32351d0ad0eef3d80fc8757dd91b_4254	5225b1cf655a36ecb44d75f2f2d47335_4379	684ca3d4a19bbbff404763bc50b52b01_3925	08a98ca3b65c55229d6ce5ed1e2fd713_3794	65f09f4215890255afa9c981b00d13a9_2206	8723c3a9792c84c08100519ef6542b91_3271	7e07043f5e86eceaa1ce752e2fa51e93_3093	858a0d56d44f2ea12885e589474cfb8d_2346	2f307ed5a4dd371a918bcd2b3dba95ce_3754	1022ff18514ae54d2d5528a9b50b21f4_3287	ebdf5dbcb162f1882663e16c97575dfb_2708	d185bd7ba756c05bf215d92b70a45700_1421	736776347cbe29ae9fe9a2e7fad54502_860	30fa77115fc5906297de2d05d74c8324_4277	ea45fa85549e94c36457e8822e426f01_4493	618726b14a76566dbc04639f1f5c5ab2_4141	675c4c6a764039bc47f77abc67efaa11_4175
citG		2-(5''-triphosphoribosyl)-3'-dephosphocoenzyme-A synthase	32	32	1	1	7542				722	878	873	P_02143	f302413983fd9c167191bb17269ceab3_3117	8ae4b2e8730814f3fe4d3ff07b1c664d_4733	0c80f48fe2130be94c0ca0ab2d451a1e_1660	a4ab7547fbf1ef3662e7d01392915d4d_2769	6666f3714b03b64c9a5981a4846c5530_3613	752f676fc107f5be2a24151a95e3c46e_3872	1571d81cc1932eabe82fdff0805ba226_2645	9ab1017b2cc1bdec5d177fe431ce8298_2103	1918448b00bbf0af01d1216b5287cd61_3804	c550a5e0d6981c67252962b18e76b1dc_2472	98c1c502c378a04dc470195ca085f341_4287	4beccbe5c6a365a06074487864612c4a_4189	a37ebd06ea82dc60e700e528d281e170_3371	7df8b66bba16a94c6214469806563cb6_2290	de0c32351d0ad0eef3d80fc8757dd91b_513	5225b1cf655a36ecb44d75f2f2d47335_2611	684ca3d4a19bbbff404763bc50b52b01_2265	08a98ca3b65c55229d6ce5ed1e2fd713_1653	65f09f4215890255afa9c981b00d13a9_2369	8723c3a9792c84c08100519ef6542b91_1671	7e07043f5e86eceaa1ce752e2fa51e93_1909	858a0d56d44f2ea12885e589474cfb8d_3245	2f307ed5a4dd371a918bcd2b3dba95ce_1049	1022ff18514ae54d2d5528a9b50b21f4_2525	ebdf5dbcb162f1882663e16c97575dfb_1944	d185bd7ba756c05bf215d92b70a45700_2390	736776347cbe29ae9fe9a2e7fad54502_2774	30fa77115fc5906297de2d05d74c8324_4168	ea45fa85549e94c36457e8822e426f01_3785	618726b14a76566dbc04639f1f5c5ab2_1953	675c4c6a764039bc47f77abc67efaa11_4075
dsbG		Thiol:disulfide interchange protein DsbG	32	32	1	1	7534				527	746	723	P_02152	f302413983fd9c167191bb17269ceab3_3108	8ae4b2e8730814f3fe4d3ff07b1c664d_4724	0c80f48fe2130be94c0ca0ab2d451a1e_1669	a4ab7547fbf1ef3662e7d01392915d4d_2760	6666f3714b03b64c9a5981a4846c5530_3622	752f676fc107f5be2a24151a95e3c46e_3881	1571d81cc1932eabe82fdff0805ba226_2636	9ab1017b2cc1bdec5d177fe431ce8298_2094	1918448b00bbf0af01d1216b5287cd61_3665	c550a5e0d6981c67252962b18e76b1dc_2481	98c1c502c378a04dc470195ca085f341_4296	4beccbe5c6a365a06074487864612c4a_4168	a37ebd06ea82dc60e700e528d281e170_3362	7df8b66bba16a94c6214469806563cb6_2299	de0c32351d0ad0eef3d80fc8757dd91b_504	5225b1cf655a36ecb44d75f2f2d47335_2602	684ca3d4a19bbbff404763bc50b52b01_2274	08a98ca3b65c55229d6ce5ed1e2fd713_1644	65f09f4215890255afa9c981b00d13a9_2378	8723c3a9792c84c08100519ef6542b91_1680	7e07043f5e86eceaa1ce752e2fa51e93_1902	858a0d56d44f2ea12885e589474cfb8d_3236	2f307ed5a4dd371a918bcd2b3dba95ce_1056	1022ff18514ae54d2d5528a9b50b21f4_2534	ebdf5dbcb162f1882663e16c97575dfb_1935	d185bd7ba756c05bf215d92b70a45700_2381	736776347cbe29ae9fe9a2e7fad54502_2765	30fa77115fc5906297de2d05d74c8324_4159	ea45fa85549e94c36457e8822e426f01_3776	618726b14a76566dbc04639f1f5c5ab2_1962	675c4c6a764039bc47f77abc67efaa11_4084
menH		2-succinyl-6-hydroxy-2,4-cyclohexadiene-1-carboxylate synthase	32	32	1	1	8526				758	758	758	P_02248	f302413983fd9c167191bb17269ceab3_1879	8ae4b2e8730814f3fe4d3ff07b1c664d_3307	0c80f48fe2130be94c0ca0ab2d451a1e_3774	a4ab7547fbf1ef3662e7d01392915d4d_1038	6666f3714b03b64c9a5981a4846c5530_3579	752f676fc107f5be2a24151a95e3c46e_1041	1571d81cc1932eabe82fdff0805ba226_1001	9ab1017b2cc1bdec5d177fe431ce8298_794	1918448b00bbf0af01d1216b5287cd61_2384	c550a5e0d6981c67252962b18e76b1dc_3403	98c1c502c378a04dc470195ca085f341_1730	4beccbe5c6a365a06074487864612c4a_3036	a37ebd06ea82dc60e700e528d281e170_3793	7df8b66bba16a94c6214469806563cb6_214	de0c32351d0ad0eef3d80fc8757dd91b_3391	5225b1cf655a36ecb44d75f2f2d47335_2776	684ca3d4a19bbbff404763bc50b52b01_1311	08a98ca3b65c55229d6ce5ed1e2fd713_3501	65f09f4215890255afa9c981b00d13a9_49	8723c3a9792c84c08100519ef6542b91_922	7e07043f5e86eceaa1ce752e2fa51e93_1239	858a0d56d44f2ea12885e589474cfb8d_1268	2f307ed5a4dd371a918bcd2b3dba95ce_2309	1022ff18514ae54d2d5528a9b50b21f4_416	ebdf5dbcb162f1882663e16c97575dfb_255	d185bd7ba756c05bf215d92b70a45700_3392	736776347cbe29ae9fe9a2e7fad54502_154	30fa77115fc5906297de2d05d74c8324_703	ea45fa85549e94c36457e8822e426f01_2305	618726b14a76566dbc04639f1f5c5ab2_1750	675c4c6a764039bc47f77abc67efaa11_3796
moeB		Molybdopterin-synthase adenylyltransferase	32	32	1	1	7384				749	749	749	P_02339	f302413983fd9c167191bb17269ceab3_2793	8ae4b2e8730814f3fe4d3ff07b1c664d_2264	0c80f48fe2130be94c0ca0ab2d451a1e_2440	a4ab7547fbf1ef3662e7d01392915d4d_496	6666f3714b03b64c9a5981a4846c5530_804	752f676fc107f5be2a24151a95e3c46e_2574	1571d81cc1932eabe82fdff0805ba226_4064	9ab1017b2cc1bdec5d177fe431ce8298_3551	1918448b00bbf0af01d1216b5287cd61_2489	c550a5e0d6981c67252962b18e76b1dc_1347	98c1c502c378a04dc470195ca085f341_759	4beccbe5c6a365a06074487864612c4a_2383	a37ebd06ea82dc60e700e528d281e170_95	7df8b66bba16a94c6214469806563cb6_393	de0c32351d0ad0eef3d80fc8757dd91b_2903	5225b1cf655a36ecb44d75f2f2d47335_557	684ca3d4a19bbbff404763bc50b52b01_2789	08a98ca3b65c55229d6ce5ed1e2fd713_2625	65f09f4215890255afa9c981b00d13a9_843	8723c3a9792c84c08100519ef6542b91_2928	7e07043f5e86eceaa1ce752e2fa51e93_2081	858a0d56d44f2ea12885e589474cfb8d_1412	2f307ed5a4dd371a918bcd2b3dba95ce_1484	1022ff18514ae54d2d5528a9b50b21f4_987	ebdf5dbcb162f1882663e16c97575dfb_1581	d185bd7ba756c05bf215d92b70a45700_2821	736776347cbe29ae9fe9a2e7fad54502_499	30fa77115fc5906297de2d05d74c8324_137	ea45fa85549e94c36457e8822e426f01_609	618726b14a76566dbc04639f1f5c5ab2_1244	675c4c6a764039bc47f77abc67efaa11_2124
lafU		Chemotaxis protein LafU	32	32	1	1	6246				362	923	665	P_02404	f302413983fd9c167191bb17269ceab3_3710	8ae4b2e8730814f3fe4d3ff07b1c664d_3376	0c80f48fe2130be94c0ca0ab2d451a1e_4155	a4ab7547fbf1ef3662e7d01392915d4d_4501	6666f3714b03b64c9a5981a4846c5530_2835	752f676fc107f5be2a24151a95e3c46e_2513	1571d81cc1932eabe82fdff0805ba226_4725	9ab1017b2cc1bdec5d177fe431ce8298_3812	1918448b00bbf0af01d1216b5287cd61_3900	c550a5e0d6981c67252962b18e76b1dc_1293	98c1c502c378a04dc470195ca085f341_2733	4beccbe5c6a365a06074487864612c4a_4291	a37ebd06ea82dc60e700e528d281e170_4044	7df8b66bba16a94c6214469806563cb6_3578	de0c32351d0ad0eef3d80fc8757dd91b_3170	5225b1cf655a36ecb44d75f2f2d47335_1363	684ca3d4a19bbbff404763bc50b52b01_2852	08a98ca3b65c55229d6ce5ed1e2fd713_2500	65f09f4215890255afa9c981b00d13a9_4077	8723c3a9792c84c08100519ef6542b91_3585	7e07043f5e86eceaa1ce752e2fa51e93_3962	858a0d56d44f2ea12885e589474cfb8d_4081	2f307ed5a4dd371a918bcd2b3dba95ce_3601	1022ff18514ae54d2d5528a9b50b21f4_4344	ebdf5dbcb162f1882663e16c97575dfb_3588	d185bd7ba756c05bf215d92b70a45700_3169	736776347cbe29ae9fe9a2e7fad54502_3807	30fa77115fc5906297de2d05d74c8324_4389	ea45fa85549e94c36457e8822e426f01_3840	618726b14a76566dbc04639f1f5c5ab2_3424	675c4c6a764039bc47f77abc67efaa11_1638
torY		Cytochrome c-type protein TorY	32	32	1	1	10373				764	1100	1081	P_02471	f302413983fd9c167191bb17269ceab3_3179	8ae4b2e8730814f3fe4d3ff07b1c664d_530	0c80f48fe2130be94c0ca0ab2d451a1e_3700	a4ab7547fbf1ef3662e7d01392915d4d_2562	6666f3714b03b64c9a5981a4846c5530_3986	752f676fc107f5be2a24151a95e3c46e_4151	1571d81cc1932eabe82fdff0805ba226_3625	9ab1017b2cc1bdec5d177fe431ce8298_2271	1918448b00bbf0af01d1216b5287cd61_3071	c550a5e0d6981c67252962b18e76b1dc_2734	98c1c502c378a04dc470195ca085f341_2780	4beccbe5c6a365a06074487864612c4a_3749	a37ebd06ea82dc60e700e528d281e170_4160	7df8b66bba16a94c6214469806563cb6_4821	de0c32351d0ad0eef3d80fc8757dd91b_4383	5225b1cf655a36ecb44d75f2f2d47335_2656	684ca3d4a19bbbff404763bc50b52b01_4212	08a98ca3b65c55229d6ce5ed1e2fd713_4049	65f09f4215890255afa9c981b00d13a9_3872	8723c3a9792c84c08100519ef6542b91_159	7e07043f5e86eceaa1ce752e2fa51e93_1520	858a0d56d44f2ea12885e589474cfb8d_4605	2f307ed5a4dd371a918bcd2b3dba95ce_3976	1022ff18514ae54d2d5528a9b50b21f4_2396	ebdf5dbcb162f1882663e16c97575dfb_3680	d185bd7ba756c05bf215d92b70a45700_4284	736776347cbe29ae9fe9a2e7fad54502_372	30fa77115fc5906297de2d05d74c8324_2456	ea45fa85549e94c36457e8822e426f01_1285	618726b14a76566dbc04639f1f5c5ab2_4273	675c4c6a764039bc47f77abc67efaa11_3790
cutC_3		Copper homeostasis protein CutC	32	32	1	1	10371				449	746	736	P_02472	f302413983fd9c167191bb17269ceab3_3178	8ae4b2e8730814f3fe4d3ff07b1c664d_531	0c80f48fe2130be94c0ca0ab2d451a1e_3335	a4ab7547fbf1ef3662e7d01392915d4d_3329	6666f3714b03b64c9a5981a4846c5530_2754	752f676fc107f5be2a24151a95e3c46e_3719	1571d81cc1932eabe82fdff0805ba226_3626	9ab1017b2cc1bdec5d177fe431ce8298_3799	1918448b00bbf0af01d1216b5287cd61_1978	c550a5e0d6981c67252962b18e76b1dc_4026	98c1c502c378a04dc470195ca085f341_2781	4beccbe5c6a365a06074487864612c4a_2885	a37ebd06ea82dc60e700e528d281e170_3602	7df8b66bba16a94c6214469806563cb6_4358	de0c32351d0ad0eef3d80fc8757dd91b_2522	5225b1cf655a36ecb44d75f2f2d47335_2657	684ca3d4a19bbbff404763bc50b52b01_1393	08a98ca3b65c55229d6ce5ed1e2fd713_2226	65f09f4215890255afa9c981b00d13a9_3871	8723c3a9792c84c08100519ef6542b91_158	7e07043f5e86eceaa1ce752e2fa51e93_1521	858a0d56d44f2ea12885e589474cfb8d_2580	2f307ed5a4dd371a918bcd2b3dba95ce_4114	1022ff18514ae54d2d5528a9b50b21f4_2397	ebdf5dbcb162f1882663e16c97575dfb_3681	d185bd7ba756c05bf215d92b70a45700_3154	736776347cbe29ae9fe9a2e7fad54502_373	30fa77115fc5906297de2d05d74c8324_2455	ea45fa85549e94c36457e8822e426f01_1286	618726b14a76566dbc04639f1f5c5ab2_3799	675c4c6a764039bc47f77abc67efaa11_2620
gltC_4		HTH-type transcriptional regulator GltC	32	32	1	1	2261				368	974	887	P_02724	f302413983fd9c167191bb17269ceab3_3488	8ae4b2e8730814f3fe4d3ff07b1c664d_4676	0c80f48fe2130be94c0ca0ab2d451a1e_3870	a4ab7547fbf1ef3662e7d01392915d4d_3467	6666f3714b03b64c9a5981a4846c5530_2611	752f676fc107f5be2a24151a95e3c46e_2824	1571d81cc1932eabe82fdff0805ba226_4778	9ab1017b2cc1bdec5d177fe431ce8298_4577	1918448b00bbf0af01d1216b5287cd61_3358	c550a5e0d6981c67252962b18e76b1dc_4628	98c1c502c378a04dc470195ca085f341_4609	4beccbe5c6a365a06074487864612c4a_2117	a37ebd06ea82dc60e700e528d281e170_3392	7df8b66bba16a94c6214469806563cb6_3198	de0c32351d0ad0eef3d80fc8757dd91b_4061	5225b1cf655a36ecb44d75f2f2d47335_2947	684ca3d4a19bbbff404763bc50b52b01_2469	08a98ca3b65c55229d6ce5ed1e2fd713_1992	65f09f4215890255afa9c981b00d13a9_4345	8723c3a9792c84c08100519ef6542b91_4725	7e07043f5e86eceaa1ce752e2fa51e93_1786	858a0d56d44f2ea12885e589474cfb8d_4296	2f307ed5a4dd371a918bcd2b3dba95ce_4174	1022ff18514ae54d2d5528a9b50b21f4_3230	ebdf5dbcb162f1882663e16c97575dfb_3765	d185bd7ba756c05bf215d92b70a45700_4688	736776347cbe29ae9fe9a2e7fad54502_3448	30fa77115fc5906297de2d05d74c8324_4794	ea45fa85549e94c36457e8822e426f01_3340	618726b14a76566dbc04639f1f5c5ab2_4364	675c4c6a764039bc47f77abc67efaa11_4448
mnaT		L-amino acid N-acyltransferase MnaT	32	32	1	1	1016				515	518	517	P_02832	f302413983fd9c167191bb17269ceab3_3677	8ae4b2e8730814f3fe4d3ff07b1c664d_4157	0c80f48fe2130be94c0ca0ab2d451a1e_3572	a4ab7547fbf1ef3662e7d01392915d4d_3245	6666f3714b03b64c9a5981a4846c5530_3276	752f676fc107f5be2a24151a95e3c46e_2938	1571d81cc1932eabe82fdff0805ba226_1180	9ab1017b2cc1bdec5d177fe431ce8298_4164	1918448b00bbf0af01d1216b5287cd61_1628	c550a5e0d6981c67252962b18e76b1dc_2843	98c1c502c378a04dc470195ca085f341_3879	4beccbe5c6a365a06074487864612c4a_2291	a37ebd06ea82dc60e700e528d281e170_4181	7df8b66bba16a94c6214469806563cb6_4469	de0c32351d0ad0eef3d80fc8757dd91b_3015	5225b1cf655a36ecb44d75f2f2d47335_4333	684ca3d4a19bbbff404763bc50b52b01_3564	08a98ca3b65c55229d6ce5ed1e2fd713_2750	65f09f4215890255afa9c981b00d13a9_3081	8723c3a9792c84c08100519ef6542b91_3478	7e07043f5e86eceaa1ce752e2fa51e93_4258	858a0d56d44f2ea12885e589474cfb8d_3624	2f307ed5a4dd371a918bcd2b3dba95ce_3775	1022ff18514ae54d2d5528a9b50b21f4_4419	ebdf5dbcb162f1882663e16c97575dfb_4351	d185bd7ba756c05bf215d92b70a45700_3009	736776347cbe29ae9fe9a2e7fad54502_4366	30fa77115fc5906297de2d05d74c8324_3676	ea45fa85549e94c36457e8822e426f01_3901	618726b14a76566dbc04639f1f5c5ab2_3699	675c4c6a764039bc47f77abc67efaa11_3219
rplS		50S ribosomal protein L19	32	32	1	1	6930				347	347	347	P_03539	f302413983fd9c167191bb17269ceab3_3361	8ae4b2e8730814f3fe4d3ff07b1c664d_3622	0c80f48fe2130be94c0ca0ab2d451a1e_1194	a4ab7547fbf1ef3662e7d01392915d4d_3625	6666f3714b03b64c9a5981a4846c5530_3071	752f676fc107f5be2a24151a95e3c46e_3527	1571d81cc1932eabe82fdff0805ba226_3732	9ab1017b2cc1bdec5d177fe431ce8298_3690	1918448b00bbf0af01d1216b5287cd61_1214	c550a5e0d6981c67252962b18e76b1dc_3707	98c1c502c378a04dc470195ca085f341_1416	4beccbe5c6a365a06074487864612c4a_2868	a37ebd06ea82dc60e700e528d281e170_2937	7df8b66bba16a94c6214469806563cb6_3896	de0c32351d0ad0eef3d80fc8757dd91b_3758	5225b1cf655a36ecb44d75f2f2d47335_3409	684ca3d4a19bbbff404763bc50b52b01_3528	08a98ca3b65c55229d6ce5ed1e2fd713_3304	65f09f4215890255afa9c981b00d13a9_4287	8723c3a9792c84c08100519ef6542b91_4017	7e07043f5e86eceaa1ce752e2fa51e93_4616	858a0d56d44f2ea12885e589474cfb8d_3645	2f307ed5a4dd371a918bcd2b3dba95ce_2171	1022ff18514ae54d2d5528a9b50b21f4_4241	ebdf5dbcb162f1882663e16c97575dfb_4100	d185bd7ba756c05bf215d92b70a45700_2647	736776347cbe29ae9fe9a2e7fad54502_3255	30fa77115fc5906297de2d05d74c8324_3627	ea45fa85549e94c36457e8822e426f01_3495	618726b14a76566dbc04639f1f5c5ab2_3454	675c4c6a764039bc47f77abc67efaa11_3494
group_11183		putative acyl-CoA thioester hydrolase	32	32	1	1	9986				398	398	398	P_02132	f302413983fd9c167191bb17269ceab3_3591	8ae4b2e8730814f3fe4d3ff07b1c664d_2121	0c80f48fe2130be94c0ca0ab2d451a1e_4098	a4ab7547fbf1ef3662e7d01392915d4d_2043	6666f3714b03b64c9a5981a4846c5530_4391	752f676fc107f5be2a24151a95e3c46e_1780	1571d81cc1932eabe82fdff0805ba226_228	9ab1017b2cc1bdec5d177fe431ce8298_374	1918448b00bbf0af01d1216b5287cd61_2916	c550a5e0d6981c67252962b18e76b1dc_127	98c1c502c378a04dc470195ca085f341_3283	4beccbe5c6a365a06074487864612c4a_1955	a37ebd06ea82dc60e700e528d281e170_1499	7df8b66bba16a94c6214469806563cb6_4163	de0c32351d0ad0eef3d80fc8757dd91b_2432	5225b1cf655a36ecb44d75f2f2d47335_189	684ca3d4a19bbbff404763bc50b52b01_2834	08a98ca3b65c55229d6ce5ed1e2fd713_2524	65f09f4215890255afa9c981b00d13a9_589	8723c3a9792c84c08100519ef6542b91_1153	7e07043f5e86eceaa1ce752e2fa51e93_1691	858a0d56d44f2ea12885e589474cfb8d_274	2f307ed5a4dd371a918bcd2b3dba95ce_1255	1022ff18514ae54d2d5528a9b50b21f4_1279	ebdf5dbcb162f1882663e16c97575dfb_480	d185bd7ba756c05bf215d92b70a45700_3583	736776347cbe29ae9fe9a2e7fad54502_1447	30fa77115fc5906297de2d05d74c8324_250	ea45fa85549e94c36457e8822e426f01_1388	618726b14a76566dbc04639f1f5c5ab2_935	675c4c6a764039bc47f77abc67efaa11_1488
infA		Translation initiation factor IF-1	32	32	1	1	7306				218	218	218	P_00695	f302413983fd9c167191bb17269ceab3_2248	8ae4b2e8730814f3fe4d3ff07b1c664d_2739	0c80f48fe2130be94c0ca0ab2d451a1e_1322	a4ab7547fbf1ef3662e7d01392915d4d_3148	6666f3714b03b64c9a5981a4846c5530_323	752f676fc107f5be2a24151a95e3c46e_713	1571d81cc1932eabe82fdff0805ba226_3270	9ab1017b2cc1bdec5d177fe431ce8298_2397	1918448b00bbf0af01d1216b5287cd61_2675	c550a5e0d6981c67252962b18e76b1dc_1406	98c1c502c378a04dc470195ca085f341_1976	4beccbe5c6a365a06074487864612c4a_1148	a37ebd06ea82dc60e700e528d281e170_166	7df8b66bba16a94c6214469806563cb6_3612	de0c32351d0ad0eef3d80fc8757dd91b_1109	5225b1cf655a36ecb44d75f2f2d47335_2183	684ca3d4a19bbbff404763bc50b52b01_1236	08a98ca3b65c55229d6ce5ed1e2fd713_665	65f09f4215890255afa9c981b00d13a9_3385	8723c3a9792c84c08100519ef6542b91_1255	7e07043f5e86eceaa1ce752e2fa51e93_4124	858a0d56d44f2ea12885e589474cfb8d_898	2f307ed5a4dd371a918bcd2b3dba95ce_1222	1022ff18514ae54d2d5528a9b50b21f4_883	ebdf5dbcb162f1882663e16c97575dfb_1477	d185bd7ba756c05bf215d92b70a45700_1240	736776347cbe29ae9fe9a2e7fad54502_3998	30fa77115fc5906297de2d05d74c8324_3248	ea45fa85549e94c36457e8822e426f01_551	618726b14a76566dbc04639f1f5c5ab2_1866	675c4c6a764039bc47f77abc67efaa11_1245
prfA		Peptide chain release factor RF1	32	32	1	1	9937				1082	1082	1082	P_04015	f302413983fd9c167191bb17269ceab3_2603	8ae4b2e8730814f3fe4d3ff07b1c664d_3450	0c80f48fe2130be94c0ca0ab2d451a1e_2097	a4ab7547fbf1ef3662e7d01392915d4d_4488	6666f3714b03b64c9a5981a4846c5530_449	752f676fc107f5be2a24151a95e3c46e_4005	1571d81cc1932eabe82fdff0805ba226_2040	9ab1017b2cc1bdec5d177fe431ce8298_328	1918448b00bbf0af01d1216b5287cd61_2939	c550a5e0d6981c67252962b18e76b1dc_173	98c1c502c378a04dc470195ca085f341_3817	4beccbe5c6a365a06074487864612c4a_3351	a37ebd06ea82dc60e700e528d281e170_2425	7df8b66bba16a94c6214469806563cb6_2523	de0c32351d0ad0eef3d80fc8757dd91b_2974	5225b1cf655a36ecb44d75f2f2d47335_3628	684ca3d4a19bbbff404763bc50b52b01_3879	08a98ca3b65c55229d6ce5ed1e2fd713_3738	65f09f4215890255afa9c981b00d13a9_543	8723c3a9792c84c08100519ef6542b91_1107	7e07043f5e86eceaa1ce752e2fa51e93_1072	858a0d56d44f2ea12885e589474cfb8d_317	2f307ed5a4dd371a918bcd2b3dba95ce_1298	1022ff18514ae54d2d5528a9b50b21f4_1235	ebdf5dbcb162f1882663e16c97575dfb_524	d185bd7ba756c05bf215d92b70a45700_2988	736776347cbe29ae9fe9a2e7fad54502_2463	30fa77115fc5906297de2d05d74c8324_204	ea45fa85549e94c36457e8822e426f01_1344	618726b14a76566dbc04639f1f5c5ab2_2284	675c4c6a764039bc47f77abc67efaa11_3630
xseB		Exodeoxyribonuclease 7 small subunit	32	32	1	1	6004				242	242	242	P_00049	f302413983fd9c167191bb17269ceab3_338	8ae4b2e8730814f3fe4d3ff07b1c664d_2032	0c80f48fe2130be94c0ca0ab2d451a1e_40	a4ab7547fbf1ef3662e7d01392915d4d_89	6666f3714b03b64c9a5981a4846c5530_93	752f676fc107f5be2a24151a95e3c46e_650	1571d81cc1932eabe82fdff0805ba226_39	9ab1017b2cc1bdec5d177fe431ce8298_2861	1918448b00bbf0af01d1216b5287cd61_24	c550a5e0d6981c67252962b18e76b1dc_1564	98c1c502c378a04dc470195ca085f341_1766	4beccbe5c6a365a06074487864612c4a_75	a37ebd06ea82dc60e700e528d281e170_1829	7df8b66bba16a94c6214469806563cb6_3539	de0c32351d0ad0eef3d80fc8757dd91b_617	5225b1cf655a36ecb44d75f2f2d47335_851	684ca3d4a19bbbff404763bc50b52b01_110	08a98ca3b65c55229d6ce5ed1e2fd713_179	65f09f4215890255afa9c981b00d13a9_1870	8723c3a9792c84c08100519ef6542b91_813	7e07043f5e86eceaa1ce752e2fa51e93_2819	858a0d56d44f2ea12885e589474cfb8d_483	2f307ed5a4dd371a918bcd2b3dba95ce_635	1022ff18514ae54d2d5528a9b50b21f4_646	ebdf5dbcb162f1882663e16c97575dfb_906	d185bd7ba756c05bf215d92b70a45700_29	736776347cbe29ae9fe9a2e7fad54502_1813	30fa77115fc5906297de2d05d74c8324_643	ea45fa85549e94c36457e8822e426f01_376	618726b14a76566dbc04639f1f5c5ab2_1292	675c4c6a764039bc47f77abc67efaa11_170
acrZ		Multidrug efflux pump accessory protein AcrZ	32	32	1	1	7706				149	149	149	P_02267	f302413983fd9c167191bb17269ceab3_1098	8ae4b2e8730814f3fe4d3ff07b1c664d_2580	0c80f48fe2130be94c0ca0ab2d451a1e_2380	a4ab7547fbf1ef3662e7d01392915d4d_3189	6666f3714b03b64c9a5981a4846c5530_3387	752f676fc107f5be2a24151a95e3c46e_2474	1571d81cc1932eabe82fdff0805ba226_959	9ab1017b2cc1bdec5d177fe431ce8298_3346	1918448b00bbf0af01d1216b5287cd61_3343	c550a5e0d6981c67252962b18e76b1dc_1178	98c1c502c378a04dc470195ca085f341_1325	4beccbe5c6a365a06074487864612c4a_1822	a37ebd06ea82dc60e700e528d281e170_31	7df8b66bba16a94c6214469806563cb6_462	de0c32351d0ad0eef3d80fc8757dd91b_2551	5225b1cf655a36ecb44d75f2f2d47335_493	684ca3d4a19bbbff404763bc50b52b01_2649	08a98ca3b65c55229d6ce5ed1e2fd713_2311	65f09f4215890255afa9c981b00d13a9_749	8723c3a9792c84c08100519ef6542b91_2579	7e07043f5e86eceaa1ce752e2fa51e93_2015	858a0d56d44f2ea12885e589474cfb8d_1894	2f307ed5a4dd371a918bcd2b3dba95ce_1896	1022ff18514ae54d2d5528a9b50b21f4_3622	ebdf5dbcb162f1882663e16c97575dfb_2260	d185bd7ba756c05bf215d92b70a45700_3844	736776347cbe29ae9fe9a2e7fad54502_1114	30fa77115fc5906297de2d05d74c8324_44	ea45fa85549e94c36457e8822e426f01_2280	618726b14a76566dbc04639f1f5c5ab2_1180	675c4c6a764039bc47f77abc67efaa11_2006
group_11188		hypothetical protein	32	32	1	1	8874				200	200	200	P_01153	f302413983fd9c167191bb17269ceab3_174	8ae4b2e8730814f3fe4d3ff07b1c664d_85	0c80f48fe2130be94c0ca0ab2d451a1e_2728	a4ab7547fbf1ef3662e7d01392915d4d_2634	6666f3714b03b64c9a5981a4846c5530_4130	752f676fc107f5be2a24151a95e3c46e_4229	1571d81cc1932eabe82fdff0805ba226_2815	9ab1017b2cc1bdec5d177fe431ce8298_38	1918448b00bbf0af01d1216b5287cd61_3390	c550a5e0d6981c67252962b18e76b1dc_3329	98c1c502c378a04dc470195ca085f341_434	4beccbe5c6a365a06074487864612c4a_3821	a37ebd06ea82dc60e700e528d281e170_428	7df8b66bba16a94c6214469806563cb6_894	de0c32351d0ad0eef3d80fc8757dd91b_1614	5225b1cf655a36ecb44d75f2f2d47335_2841	684ca3d4a19bbbff404763bc50b52b01_1383	08a98ca3b65c55229d6ce5ed1e2fd713_4123	65f09f4215890255afa9c981b00d13a9_235	8723c3a9792c84c08100519ef6542b91_1373	7e07043f5e86eceaa1ce752e2fa51e93_911	858a0d56d44f2ea12885e589474cfb8d_336	2f307ed5a4dd371a918bcd2b3dba95ce_862	1022ff18514ae54d2d5528a9b50b21f4_1458	ebdf5dbcb162f1882663e16c97575dfb_1296	d185bd7ba756c05bf215d92b70a45700_1836	736776347cbe29ae9fe9a2e7fad54502_2025	30fa77115fc5906297de2d05d74c8324_2754	ea45fa85549e94c36457e8822e426f01_4298	618726b14a76566dbc04639f1f5c5ab2_564	675c4c6a764039bc47f77abc67efaa11_1790
infC		Translation initiation factor IF-3	32	32	1	1	10632				434	434	434	P_00728	f302413983fd9c167191bb17269ceab3_2545	8ae4b2e8730814f3fe4d3ff07b1c664d_785	0c80f48fe2130be94c0ca0ab2d451a1e_1920	a4ab7547fbf1ef3662e7d01392915d4d_3817	6666f3714b03b64c9a5981a4846c5530_4300	752f676fc107f5be2a24151a95e3c46e_2066	1571d81cc1932eabe82fdff0805ba226_478	9ab1017b2cc1bdec5d177fe431ce8298_652	1918448b00bbf0af01d1216b5287cd61_823	c550a5e0d6981c67252962b18e76b1dc_402	98c1c502c378a04dc470195ca085f341_2437	4beccbe5c6a365a06074487864612c4a_3545	a37ebd06ea82dc60e700e528d281e170_1805	7df8b66bba16a94c6214469806563cb6_2875	de0c32351d0ad0eef3d80fc8757dd91b_2195	5225b1cf655a36ecb44d75f2f2d47335_14	684ca3d4a19bbbff404763bc50b52b01_3456	08a98ca3b65c55229d6ce5ed1e2fd713_2796	65f09f4215890255afa9c981b00d13a9_2051	8723c3a9792c84c08100519ef6542b91_316	7e07043f5e86eceaa1ce752e2fa51e93_14	858a0d56d44f2ea12885e589474cfb8d_3197	2f307ed5a4dd371a918bcd2b3dba95ce_3607	1022ff18514ae54d2d5528a9b50b21f4_71	ebdf5dbcb162f1882663e16c97575dfb_3806	d185bd7ba756c05bf215d92b70a45700_2945	736776347cbe29ae9fe9a2e7fad54502_2124	30fa77115fc5906297de2d05d74c8324_3915	ea45fa85549e94c36457e8822e426f01_4009	618726b14a76566dbc04639f1f5c5ab2_170	675c4c6a764039bc47f77abc67efaa11_3373
rpe		Ribulose-phosphate 3-epimerase	32	32	1	1	2461				677	677	677	P_00593	f302413983fd9c167191bb17269ceab3_1001	8ae4b2e8730814f3fe4d3ff07b1c664d_1733	0c80f48fe2130be94c0ca0ab2d451a1e_636	a4ab7547fbf1ef3662e7d01392915d4d_1225	6666f3714b03b64c9a5981a4846c5530_582	752f676fc107f5be2a24151a95e3c46e_57	1571d81cc1932eabe82fdff0805ba226_1334	9ab1017b2cc1bdec5d177fe431ce8298_2192	1918448b00bbf0af01d1216b5287cd61_1457	c550a5e0d6981c67252962b18e76b1dc_1960	98c1c502c378a04dc470195ca085f341_1113	4beccbe5c6a365a06074487864612c4a_398	a37ebd06ea82dc60e700e528d281e170_4330	7df8b66bba16a94c6214469806563cb6_2157	de0c32351d0ad0eef3d80fc8757dd91b_445	5225b1cf655a36ecb44d75f2f2d47335_1218	684ca3d4a19bbbff404763bc50b52b01_1050	08a98ca3b65c55229d6ce5ed1e2fd713_284	65f09f4215890255afa9c981b00d13a9_1282	8723c3a9792c84c08100519ef6542b91_714	7e07043f5e86eceaa1ce752e2fa51e93_415	858a0d56d44f2ea12885e589474cfb8d_680	2f307ed5a4dd371a918bcd2b3dba95ce_1371	1022ff18514ae54d2d5528a9b50b21f4_1696	ebdf5dbcb162f1882663e16c97575dfb_2537	d185bd7ba756c05bf215d92b70a45700_356	736776347cbe29ae9fe9a2e7fad54502_997	30fa77115fc5906297de2d05d74c8324_834	ea45fa85549e94c36457e8822e426f01_475	618726b14a76566dbc04639f1f5c5ab2_1096	675c4c6a764039bc47f77abc67efaa11_687
pal		Peptidoglycan-associated lipoprotein	32	32	1	1	7691				521	521	521	P_02288	f302413983fd9c167191bb17269ceab3_1119	8ae4b2e8730814f3fe4d3ff07b1c664d_2601	0c80f48fe2130be94c0ca0ab2d451a1e_2359	a4ab7547fbf1ef3662e7d01392915d4d_3168	6666f3714b03b64c9a5981a4846c5530_4153	752f676fc107f5be2a24151a95e3c46e_2453	1571d81cc1932eabe82fdff0805ba226_980	9ab1017b2cc1bdec5d177fe431ce8298_3368	1918448b00bbf0af01d1216b5287cd61_2462	c550a5e0d6981c67252962b18e76b1dc_1157	98c1c502c378a04dc470195ca085f341_1304	4beccbe5c6a365a06074487864612c4a_1801	a37ebd06ea82dc60e700e528d281e170_10	7df8b66bba16a94c6214469806563cb6_483	de0c32351d0ad0eef3d80fc8757dd91b_2532	5225b1cf655a36ecb44d75f2f2d47335_472	684ca3d4a19bbbff404763bc50b52b01_2670	08a98ca3b65c55229d6ce5ed1e2fd713_2332	65f09f4215890255afa9c981b00d13a9_728	8723c3a9792c84c08100519ef6542b91_2558	7e07043f5e86eceaa1ce752e2fa51e93_1993	858a0d56d44f2ea12885e589474cfb8d_1875	2f307ed5a4dd371a918bcd2b3dba95ce_1917	1022ff18514ae54d2d5528a9b50b21f4_3643	ebdf5dbcb162f1882663e16c97575dfb_2281	d185bd7ba756c05bf215d92b70a45700_3511	736776347cbe29ae9fe9a2e7fad54502_1135	30fa77115fc5906297de2d05d74c8324_23	ea45fa85549e94c36457e8822e426f01_2259	618726b14a76566dbc04639f1f5c5ab2_1159	675c4c6a764039bc47f77abc67efaa11_1985
rplM		50S ribosomal protein L13	32	32	1	1	1539				428	428	428	P_02805	f302413983fd9c167191bb17269ceab3_712	8ae4b2e8730814f3fe4d3ff07b1c664d_1256	0c80f48fe2130be94c0ca0ab2d451a1e_1587	a4ab7547fbf1ef3662e7d01392915d4d_4354	6666f3714b03b64c9a5981a4846c5530_1546	752f676fc107f5be2a24151a95e3c46e_2275	1571d81cc1932eabe82fdff0805ba226_2408	9ab1017b2cc1bdec5d177fe431ce8298_1224	1918448b00bbf0af01d1216b5287cd61_3300	c550a5e0d6981c67252962b18e76b1dc_2926	98c1c502c378a04dc470195ca085f341_4594	4beccbe5c6a365a06074487864612c4a_199	a37ebd06ea82dc60e700e528d281e170_882	7df8b66bba16a94c6214469806563cb6_2135	de0c32351d0ad0eef3d80fc8757dd91b_85	5225b1cf655a36ecb44d75f2f2d47335_353	684ca3d4a19bbbff404763bc50b52b01_733	08a98ca3b65c55229d6ce5ed1e2fd713_415	65f09f4215890255afa9c981b00d13a9_1194	8723c3a9792c84c08100519ef6542b91_1450	7e07043f5e86eceaa1ce752e2fa51e93_717	858a0d56d44f2ea12885e589474cfb8d_758	2f307ed5a4dd371a918bcd2b3dba95ce_3739	1022ff18514ae54d2d5528a9b50b21f4_3483	ebdf5dbcb162f1882663e16c97575dfb_1671	d185bd7ba756c05bf215d92b70a45700_2927	736776347cbe29ae9fe9a2e7fad54502_736	30fa77115fc5906297de2d05d74c8324_2341	ea45fa85549e94c36457e8822e426f01_3913	618726b14a76566dbc04639f1f5c5ab2_784	675c4c6a764039bc47f77abc67efaa11_3538
group_11193		hypothetical protein	32	32	1	1	5675				581	581	581	P_01999	f302413983fd9c167191bb17269ceab3_2280	8ae4b2e8730814f3fe4d3ff07b1c664d_1450	0c80f48fe2130be94c0ca0ab2d451a1e_4307	a4ab7547fbf1ef3662e7d01392915d4d_1909	6666f3714b03b64c9a5981a4846c5530_1638	752f676fc107f5be2a24151a95e3c46e_1960	1571d81cc1932eabe82fdff0805ba226_2128	9ab1017b2cc1bdec5d177fe431ce8298_834	1918448b00bbf0af01d1216b5287cd61_414	c550a5e0d6981c67252962b18e76b1dc_1456	98c1c502c378a04dc470195ca085f341_2684	4beccbe5c6a365a06074487864612c4a_1261	a37ebd06ea82dc60e700e528d281e170_2015	7df8b66bba16a94c6214469806563cb6_3324	de0c32351d0ad0eef3d80fc8757dd91b_3875	5225b1cf655a36ecb44d75f2f2d47335_2126	684ca3d4a19bbbff404763bc50b52b01_170	08a98ca3b65c55229d6ce5ed1e2fd713_1609	65f09f4215890255afa9c981b00d13a9_2659	8723c3a9792c84c08100519ef6542b91_3222	7e07043f5e86eceaa1ce752e2fa51e93_2875	858a0d56d44f2ea12885e589474cfb8d_2244	2f307ed5a4dd371a918bcd2b3dba95ce_1693	1022ff18514ae54d2d5528a9b50b21f4_1852	ebdf5dbcb162f1882663e16c97575dfb_2369	d185bd7ba756c05bf215d92b70a45700_285	736776347cbe29ae9fe9a2e7fad54502_4314	30fa77115fc5906297de2d05d74c8324_2135	ea45fa85549e94c36457e8822e426f01_2241	618726b14a76566dbc04639f1f5c5ab2_4298	675c4c6a764039bc47f77abc67efaa11_4267
atpF		ATP synthase subunit b	32	32	1	1	11425				470	470	470	P_02310	f302413983fd9c167191bb17269ceab3_860	8ae4b2e8730814f3fe4d3ff07b1c664d_3590	0c80f48fe2130be94c0ca0ab2d451a1e_3965	a4ab7547fbf1ef3662e7d01392915d4d_2467	6666f3714b03b64c9a5981a4846c5530_2300	752f676fc107f5be2a24151a95e3c46e_2542	1571d81cc1932eabe82fdff0805ba226_3082	9ab1017b2cc1bdec5d177fe431ce8298_3721	1918448b00bbf0af01d1216b5287cd61_2778	c550a5e0d6981c67252962b18e76b1dc_3727	98c1c502c378a04dc470195ca085f341_2020	4beccbe5c6a365a06074487864612c4a_3197	a37ebd06ea82dc60e700e528d281e170_2405	7df8b66bba16a94c6214469806563cb6_512	de0c32351d0ad0eef3d80fc8757dd91b_3970	5225b1cf655a36ecb44d75f2f2d47335_677	684ca3d4a19bbbff404763bc50b52b01_2729	08a98ca3b65c55229d6ce5ed1e2fd713_2383	65f09f4215890255afa9c981b00d13a9_1777	8723c3a9792c84c08100519ef6542b91_2365	7e07043f5e86eceaa1ce752e2fa51e93_3922	858a0d56d44f2ea12885e589474cfb8d_2032	2f307ed5a4dd371a918bcd2b3dba95ce_3693	1022ff18514ae54d2d5528a9b50b21f4_3567	ebdf5dbcb162f1882663e16c97575dfb_3429	d185bd7ba756c05bf215d92b70a45700_2594	736776347cbe29ae9fe9a2e7fad54502_1195	30fa77115fc5906297de2d05d74c8324_1583	ea45fa85549e94c36457e8822e426f01_957	618726b14a76566dbc04639f1f5c5ab2_1740	675c4c6a764039bc47f77abc67efaa11_4021
purC		Phosphoribosylaminoimidazole-succinocarboxamide synthase	32	32	1	1	8869				713	713	713	P_01149	f302413983fd9c167191bb17269ceab3_178	8ae4b2e8730814f3fe4d3ff07b1c664d_89	0c80f48fe2130be94c0ca0ab2d451a1e_2732	a4ab7547fbf1ef3662e7d01392915d4d_2638	6666f3714b03b64c9a5981a4846c5530_4126	752f676fc107f5be2a24151a95e3c46e_4225	1571d81cc1932eabe82fdff0805ba226_2819	9ab1017b2cc1bdec5d177fe431ce8298_32	1918448b00bbf0af01d1216b5287cd61_3394	c550a5e0d6981c67252962b18e76b1dc_3335	98c1c502c378a04dc470195ca085f341_430	4beccbe5c6a365a06074487864612c4a_3817	a37ebd06ea82dc60e700e528d281e170_432	7df8b66bba16a94c6214469806563cb6_900	de0c32351d0ad0eef3d80fc8757dd91b_1610	5225b1cf655a36ecb44d75f2f2d47335_2837	684ca3d4a19bbbff404763bc50b52b01_1387	08a98ca3b65c55229d6ce5ed1e2fd713_4127	65f09f4215890255afa9c981b00d13a9_239	8723c3a9792c84c08100519ef6542b91_1377	7e07043f5e86eceaa1ce752e2fa51e93_915	858a0d56d44f2ea12885e589474cfb8d_340	2f307ed5a4dd371a918bcd2b3dba95ce_866	1022ff18514ae54d2d5528a9b50b21f4_1464	ebdf5dbcb162f1882663e16c97575dfb_1302	d185bd7ba756c05bf215d92b70a45700_1840	736776347cbe29ae9fe9a2e7fad54502_2029	30fa77115fc5906297de2d05d74c8324_2758	ea45fa85549e94c36457e8822e426f01_4294	618726b14a76566dbc04639f1f5c5ab2_560	675c4c6a764039bc47f77abc67efaa11_1794
dgkA		Diacylglycerol kinase	32	32	1	1	11279				368	368	368	P_03909	f302413983fd9c167191bb17269ceab3_4167	8ae4b2e8730814f3fe4d3ff07b1c664d_4745	0c80f48fe2130be94c0ca0ab2d451a1e_4447	a4ab7547fbf1ef3662e7d01392915d4d_1541	6666f3714b03b64c9a5981a4846c5530_1187	752f676fc107f5be2a24151a95e3c46e_4357	1571d81cc1932eabe82fdff0805ba226_3318	9ab1017b2cc1bdec5d177fe431ce8298_4228	1918448b00bbf0af01d1216b5287cd61_3621	c550a5e0d6981c67252962b18e76b1dc_4112	98c1c502c378a04dc470195ca085f341_4622	4beccbe5c6a365a06074487864612c4a_3222	a37ebd06ea82dc60e700e528d281e170_3357	7df8b66bba16a94c6214469806563cb6_4655	de0c32351d0ad0eef3d80fc8757dd91b_4178	5225b1cf655a36ecb44d75f2f2d47335_4346	684ca3d4a19bbbff404763bc50b52b01_3786	08a98ca3b65c55229d6ce5ed1e2fd713_3476	65f09f4215890255afa9c981b00d13a9_3654	8723c3a9792c84c08100519ef6542b91_3131	7e07043f5e86eceaa1ce752e2fa51e93_3791	858a0d56d44f2ea12885e589474cfb8d_3664	2f307ed5a4dd371a918bcd2b3dba95ce_3897	1022ff18514ae54d2d5528a9b50b21f4_1931	ebdf5dbcb162f1882663e16c97575dfb_1791	d185bd7ba756c05bf215d92b70a45700_4229	736776347cbe29ae9fe9a2e7fad54502_3576	30fa77115fc5906297de2d05d74c8324_3989	ea45fa85549e94c36457e8822e426f01_4498	618726b14a76566dbc04639f1f5c5ab2_4396	675c4c6a764039bc47f77abc67efaa11_4606
mreB		Rod shape-determining protein MreB	32	32	1	1	1519				1043	1043	1043	P_02786	f302413983fd9c167191bb17269ceab3_731	8ae4b2e8730814f3fe4d3ff07b1c664d_1275	0c80f48fe2130be94c0ca0ab2d451a1e_1606	a4ab7547fbf1ef3662e7d01392915d4d_3031	6666f3714b03b64c9a5981a4846c5530_1527	752f676fc107f5be2a24151a95e3c46e_2294	1571d81cc1932eabe82fdff0805ba226_2427	9ab1017b2cc1bdec5d177fe431ce8298_1243	1918448b00bbf0af01d1216b5287cd61_1379	c550a5e0d6981c67252962b18e76b1dc_2907	98c1c502c378a04dc470195ca085f341_3527	4beccbe5c6a365a06074487864612c4a_218	a37ebd06ea82dc60e700e528d281e170_2528	7df8b66bba16a94c6214469806563cb6_3723	de0c32351d0ad0eef3d80fc8757dd91b_104	5225b1cf655a36ecb44d75f2f2d47335_334	684ca3d4a19bbbff404763bc50b52b01_752	08a98ca3b65c55229d6ce5ed1e2fd713_434	65f09f4215890255afa9c981b00d13a9_1213	8723c3a9792c84c08100519ef6542b91_1431	7e07043f5e86eceaa1ce752e2fa51e93_698	858a0d56d44f2ea12885e589474cfb8d_739	2f307ed5a4dd371a918bcd2b3dba95ce_3131	1022ff18514ae54d2d5528a9b50b21f4_4077	ebdf5dbcb162f1882663e16c97575dfb_1690	d185bd7ba756c05bf215d92b70a45700_2195	736776347cbe29ae9fe9a2e7fad54502_717	30fa77115fc5906297de2d05d74c8324_2360	ea45fa85549e94c36457e8822e426f01_3357	618726b14a76566dbc04639f1f5c5ab2_803	675c4c6a764039bc47f77abc67efaa11_3359
recA		Protein RecA	32	32	1	1	6782				1061	1061	1061	P_03937	f302413983fd9c167191bb17269ceab3_1700	8ae4b2e8730814f3fe4d3ff07b1c664d_626	0c80f48fe2130be94c0ca0ab2d451a1e_1033	a4ab7547fbf1ef3662e7d01392915d4d_848	6666f3714b03b64c9a5981a4846c5530_1030	752f676fc107f5be2a24151a95e3c46e_3941	1571d81cc1932eabe82fdff0805ba226_1634	9ab1017b2cc1bdec5d177fe431ce8298_1334	1918448b00bbf0af01d1216b5287cd61_1841	c550a5e0d6981c67252962b18e76b1dc_979	98c1c502c378a04dc470195ca085f341_1587	4beccbe5c6a365a06074487864612c4a_4578	a37ebd06ea82dc60e700e528d281e170_1213	7df8b66bba16a94c6214469806563cb6_1895	de0c32351d0ad0eef3d80fc8757dd91b_3522	5225b1cf655a36ecb44d75f2f2d47335_1001	684ca3d4a19bbbff404763bc50b52b01_2339	08a98ca3b65c55229d6ce5ed1e2fd713_1825	65f09f4215890255afa9c981b00d13a9_1469	8723c3a9792c84c08100519ef6542b91_1919	7e07043f5e86eceaa1ce752e2fa51e93_2188	858a0d56d44f2ea12885e589474cfb8d_3883	2f307ed5a4dd371a918bcd2b3dba95ce_1345	1022ff18514ae54d2d5528a9b50b21f4_2932	ebdf5dbcb162f1882663e16c97575dfb_1062	d185bd7ba756c05bf215d92b70a45700_1132	736776347cbe29ae9fe9a2e7fad54502_1563	30fa77115fc5906297de2d05d74c8324_1794	ea45fa85549e94c36457e8822e426f01_1169	618726b14a76566dbc04639f1f5c5ab2_1450	675c4c6a764039bc47f77abc67efaa11_797
cspE		Cold shock-like protein CspE	32	32	1	1	7553				209	209	209	P_04663	f302413983fd9c167191bb17269ceab3_2210	8ae4b2e8730814f3fe4d3ff07b1c664d_3904	0c80f48fe2130be94c0ca0ab2d451a1e_1650	a4ab7547fbf1ef3662e7d01392915d4d_4855	6666f3714b03b64c9a5981a4846c5530_4713	752f676fc107f5be2a24151a95e3c46e_3339	1571d81cc1932eabe82fdff0805ba226_1865	9ab1017b2cc1bdec5d177fe431ce8298_2113	1918448b00bbf0af01d1216b5287cd61_4295	c550a5e0d6981c67252962b18e76b1dc_2052	98c1c502c378a04dc470195ca085f341_4679	4beccbe5c6a365a06074487864612c4a_4371	a37ebd06ea82dc60e700e528d281e170_3381	7df8b66bba16a94c6214469806563cb6_2280	de0c32351d0ad0eef3d80fc8757dd91b_523	5225b1cf655a36ecb44d75f2f2d47335_2621	684ca3d4a19bbbff404763bc50b52b01_3304	08a98ca3b65c55229d6ce5ed1e2fd713_3058	65f09f4215890255afa9c981b00d13a9_2359	8723c3a9792c84c08100519ef6542b91_1661	7e07043f5e86eceaa1ce752e2fa51e93_1919	858a0d56d44f2ea12885e589474cfb8d_1710	2f307ed5a4dd371a918bcd2b3dba95ce_3241	1022ff18514ae54d2d5528a9b50b21f4_2515	ebdf5dbcb162f1882663e16c97575dfb_1954	d185bd7ba756c05bf215d92b70a45700_4517	736776347cbe29ae9fe9a2e7fad54502_4114	30fa77115fc5906297de2d05d74c8324_3577	ea45fa85549e94c36457e8822e426f01_3740	618726b14a76566dbc04639f1f5c5ab2_1943	675c4c6a764039bc47f77abc67efaa11_4544
cspC		Cold shock-like protein CspC	32	32	1	1	10519				209	209	209	P_03741	f302413983fd9c167191bb17269ceab3_2668	8ae4b2e8730814f3fe4d3ff07b1c664d_479	0c80f48fe2130be94c0ca0ab2d451a1e_2798	a4ab7547fbf1ef3662e7d01392915d4d_4413	6666f3714b03b64c9a5981a4846c5530_1387	752f676fc107f5be2a24151a95e3c46e_197	1571d81cc1932eabe82fdff0805ba226_3977	9ab1017b2cc1bdec5d177fe431ce8298_2322	1918448b00bbf0af01d1216b5287cd61_4478	c550a5e0d6981c67252962b18e76b1dc_2682	98c1c502c378a04dc470195ca085f341_2874	4beccbe5c6a365a06074487864612c4a_3519	a37ebd06ea82dc60e700e528d281e170_1891	7df8b66bba16a94c6214469806563cb6_1143	de0c32351d0ad0eef3d80fc8757dd91b_334	5225b1cf655a36ecb44d75f2f2d47335_2687	684ca3d4a19bbbff404763bc50b52b01_634	08a98ca3b65c55229d6ce5ed1e2fd713_614	65f09f4215890255afa9c981b00d13a9_2157	8723c3a9792c84c08100519ef6542b91_210	7e07043f5e86eceaa1ce752e2fa51e93_1407	858a0d56d44f2ea12885e589474cfb8d_1169	2f307ed5a4dd371a918bcd2b3dba95ce_1688	1022ff18514ae54d2d5528a9b50b21f4_2344	ebdf5dbcb162f1882663e16c97575dfb_2988	d185bd7ba756c05bf215d92b70a45700_4675	736776347cbe29ae9fe9a2e7fad54502_320	30fa77115fc5906297de2d05d74c8324_3876	ea45fa85549e94c36457e8822e426f01_1233	618726b14a76566dbc04639f1f5c5ab2_607	675c4c6a764039bc47f77abc67efaa11_1878
rplP		50S ribosomal protein L16	32	32	1	3	34				410	410	410	P_03066	f302413983fd9c167191bb17269ceab3_3458	8ae4b2e8730814f3fe4d3ff07b1c664d_3811	0c80f48fe2130be94c0ca0ab2d451a1e_3375	a4ab7547fbf1ef3662e7d01392915d4d_3483	6666f3714b03b64c9a5981a4846c5530_2923	752f676fc107f5be2a24151a95e3c46e_3214	1571d81cc1932eabe82fdff0805ba226_2708	9ab1017b2cc1bdec5d177fe431ce8298_3944	1918448b00bbf0af01d1216b5287cd61_1479	c550a5e0d6981c67252962b18e76b1dc_3856	98c1c502c378a04dc470195ca085f341_3599	4beccbe5c6a365a06074487864612c4a_2495	a37ebd06ea82dc60e700e528d281e170_3146	7df8b66bba16a94c6214469806563cb6_4130	de0c32351d0ad0eef3d80fc8757dd91b_2722	5225b1cf655a36ecb44d75f2f2d47335_3456	684ca3d4a19bbbff404763bc50b52b01_3243	08a98ca3b65c55229d6ce5ed1e2fd713_2848	65f09f4215890255afa9c981b00d13a9_4007	8723c3a9792c84c08100519ef6542b91_3505	7e07043f5e86eceaa1ce752e2fa51e93_4481	858a0d56d44f2ea12885e589474cfb8d_2812	2f307ed5a4dd371a918bcd2b3dba95ce_2764	1022ff18514ae54d2d5528a9b50b21f4_4369	ebdf5dbcb162f1882663e16c97575dfb_4282	d185bd7ba756c05bf215d92b70a45700_2726	736776347cbe29ae9fe9a2e7fad54502_3100	30fa77115fc5906297de2d05d74c8324_2645	ea45fa85549e94c36457e8822e426f01_3261	618726b14a76566dbc04639f1f5c5ab2_3559	675c4c6a764039bc47f77abc67efaa11_2360
cysK		Cysteine synthase A	32	32	1	1	8939				971	971	971	P_01203	f302413983fd9c167191bb17269ceab3_125	8ae4b2e8730814f3fe4d3ff07b1c664d_36	0c80f48fe2130be94c0ca0ab2d451a1e_961	a4ab7547fbf1ef3662e7d01392915d4d_1575	6666f3714b03b64c9a5981a4846c5530_3341	752f676fc107f5be2a24151a95e3c46e_1561	1571d81cc1932eabe82fdff0805ba226_631	9ab1017b2cc1bdec5d177fe431ce8298_105	1918448b00bbf0af01d1216b5287cd61_696	c550a5e0d6981c67252962b18e76b1dc_1881	98c1c502c378a04dc470195ca085f341_854	4beccbe5c6a365a06074487864612c4a_756	a37ebd06ea82dc60e700e528d281e170_379	7df8b66bba16a94c6214469806563cb6_845	de0c32351d0ad0eef3d80fc8757dd91b_245	5225b1cf655a36ecb44d75f2f2d47335_2193	684ca3d4a19bbbff404763bc50b52b01_1333	08a98ca3b65c55229d6ce5ed1e2fd713_1529	65f09f4215890255afa9c981b00d13a9_185	8723c3a9792c84c08100519ef6542b91_1323	7e07043f5e86eceaa1ce752e2fa51e93_4639	858a0d56d44f2ea12885e589474cfb8d_1084	2f307ed5a4dd371a918bcd2b3dba95ce_176	1022ff18514ae54d2d5528a9b50b21f4_1409	ebdf5dbcb162f1882663e16c97575dfb_1247	d185bd7ba756c05bf215d92b70a45700_526	736776347cbe29ae9fe9a2e7fad54502_3465	30fa77115fc5906297de2d05d74c8324_1211	ea45fa85549e94c36457e8822e426f01_2095	618726b14a76566dbc04639f1f5c5ab2_886	675c4c6a764039bc47f77abc67efaa11_662
zntR		HTH-type transcriptional regulator ZntR	32	32	1	3	55				425	425	425	P_03045	f302413983fd9c167191bb17269ceab3_3437	8ae4b2e8730814f3fe4d3ff07b1c664d_3832	0c80f48fe2130be94c0ca0ab2d451a1e_3396	a4ab7547fbf1ef3662e7d01392915d4d_3504	6666f3714b03b64c9a5981a4846c5530_2944	752f676fc107f5be2a24151a95e3c46e_3193	1571d81cc1932eabe82fdff0805ba226_2687	9ab1017b2cc1bdec5d177fe431ce8298_3965	1918448b00bbf0af01d1216b5287cd61_1500	c550a5e0d6981c67252962b18e76b1dc_3835	98c1c502c378a04dc470195ca085f341_3578	4beccbe5c6a365a06074487864612c4a_2474	a37ebd06ea82dc60e700e528d281e170_3167	7df8b66bba16a94c6214469806563cb6_4109	de0c32351d0ad0eef3d80fc8757dd91b_2743	5225b1cf655a36ecb44d75f2f2d47335_3435	684ca3d4a19bbbff404763bc50b52b01_3264	08a98ca3b65c55229d6ce5ed1e2fd713_2869	65f09f4215890255afa9c981b00d13a9_3986	8723c3a9792c84c08100519ef6542b91_3526	7e07043f5e86eceaa1ce752e2fa51e93_4502	858a0d56d44f2ea12885e589474cfb8d_2833	2f307ed5a4dd371a918bcd2b3dba95ce_2743	1022ff18514ae54d2d5528a9b50b21f4_4390	ebdf5dbcb162f1882663e16c97575dfb_4303	d185bd7ba756c05bf215d92b70a45700_2747	736776347cbe29ae9fe9a2e7fad54502_3121	30fa77115fc5906297de2d05d74c8324_2624	ea45fa85549e94c36457e8822e426f01_3282	618726b14a76566dbc04639f1f5c5ab2_3538	675c4c6a764039bc47f77abc67efaa11_2339
lrp		Leucine-responsive regulatory protein	32	32	1	1	7301				494	494	494	P_00700	f302413983fd9c167191bb17269ceab3_2253	8ae4b2e8730814f3fe4d3ff07b1c664d_2734	0c80f48fe2130be94c0ca0ab2d451a1e_1327	a4ab7547fbf1ef3662e7d01392915d4d_3143	6666f3714b03b64c9a5981a4846c5530_318	752f676fc107f5be2a24151a95e3c46e_708	1571d81cc1932eabe82fdff0805ba226_3275	9ab1017b2cc1bdec5d177fe431ce8298_2402	1918448b00bbf0af01d1216b5287cd61_2767	c550a5e0d6981c67252962b18e76b1dc_1411	98c1c502c378a04dc470195ca085f341_1971	4beccbe5c6a365a06074487864612c4a_1143	a37ebd06ea82dc60e700e528d281e170_171	7df8b66bba16a94c6214469806563cb6_3607	de0c32351d0ad0eef3d80fc8757dd91b_1114	5225b1cf655a36ecb44d75f2f2d47335_2178	684ca3d4a19bbbff404763bc50b52b01_1241	08a98ca3b65c55229d6ce5ed1e2fd713_670	65f09f4215890255afa9c981b00d13a9_3390	8723c3a9792c84c08100519ef6542b91_1250	7e07043f5e86eceaa1ce752e2fa51e93_4129	858a0d56d44f2ea12885e589474cfb8d_893	2f307ed5a4dd371a918bcd2b3dba95ce_1227	1022ff18514ae54d2d5528a9b50b21f4_878	ebdf5dbcb162f1882663e16c97575dfb_1472	d185bd7ba756c05bf215d92b70a45700_1235	736776347cbe29ae9fe9a2e7fad54502_4003	30fa77115fc5906297de2d05d74c8324_3253	ea45fa85549e94c36457e8822e426f01_546	618726b14a76566dbc04639f1f5c5ab2_1871	675c4c6a764039bc47f77abc67efaa11_1240
rplR		50S ribosomal protein L18	32	32	1	3	43				353	353	353	P_03057	f302413983fd9c167191bb17269ceab3_3449	8ae4b2e8730814f3fe4d3ff07b1c664d_3820	0c80f48fe2130be94c0ca0ab2d451a1e_3384	a4ab7547fbf1ef3662e7d01392915d4d_3492	6666f3714b03b64c9a5981a4846c5530_2932	752f676fc107f5be2a24151a95e3c46e_3205	1571d81cc1932eabe82fdff0805ba226_2699	9ab1017b2cc1bdec5d177fe431ce8298_3953	1918448b00bbf0af01d1216b5287cd61_1488	c550a5e0d6981c67252962b18e76b1dc_3847	98c1c502c378a04dc470195ca085f341_3590	4beccbe5c6a365a06074487864612c4a_2486	a37ebd06ea82dc60e700e528d281e170_3155	7df8b66bba16a94c6214469806563cb6_4121	de0c32351d0ad0eef3d80fc8757dd91b_2731	5225b1cf655a36ecb44d75f2f2d47335_3447	684ca3d4a19bbbff404763bc50b52b01_3252	08a98ca3b65c55229d6ce5ed1e2fd713_2857	65f09f4215890255afa9c981b00d13a9_3998	8723c3a9792c84c08100519ef6542b91_3514	7e07043f5e86eceaa1ce752e2fa51e93_4490	858a0d56d44f2ea12885e589474cfb8d_2821	2f307ed5a4dd371a918bcd2b3dba95ce_2755	1022ff18514ae54d2d5528a9b50b21f4_4378	ebdf5dbcb162f1882663e16c97575dfb_4291	d185bd7ba756c05bf215d92b70a45700_2735	736776347cbe29ae9fe9a2e7fad54502_3109	30fa77115fc5906297de2d05d74c8324_2636	ea45fa85549e94c36457e8822e426f01_3270	618726b14a76566dbc04639f1f5c5ab2_3550	675c4c6a764039bc47f77abc67efaa11_2351
ruvC		Crossover junction endodeoxyribonuclease RuvC	32	32	1	1	10477				521	521	521	P_02461	f302413983fd9c167191bb17269ceab3_3189	8ae4b2e8730814f3fe4d3ff07b1c664d_520	0c80f48fe2130be94c0ca0ab2d451a1e_2309	a4ab7547fbf1ef3662e7d01392915d4d_2552	6666f3714b03b64c9a5981a4846c5530_3976	752f676fc107f5be2a24151a95e3c46e_4141	1571d81cc1932eabe82fdff0805ba226_3447	9ab1017b2cc1bdec5d177fe431ce8298_2281	1918448b00bbf0af01d1216b5287cd61_3061	c550a5e0d6981c67252962b18e76b1dc_2724	98c1c502c378a04dc470195ca085f341_4777	4beccbe5c6a365a06074487864612c4a_3739	a37ebd06ea82dc60e700e528d281e170_4150	7df8b66bba16a94c6214469806563cb6_1184	de0c32351d0ad0eef3d80fc8757dd91b_4419	5225b1cf655a36ecb44d75f2f2d47335_2646	684ca3d4a19bbbff404763bc50b52b01_4222	08a98ca3b65c55229d6ce5ed1e2fd713_4059	65f09f4215890255afa9c981b00d13a9_4398	8723c3a9792c84c08100519ef6542b91_169	7e07043f5e86eceaa1ce752e2fa51e93_1510	858a0d56d44f2ea12885e589474cfb8d_1128	2f307ed5a4dd371a918bcd2b3dba95ce_1646	1022ff18514ae54d2d5528a9b50b21f4_2386	ebdf5dbcb162f1882663e16c97575dfb_4618	d185bd7ba756c05bf215d92b70a45700_4419	736776347cbe29ae9fe9a2e7fad54502_362	30fa77115fc5906297de2d05d74c8324_3239	ea45fa85549e94c36457e8822e426f01_1275	618726b14a76566dbc04639f1f5c5ab2_4283	675c4c6a764039bc47f77abc67efaa11_1919
rpsC		30S ribosomal protein S3	32	32	1	3	33				701	701	701	P_03067	f302413983fd9c167191bb17269ceab3_3459	8ae4b2e8730814f3fe4d3ff07b1c664d_3810	0c80f48fe2130be94c0ca0ab2d451a1e_3374	a4ab7547fbf1ef3662e7d01392915d4d_3482	6666f3714b03b64c9a5981a4846c5530_2922	752f676fc107f5be2a24151a95e3c46e_3215	1571d81cc1932eabe82fdff0805ba226_2709	9ab1017b2cc1bdec5d177fe431ce8298_3943	1918448b00bbf0af01d1216b5287cd61_1478	c550a5e0d6981c67252962b18e76b1dc_3857	98c1c502c378a04dc470195ca085f341_3600	4beccbe5c6a365a06074487864612c4a_2496	a37ebd06ea82dc60e700e528d281e170_3145	7df8b66bba16a94c6214469806563cb6_4131	de0c32351d0ad0eef3d80fc8757dd91b_2721	5225b1cf655a36ecb44d75f2f2d47335_3457	684ca3d4a19bbbff404763bc50b52b01_3242	08a98ca3b65c55229d6ce5ed1e2fd713_2847	65f09f4215890255afa9c981b00d13a9_4008	8723c3a9792c84c08100519ef6542b91_3504	7e07043f5e86eceaa1ce752e2fa51e93_4480	858a0d56d44f2ea12885e589474cfb8d_2811	2f307ed5a4dd371a918bcd2b3dba95ce_2765	1022ff18514ae54d2d5528a9b50b21f4_4368	ebdf5dbcb162f1882663e16c97575dfb_4281	d185bd7ba756c05bf215d92b70a45700_2725	736776347cbe29ae9fe9a2e7fad54502_3099	30fa77115fc5906297de2d05d74c8324_2646	ea45fa85549e94c36457e8822e426f01_3260	618726b14a76566dbc04639f1f5c5ab2_3560	675c4c6a764039bc47f77abc67efaa11_2361
rpsS		30S ribosomal protein S19	32	32	1	3	31				278	278	278	P_03069	f302413983fd9c167191bb17269ceab3_3461	8ae4b2e8730814f3fe4d3ff07b1c664d_3808	0c80f48fe2130be94c0ca0ab2d451a1e_3372	a4ab7547fbf1ef3662e7d01392915d4d_3480	6666f3714b03b64c9a5981a4846c5530_2920	752f676fc107f5be2a24151a95e3c46e_3217	1571d81cc1932eabe82fdff0805ba226_2711	9ab1017b2cc1bdec5d177fe431ce8298_3941	1918448b00bbf0af01d1216b5287cd61_1476	c550a5e0d6981c67252962b18e76b1dc_3859	98c1c502c378a04dc470195ca085f341_3602	4beccbe5c6a365a06074487864612c4a_2498	a37ebd06ea82dc60e700e528d281e170_3143	7df8b66bba16a94c6214469806563cb6_4133	de0c32351d0ad0eef3d80fc8757dd91b_2719	5225b1cf655a36ecb44d75f2f2d47335_3459	684ca3d4a19bbbff404763bc50b52b01_3240	08a98ca3b65c55229d6ce5ed1e2fd713_2845	65f09f4215890255afa9c981b00d13a9_4010	8723c3a9792c84c08100519ef6542b91_3502	7e07043f5e86eceaa1ce752e2fa51e93_4478	858a0d56d44f2ea12885e589474cfb8d_2809	2f307ed5a4dd371a918bcd2b3dba95ce_2767	1022ff18514ae54d2d5528a9b50b21f4_4366	ebdf5dbcb162f1882663e16c97575dfb_4279	d185bd7ba756c05bf215d92b70a45700_2723	736776347cbe29ae9fe9a2e7fad54502_3097	30fa77115fc5906297de2d05d74c8324_2648	ea45fa85549e94c36457e8822e426f01_3258	618726b14a76566dbc04639f1f5c5ab2_3562	675c4c6a764039bc47f77abc67efaa11_2363
amiC		N-acetylmuramoyl-L-alanine amidase AmiC	32	32	1	1	6604				1253	1253	1253	P_01038	f302413983fd9c167191bb17269ceab3_1478	8ae4b2e8730814f3fe4d3ff07b1c664d_747	0c80f48fe2130be94c0ca0ab2d451a1e_2595	a4ab7547fbf1ef3662e7d01392915d4d_2960	6666f3714b03b64c9a5981a4846c5530_1072	752f676fc107f5be2a24151a95e3c46e_792	1571d81cc1932eabe82fdff0805ba226_3658	9ab1017b2cc1bdec5d177fe431ce8298_1508	1918448b00bbf0af01d1216b5287cd61_628	c550a5e0d6981c67252962b18e76b1dc_1643	98c1c502c378a04dc470195ca085f341_1225	4beccbe5c6a365a06074487864612c4a_1457	a37ebd06ea82dc60e700e528d281e170_752	7df8b66bba16a94c6214469806563cb6_3133	de0c32351d0ad0eef3d80fc8757dd91b_398	5225b1cf655a36ecb44d75f2f2d47335_1090	684ca3d4a19bbbff404763bc50b52b01_888	08a98ca3b65c55229d6ce5ed1e2fd713_464	65f09f4215890255afa9c981b00d13a9_435	8723c3a9792c84c08100519ef6542b91_2267	7e07043f5e86eceaa1ce752e2fa51e93_3224	858a0d56d44f2ea12885e589474cfb8d_1300	2f307ed5a4dd371a918bcd2b3dba95ce_2658	1022ff18514ae54d2d5528a9b50b21f4_1042	ebdf5dbcb162f1882663e16c97575dfb_3236	d185bd7ba756c05bf215d92b70a45700_256	736776347cbe29ae9fe9a2e7fad54502_1893	30fa77115fc5906297de2d05d74c8324_1017	ea45fa85549e94c36457e8822e426f01_1100	618726b14a76566dbc04639f1f5c5ab2_2592	675c4c6a764039bc47f77abc67efaa11_3186
hyfC		Hydrogenase-4 component C	32	32	1	1	8860				719	947	865	P_03030	f302413983fd9c167191bb17269ceab3_186	8ae4b2e8730814f3fe4d3ff07b1c664d_97	0c80f48fe2130be94c0ca0ab2d451a1e_2740	a4ab7547fbf1ef3662e7d01392915d4d_2647	6666f3714b03b64c9a5981a4846c5530_3023	752f676fc107f5be2a24151a95e3c46e_3136	1571d81cc1932eabe82fdff0805ba226_2827	9ab1017b2cc1bdec5d177fe431ce8298_24	1918448b00bbf0af01d1216b5287cd61_1413	c550a5e0d6981c67252962b18e76b1dc_3344	98c1c502c378a04dc470195ca085f341_422	4beccbe5c6a365a06074487864612c4a_2408	a37ebd06ea82dc60e700e528d281e170_440	7df8b66bba16a94c6214469806563cb6_908	de0c32351d0ad0eef3d80fc8757dd91b_1602	5225b1cf655a36ecb44d75f2f2d47335_2829	684ca3d4a19bbbff404763bc50b52b01_3231	08a98ca3b65c55229d6ce5ed1e2fd713_2836	65f09f4215890255afa9c981b00d13a9_247	8723c3a9792c84c08100519ef6542b91_1385	7e07043f5e86eceaa1ce752e2fa51e93_923	858a0d56d44f2ea12885e589474cfb8d_348	2f307ed5a4dd371a918bcd2b3dba95ce_873	1022ff18514ae54d2d5528a9b50b21f4_1472	ebdf5dbcb162f1882663e16c97575dfb_1310	d185bd7ba756c05bf215d92b70a45700_1848	736776347cbe29ae9fe9a2e7fad54502_2038	30fa77115fc5906297de2d05d74c8324_2766	ea45fa85549e94c36457e8822e426f01_3859	618726b14a76566dbc04639f1f5c5ab2_552	675c4c6a764039bc47f77abc67efaa11_1802
rplI		50S ribosomal protein L9	32	32	1	1	5388				449	449	449	P_00490	f302413983fd9c167191bb17269ceab3_576	8ae4b2e8730814f3fe4d3ff07b1c664d_4297	0c80f48fe2130be94c0ca0ab2d451a1e_1404	a4ab7547fbf1ef3662e7d01392915d4d_209	6666f3714b03b64c9a5981a4846c5530_3862	752f676fc107f5be2a24151a95e3c46e_465	1571d81cc1932eabe82fdff0805ba226_826	9ab1017b2cc1bdec5d177fe431ce8298_1760	1918448b00bbf0af01d1216b5287cd61_3515	c550a5e0d6981c67252962b18e76b1dc_823	98c1c502c378a04dc470195ca085f341_1658	4beccbe5c6a365a06074487864612c4a_602	a37ebd06ea82dc60e700e528d281e170_3475	7df8b66bba16a94c6214469806563cb6_2381	de0c32351d0ad0eef3d80fc8757dd91b_3343	5225b1cf655a36ecb44d75f2f2d47335_1741	684ca3d4a19bbbff404763bc50b52b01_813	08a98ca3b65c55229d6ce5ed1e2fd713_1349	65f09f4215890255afa9c981b00d13a9_1578	8723c3a9792c84c08100519ef6542b91_2528	7e07043f5e86eceaa1ce752e2fa51e93_550	858a0d56d44f2ea12885e589474cfb8d_3576	2f307ed5a4dd371a918bcd2b3dba95ce_1525	1022ff18514ae54d2d5528a9b50b21f4_3076	ebdf5dbcb162f1882663e16c97575dfb_2810	d185bd7ba756c05bf215d92b70a45700_466	736776347cbe29ae9fe9a2e7fad54502_693	30fa77115fc5906297de2d05d74c8324_929	ea45fa85549e94c36457e8822e426f01_48	618726b14a76566dbc04639f1f5c5ab2_3579	675c4c6a764039bc47f77abc67efaa11_49
group_11211		hypothetical protein	32	32	1	1	9931				278	278	278	P_04021	f302413983fd9c167191bb17269ceab3_2609	8ae4b2e8730814f3fe4d3ff07b1c664d_3456	0c80f48fe2130be94c0ca0ab2d451a1e_2103	a4ab7547fbf1ef3662e7d01392915d4d_4494	6666f3714b03b64c9a5981a4846c5530_443	752f676fc107f5be2a24151a95e3c46e_3999	1571d81cc1932eabe82fdff0805ba226_2034	9ab1017b2cc1bdec5d177fe431ce8298_322	1918448b00bbf0af01d1216b5287cd61_2933	c550a5e0d6981c67252962b18e76b1dc_179	98c1c502c378a04dc470195ca085f341_3823	4beccbe5c6a365a06074487864612c4a_3357	a37ebd06ea82dc60e700e528d281e170_2431	7df8b66bba16a94c6214469806563cb6_2517	de0c32351d0ad0eef3d80fc8757dd91b_2968	5225b1cf655a36ecb44d75f2f2d47335_3634	684ca3d4a19bbbff404763bc50b52b01_3885	08a98ca3b65c55229d6ce5ed1e2fd713_3732	65f09f4215890255afa9c981b00d13a9_537	8723c3a9792c84c08100519ef6542b91_1101	7e07043f5e86eceaa1ce752e2fa51e93_1078	858a0d56d44f2ea12885e589474cfb8d_323	2f307ed5a4dd371a918bcd2b3dba95ce_1304	1022ff18514ae54d2d5528a9b50b21f4_1229	ebdf5dbcb162f1882663e16c97575dfb_530	d185bd7ba756c05bf215d92b70a45700_2982	736776347cbe29ae9fe9a2e7fad54502_2457	30fa77115fc5906297de2d05d74c8324_198	ea45fa85549e94c36457e8822e426f01_1338	618726b14a76566dbc04639f1f5c5ab2_2278	675c4c6a764039bc47f77abc67efaa11_3624
fdoG_2		Formate dehydrogenase-O major subunit	32	32	1	1	8039				587	587	587	P_02086	f302413983fd9c167191bb17269ceab3_2718	8ae4b2e8730814f3fe4d3ff07b1c664d_2913	0c80f48fe2130be94c0ca0ab2d451a1e_542	a4ab7547fbf1ef3662e7d01392915d4d_4751	6666f3714b03b64c9a5981a4846c5530_3226	752f676fc107f5be2a24151a95e3c46e_1910	1571d81cc1932eabe82fdff0805ba226_4680	9ab1017b2cc1bdec5d177fe431ce8298_2855	1918448b00bbf0af01d1216b5287cd61_3743	c550a5e0d6981c67252962b18e76b1dc_3242	98c1c502c378a04dc470195ca085f341_4719	4beccbe5c6a365a06074487864612c4a_4096	a37ebd06ea82dc60e700e528d281e170_4301	7df8b66bba16a94c6214469806563cb6_3312	de0c32351d0ad0eef3d80fc8757dd91b_4247	5225b1cf655a36ecb44d75f2f2d47335_4386	684ca3d4a19bbbff404763bc50b52b01_3918	08a98ca3b65c55229d6ce5ed1e2fd713_3801	65f09f4215890255afa9c981b00d13a9_2213	8723c3a9792c84c08100519ef6542b91_3264	7e07043f5e86eceaa1ce752e2fa51e93_3087	858a0d56d44f2ea12885e589474cfb8d_2353	2f307ed5a4dd371a918bcd2b3dba95ce_3760	1022ff18514ae54d2d5528a9b50b21f4_3280	ebdf5dbcb162f1882663e16c97575dfb_2701	d185bd7ba756c05bf215d92b70a45700_1428	736776347cbe29ae9fe9a2e7fad54502_867	30fa77115fc5906297de2d05d74c8324_4270	ea45fa85549e94c36457e8822e426f01_4486	618726b14a76566dbc04639f1f5c5ab2_4148	675c4c6a764039bc47f77abc67efaa11_4182
rplB		50S ribosomal protein L2	32	32	1	3	30				821	821	821	P_03070	f302413983fd9c167191bb17269ceab3_3462	8ae4b2e8730814f3fe4d3ff07b1c664d_3807	0c80f48fe2130be94c0ca0ab2d451a1e_3371	a4ab7547fbf1ef3662e7d01392915d4d_3479	6666f3714b03b64c9a5981a4846c5530_2919	752f676fc107f5be2a24151a95e3c46e_3218	1571d81cc1932eabe82fdff0805ba226_2712	9ab1017b2cc1bdec5d177fe431ce8298_3940	1918448b00bbf0af01d1216b5287cd61_1475	c550a5e0d6981c67252962b18e76b1dc_3860	98c1c502c378a04dc470195ca085f341_3603	4beccbe5c6a365a06074487864612c4a_2499	a37ebd06ea82dc60e700e528d281e170_3142	7df8b66bba16a94c6214469806563cb6_4134	de0c32351d0ad0eef3d80fc8757dd91b_2718	5225b1cf655a36ecb44d75f2f2d47335_3460	684ca3d4a19bbbff404763bc50b52b01_3239	08a98ca3b65c55229d6ce5ed1e2fd713_2844	65f09f4215890255afa9c981b00d13a9_4011	8723c3a9792c84c08100519ef6542b91_3501	7e07043f5e86eceaa1ce752e2fa51e93_4477	858a0d56d44f2ea12885e589474cfb8d_2808	2f307ed5a4dd371a918bcd2b3dba95ce_2768	1022ff18514ae54d2d5528a9b50b21f4_4365	ebdf5dbcb162f1882663e16c97575dfb_4278	d185bd7ba756c05bf215d92b70a45700_2722	736776347cbe29ae9fe9a2e7fad54502_3096	30fa77115fc5906297de2d05d74c8324_2649	ea45fa85549e94c36457e8822e426f01_3257	618726b14a76566dbc04639f1f5c5ab2_3563	675c4c6a764039bc47f77abc67efaa11_2364
rpsK		30S ribosomal protein S11	32	32	1	3	49				389	389	389	P_03050	f302413983fd9c167191bb17269ceab3_3442	8ae4b2e8730814f3fe4d3ff07b1c664d_3827	0c80f48fe2130be94c0ca0ab2d451a1e_3391	a4ab7547fbf1ef3662e7d01392915d4d_3499	6666f3714b03b64c9a5981a4846c5530_2939	752f676fc107f5be2a24151a95e3c46e_3198	1571d81cc1932eabe82fdff0805ba226_2692	9ab1017b2cc1bdec5d177fe431ce8298_3960	1918448b00bbf0af01d1216b5287cd61_1495	c550a5e0d6981c67252962b18e76b1dc_3840	98c1c502c378a04dc470195ca085f341_3583	4beccbe5c6a365a06074487864612c4a_2479	a37ebd06ea82dc60e700e528d281e170_3162	7df8b66bba16a94c6214469806563cb6_4114	de0c32351d0ad0eef3d80fc8757dd91b_2738	5225b1cf655a36ecb44d75f2f2d47335_3440	684ca3d4a19bbbff404763bc50b52b01_3259	08a98ca3b65c55229d6ce5ed1e2fd713_2864	65f09f4215890255afa9c981b00d13a9_3991	8723c3a9792c84c08100519ef6542b91_3521	7e07043f5e86eceaa1ce752e2fa51e93_4497	858a0d56d44f2ea12885e589474cfb8d_2828	2f307ed5a4dd371a918bcd2b3dba95ce_2748	1022ff18514ae54d2d5528a9b50b21f4_4385	ebdf5dbcb162f1882663e16c97575dfb_4298	d185bd7ba756c05bf215d92b70a45700_2742	736776347cbe29ae9fe9a2e7fad54502_3116	30fa77115fc5906297de2d05d74c8324_2629	ea45fa85549e94c36457e8822e426f01_3277	618726b14a76566dbc04639f1f5c5ab2_3543	675c4c6a764039bc47f77abc67efaa11_2344
rplJ		50S ribosomal protein L10	32	32	1	1	2403				497	497	497	P_02628	f302413983fd9c167191bb17269ceab3_3238	8ae4b2e8730814f3fe4d3ff07b1c664d_3488	0c80f48fe2130be94c0ca0ab2d451a1e_3172	a4ab7547fbf1ef3662e7d01392915d4d_3088	6666f3714b03b64c9a5981a4846c5530_2583	752f676fc107f5be2a24151a95e3c46e_2420	1571d81cc1932eabe82fdff0805ba226_3482	9ab1017b2cc1bdec5d177fe431ce8298_3677	1918448b00bbf0af01d1216b5287cd61_84	c550a5e0d6981c67252962b18e76b1dc_3645	98c1c502c378a04dc470195ca085f341_3431	4beccbe5c6a365a06074487864612c4a_1768	a37ebd06ea82dc60e700e528d281e170_2885	7df8b66bba16a94c6214469806563cb6_3992	de0c32351d0ad0eef3d80fc8757dd91b_911	5225b1cf655a36ecb44d75f2f2d47335_2919	684ca3d4a19bbbff404763bc50b52b01_2983	08a98ca3b65c55229d6ce5ed1e2fd713_2274	65f09f4215890255afa9c981b00d13a9_4453	8723c3a9792c84c08100519ef6542b91_3976	7e07043f5e86eceaa1ce752e2fa51e93_4397	858a0d56d44f2ea12885e589474cfb8d_3256	2f307ed5a4dd371a918bcd2b3dba95ce_2518	1022ff18514ae54d2d5528a9b50b21f4_4224	ebdf5dbcb162f1882663e16c97575dfb_4056	d185bd7ba756c05bf215d92b70a45700_895	736776347cbe29ae9fe9a2e7fad54502_3335	30fa77115fc5906297de2d05d74c8324_3321	ea45fa85549e94c36457e8822e426f01_3011	618726b14a76566dbc04639f1f5c5ab2_3282	675c4c6a764039bc47f77abc67efaa11_2929
atl		DNA base-flipping protein	32	32	1	1	6040				311	311	311	P_00081	f302413983fd9c167191bb17269ceab3_303	8ae4b2e8730814f3fe4d3ff07b1c664d_2064	0c80f48fe2130be94c0ca0ab2d451a1e_72	a4ab7547fbf1ef3662e7d01392915d4d_57	6666f3714b03b64c9a5981a4846c5530_61	752f676fc107f5be2a24151a95e3c46e_682	1571d81cc1932eabe82fdff0805ba226_7	9ab1017b2cc1bdec5d177fe431ce8298_1129	1918448b00bbf0af01d1216b5287cd61_2973	c550a5e0d6981c67252962b18e76b1dc_1599	98c1c502c378a04dc470195ca085f341_1798	4beccbe5c6a365a06074487864612c4a_43	a37ebd06ea82dc60e700e528d281e170_3936	7df8b66bba16a94c6214469806563cb6_1471	de0c32351d0ad0eef3d80fc8757dd91b_585	5225b1cf655a36ecb44d75f2f2d47335_1600	684ca3d4a19bbbff404763bc50b52b01_78	08a98ca3b65c55229d6ce5ed1e2fd713_147	65f09f4215890255afa9c981b00d13a9_1838	8723c3a9792c84c08100519ef6542b91_845	7e07043f5e86eceaa1ce752e2fa51e93_2784	858a0d56d44f2ea12885e589474cfb8d_515	2f307ed5a4dd371a918bcd2b3dba95ce_670	1022ff18514ae54d2d5528a9b50b21f4_611	ebdf5dbcb162f1882663e16c97575dfb_942	d185bd7ba756c05bf215d92b70a45700_61	736776347cbe29ae9fe9a2e7fad54502_1845	30fa77115fc5906297de2d05d74c8324_611	ea45fa85549e94c36457e8822e426f01_344	618726b14a76566dbc04639f1f5c5ab2_1257	675c4c6a764039bc47f77abc67efaa11_202
dksA		RNA polymerase-binding transcription factor DksA	32	32	1	1	3929				455	455	455	P_00350	f302413983fd9c167191bb17269ceab3_2143	8ae4b2e8730814f3fe4d3ff07b1c664d_262	0c80f48fe2130be94c0ca0ab2d451a1e_1225	a4ab7547fbf1ef3662e7d01392915d4d_1125	6666f3714b03b64c9a5981a4846c5530_813	752f676fc107f5be2a24151a95e3c46e_1390	1571d81cc1932eabe82fdff0805ba226_1989	9ab1017b2cc1bdec5d177fe431ce8298_989	1918448b00bbf0af01d1216b5287cd61_3334	c550a5e0d6981c67252962b18e76b1dc_334	98c1c502c378a04dc470195ca085f341_2141	4beccbe5c6a365a06074487864612c4a_652	a37ebd06ea82dc60e700e528d281e170_1605	7df8b66bba16a94c6214469806563cb6_2617	de0c32351d0ad0eef3d80fc8757dd91b_776	5225b1cf655a36ecb44d75f2f2d47335_1947	684ca3d4a19bbbff404763bc50b52b01_1663	08a98ca3b65c55229d6ce5ed1e2fd713_1159	65f09f4215890255afa9c981b00d13a9_3260	8723c3a9792c84c08100519ef6542b91_2778	7e07043f5e86eceaa1ce752e2fa51e93_2333	858a0d56d44f2ea12885e589474cfb8d_119	2f307ed5a4dd371a918bcd2b3dba95ce_85	1022ff18514ae54d2d5528a9b50b21f4_3453	ebdf5dbcb162f1882663e16c97575dfb_1401	d185bd7ba756c05bf215d92b70a45700_689	736776347cbe29ae9fe9a2e7fad54502_2209	30fa77115fc5906297de2d05d74c8324_1964	ea45fa85549e94c36457e8822e426f01_1447	618726b14a76566dbc04639f1f5c5ab2_389	675c4c6a764039bc47f77abc67efaa11_1342
kdsA		2-dehydro-3-deoxyphosphooctonate aldolase	32	32	1	1	9941				854	854	854	P_04011	f302413983fd9c167191bb17269ceab3_2599	8ae4b2e8730814f3fe4d3ff07b1c664d_3446	0c80f48fe2130be94c0ca0ab2d451a1e_2093	a4ab7547fbf1ef3662e7d01392915d4d_4484	6666f3714b03b64c9a5981a4846c5530_453	752f676fc107f5be2a24151a95e3c46e_4009	1571d81cc1932eabe82fdff0805ba226_2044	9ab1017b2cc1bdec5d177fe431ce8298_332	1918448b00bbf0af01d1216b5287cd61_2943	c550a5e0d6981c67252962b18e76b1dc_169	98c1c502c378a04dc470195ca085f341_3813	4beccbe5c6a365a06074487864612c4a_3347	a37ebd06ea82dc60e700e528d281e170_2421	7df8b66bba16a94c6214469806563cb6_2527	de0c32351d0ad0eef3d80fc8757dd91b_2978	5225b1cf655a36ecb44d75f2f2d47335_3624	684ca3d4a19bbbff404763bc50b52b01_3875	08a98ca3b65c55229d6ce5ed1e2fd713_3742	65f09f4215890255afa9c981b00d13a9_547	8723c3a9792c84c08100519ef6542b91_1111	7e07043f5e86eceaa1ce752e2fa51e93_1068	858a0d56d44f2ea12885e589474cfb8d_313	2f307ed5a4dd371a918bcd2b3dba95ce_1294	1022ff18514ae54d2d5528a9b50b21f4_1239	ebdf5dbcb162f1882663e16c97575dfb_520	d185bd7ba756c05bf215d92b70a45700_2992	736776347cbe29ae9fe9a2e7fad54502_2467	30fa77115fc5906297de2d05d74c8324_208	ea45fa85549e94c36457e8822e426f01_1348	618726b14a76566dbc04639f1f5c5ab2_2288	675c4c6a764039bc47f77abc67efaa11_3634
rplK		50S ribosomal protein L11	32	32	1	1	2405				428	428	428	P_02626	f302413983fd9c167191bb17269ceab3_3240	8ae4b2e8730814f3fe4d3ff07b1c664d_3490	0c80f48fe2130be94c0ca0ab2d451a1e_3174	a4ab7547fbf1ef3662e7d01392915d4d_3086	6666f3714b03b64c9a5981a4846c5530_2581	752f676fc107f5be2a24151a95e3c46e_2418	1571d81cc1932eabe82fdff0805ba226_3480	9ab1017b2cc1bdec5d177fe431ce8298_3679	1918448b00bbf0af01d1216b5287cd61_86	c550a5e0d6981c67252962b18e76b1dc_3643	98c1c502c378a04dc470195ca085f341_3429	4beccbe5c6a365a06074487864612c4a_1766	a37ebd06ea82dc60e700e528d281e170_2887	7df8b66bba16a94c6214469806563cb6_3994	de0c32351d0ad0eef3d80fc8757dd91b_913	5225b1cf655a36ecb44d75f2f2d47335_2917	684ca3d4a19bbbff404763bc50b52b01_2981	08a98ca3b65c55229d6ce5ed1e2fd713_2272	65f09f4215890255afa9c981b00d13a9_4455	8723c3a9792c84c08100519ef6542b91_3974	7e07043f5e86eceaa1ce752e2fa51e93_4395	858a0d56d44f2ea12885e589474cfb8d_3254	2f307ed5a4dd371a918bcd2b3dba95ce_2520	1022ff18514ae54d2d5528a9b50b21f4_4226	ebdf5dbcb162f1882663e16c97575dfb_4054	d185bd7ba756c05bf215d92b70a45700_893	736776347cbe29ae9fe9a2e7fad54502_3333	30fa77115fc5906297de2d05d74c8324_3319	ea45fa85549e94c36457e8822e426f01_3013	618726b14a76566dbc04639f1f5c5ab2_3284	675c4c6a764039bc47f77abc67efaa11_2931
yijD		Inner membrane protein YijD	32	32	1	1	8069				359	359	359	P_01345	f302413983fd9c167191bb17269ceab3_2026	8ae4b2e8730814f3fe4d3ff07b1c664d_3041	0c80f48fe2130be94c0ca0ab2d451a1e_473	a4ab7547fbf1ef3662e7d01392915d4d_2516	6666f3714b03b64c9a5981a4846c5530_639	752f676fc107f5be2a24151a95e3c46e_1266	1571d81cc1932eabe82fdff0805ba226_1517	9ab1017b2cc1bdec5d177fe431ce8298_3069	1918448b00bbf0af01d1216b5287cd61_3134	c550a5e0d6981c67252962b18e76b1dc_4411	98c1c502c378a04dc470195ca085f341_1196	4beccbe5c6a365a06074487864612c4a_516	a37ebd06ea82dc60e700e528d281e170_1395	7df8b66bba16a94c6214469806563cb6_2728	de0c32351d0ad0eef3d80fc8757dd91b_1529	5225b1cf655a36ecb44d75f2f2d47335_1633	684ca3d4a19bbbff404763bc50b52b01_1539	08a98ca3b65c55229d6ce5ed1e2fd713_975	65f09f4215890255afa9c981b00d13a9_2282	8723c3a9792c84c08100519ef6542b91_2663	7e07043f5e86eceaa1ce752e2fa51e93_3404	858a0d56d44f2ea12885e589474cfb8d_2756	2f307ed5a4dd371a918bcd2b3dba95ce_3718	1022ff18514ae54d2d5528a9b50b21f4_4025	ebdf5dbcb162f1882663e16c97575dfb_3529	d185bd7ba756c05bf215d92b70a45700_1766	736776347cbe29ae9fe9a2e7fad54502_937	30fa77115fc5906297de2d05d74c8324_1958	ea45fa85549e94c36457e8822e426f01_1705	618726b14a76566dbc04639f1f5c5ab2_1862	675c4c6a764039bc47f77abc67efaa11_1400
erpA		Iron-sulfur cluster insertion protein ErpA	32	32	1	1	3918				344	344	344	P_00339	f302413983fd9c167191bb17269ceab3_2132	8ae4b2e8730814f3fe4d3ff07b1c664d_251	0c80f48fe2130be94c0ca0ab2d451a1e_1236	a4ab7547fbf1ef3662e7d01392915d4d_1136	6666f3714b03b64c9a5981a4846c5530_824	752f676fc107f5be2a24151a95e3c46e_1401	1571d81cc1932eabe82fdff0805ba226_1978	9ab1017b2cc1bdec5d177fe431ce8298_978	1918448b00bbf0af01d1216b5287cd61_213	c550a5e0d6981c67252962b18e76b1dc_345	98c1c502c378a04dc470195ca085f341_2130	4beccbe5c6a365a06074487864612c4a_663	a37ebd06ea82dc60e700e528d281e170_1616	7df8b66bba16a94c6214469806563cb6_2628	de0c32351d0ad0eef3d80fc8757dd91b_787	5225b1cf655a36ecb44d75f2f2d47335_1958	684ca3d4a19bbbff404763bc50b52b01_1674	08a98ca3b65c55229d6ce5ed1e2fd713_1148	65f09f4215890255afa9c981b00d13a9_3271	8723c3a9792c84c08100519ef6542b91_2767	7e07043f5e86eceaa1ce752e2fa51e93_2322	858a0d56d44f2ea12885e589474cfb8d_130	2f307ed5a4dd371a918bcd2b3dba95ce_96	1022ff18514ae54d2d5528a9b50b21f4_3442	ebdf5dbcb162f1882663e16c97575dfb_1412	d185bd7ba756c05bf215d92b70a45700_678	736776347cbe29ae9fe9a2e7fad54502_2220	30fa77115fc5906297de2d05d74c8324_1975	ea45fa85549e94c36457e8822e426f01_1436	618726b14a76566dbc04639f1f5c5ab2_400	675c4c6a764039bc47f77abc67efaa11_1331
lptB_1		Lipopolysaccharide export system ATP-binding protein LptB	32	32	1	1	1564				725	725	725	P_01610	f302413983fd9c167191bb17269ceab3_687	8ae4b2e8730814f3fe4d3ff07b1c664d_1232	0c80f48fe2130be94c0ca0ab2d451a1e_896	a4ab7547fbf1ef3662e7d01392915d4d_965	6666f3714b03b64c9a5981a4846c5530_3111	752f676fc107f5be2a24151a95e3c46e_1055	1571d81cc1932eabe82fdff0805ba226_2761	9ab1017b2cc1bdec5d177fe431ce8298_1199	1918448b00bbf0af01d1216b5287cd61_1086	c550a5e0d6981c67252962b18e76b1dc_1744	98c1c502c378a04dc470195ca085f341_1471	4beccbe5c6a365a06074487864612c4a_174	a37ebd06ea82dc60e700e528d281e170_912	7df8b66bba16a94c6214469806563cb6_2110	de0c32351d0ad0eef3d80fc8757dd91b_60	5225b1cf655a36ecb44d75f2f2d47335_379	684ca3d4a19bbbff404763bc50b52b01_708	08a98ca3b65c55229d6ce5ed1e2fd713_390	65f09f4215890255afa9c981b00d13a9_1165	8723c3a9792c84c08100519ef6542b91_1479	7e07043f5e86eceaa1ce752e2fa51e93_747	858a0d56d44f2ea12885e589474cfb8d_783	2f307ed5a4dd371a918bcd2b3dba95ce_830	1022ff18514ae54d2d5528a9b50b21f4_3507	ebdf5dbcb162f1882663e16c97575dfb_1646	d185bd7ba756c05bf215d92b70a45700_622	736776347cbe29ae9fe9a2e7fad54502_765	30fa77115fc5906297de2d05d74c8324_1883	ea45fa85549e94c36457e8822e426f01_717	618726b14a76566dbc04639f1f5c5ab2_759	675c4c6a764039bc47f77abc67efaa11_1091
rnk		Regulator of nucleoside diphosphate kinase	32	32	1	1	7539				410	410	410	P_02146	f302413983fd9c167191bb17269ceab3_3114	8ae4b2e8730814f3fe4d3ff07b1c664d_4730	0c80f48fe2130be94c0ca0ab2d451a1e_1663	a4ab7547fbf1ef3662e7d01392915d4d_2766	6666f3714b03b64c9a5981a4846c5530_3616	752f676fc107f5be2a24151a95e3c46e_3875	1571d81cc1932eabe82fdff0805ba226_2642	9ab1017b2cc1bdec5d177fe431ce8298_2100	1918448b00bbf0af01d1216b5287cd61_3659	c550a5e0d6981c67252962b18e76b1dc_2475	98c1c502c378a04dc470195ca085f341_4290	4beccbe5c6a365a06074487864612c4a_4174	a37ebd06ea82dc60e700e528d281e170_3368	7df8b66bba16a94c6214469806563cb6_2293	de0c32351d0ad0eef3d80fc8757dd91b_510	5225b1cf655a36ecb44d75f2f2d47335_2608	684ca3d4a19bbbff404763bc50b52b01_2268	08a98ca3b65c55229d6ce5ed1e2fd713_1650	65f09f4215890255afa9c981b00d13a9_2372	8723c3a9792c84c08100519ef6542b91_1674	7e07043f5e86eceaa1ce752e2fa51e93_1906	858a0d56d44f2ea12885e589474cfb8d_3242	2f307ed5a4dd371a918bcd2b3dba95ce_1052	1022ff18514ae54d2d5528a9b50b21f4_2528	ebdf5dbcb162f1882663e16c97575dfb_1941	d185bd7ba756c05bf215d92b70a45700_2387	736776347cbe29ae9fe9a2e7fad54502_2771	30fa77115fc5906297de2d05d74c8324_4165	ea45fa85549e94c36457e8822e426f01_3782	618726b14a76566dbc04639f1f5c5ab2_1956	675c4c6a764039bc47f77abc67efaa11_4078
acpP_1		Acyl carrier protein	32	32	1	1	9798				236	236	236	P_01444	f302413983fd9c167191bb17269ceab3_2873	8ae4b2e8730814f3fe4d3ff07b1c664d_1677	0c80f48fe2130be94c0ca0ab2d451a1e_427	a4ab7547fbf1ef3662e7d01392915d4d_1104	6666f3714b03b64c9a5981a4846c5530_921	752f676fc107f5be2a24151a95e3c46e_1479	1571d81cc1932eabe82fdff0805ba226_1122	9ab1017b2cc1bdec5d177fe431ce8298_1417	1918448b00bbf0af01d1216b5287cd61_531	c550a5e0d6981c67252962b18e76b1dc_1092	98c1c502c378a04dc470195ca085f341_2196	4beccbe5c6a365a06074487864612c4a_1286	a37ebd06ea82dc60e700e528d281e170_1097	7df8b66bba16a94c6214469806563cb6_1401	de0c32351d0ad0eef3d80fc8757dd91b_1302	5225b1cf655a36ecb44d75f2f2d47335_2055	684ca3d4a19bbbff404763bc50b52b01_1754	08a98ca3b65c55229d6ce5ed1e2fd713_1197	65f09f4215890255afa9c981b00d13a9_2861	8723c3a9792c84c08100519ef6542b91_1833	7e07043f5e86eceaa1ce752e2fa51e93_1171	858a0d56d44f2ea12885e589474cfb8d_1488	2f307ed5a4dd371a918bcd2b3dba95ce_256	1022ff18514ae54d2d5528a9b50b21f4_2816	ebdf5dbcb162f1882663e16c97575dfb_621	d185bd7ba756c05bf215d92b70a45700_775	736776347cbe29ae9fe9a2e7fad54502_2340	30fa77115fc5906297de2d05d74c8324_1379	ea45fa85549e94c36457e8822e426f01_849	618726b14a76566dbc04639f1f5c5ab2_2491	675c4c6a764039bc47f77abc67efaa11_1840
folP_1		Dihydropteroate synthase	32	32	1	1	1588				848	848	848	P_01634	f302413983fd9c167191bb17269ceab3_663	8ae4b2e8730814f3fe4d3ff07b1c664d_1208	0c80f48fe2130be94c0ca0ab2d451a1e_872	a4ab7547fbf1ef3662e7d01392915d4d_941	6666f3714b03b64c9a5981a4846c5530_1997	752f676fc107f5be2a24151a95e3c46e_1079	1571d81cc1932eabe82fdff0805ba226_2737	9ab1017b2cc1bdec5d177fe431ce8298_1175	1918448b00bbf0af01d1216b5287cd61_465	c550a5e0d6981c67252962b18e76b1dc_1720	98c1c502c378a04dc470195ca085f341_1495	4beccbe5c6a365a06074487864612c4a_150	a37ebd06ea82dc60e700e528d281e170_936	7df8b66bba16a94c6214469806563cb6_2086	de0c32351d0ad0eef3d80fc8757dd91b_36	5225b1cf655a36ecb44d75f2f2d47335_403	684ca3d4a19bbbff404763bc50b52b01_684	08a98ca3b65c55229d6ce5ed1e2fd713_366	65f09f4215890255afa9c981b00d13a9_1141	8723c3a9792c84c08100519ef6542b91_1503	7e07043f5e86eceaa1ce752e2fa51e93_771	858a0d56d44f2ea12885e589474cfb8d_807	2f307ed5a4dd371a918bcd2b3dba95ce_806	1022ff18514ae54d2d5528a9b50b21f4_3531	ebdf5dbcb162f1882663e16c97575dfb_1622	d185bd7ba756c05bf215d92b70a45700_598	736776347cbe29ae9fe9a2e7fad54502_789	30fa77115fc5906297de2d05d74c8324_1859	ea45fa85549e94c36457e8822e426f01_741	618726b14a76566dbc04639f1f5c5ab2_735	675c4c6a764039bc47f77abc67efaa11_1067
apt		Adenine phosphoribosyltransferase	32	32	1	1	6054				551	551	551	P_00095	f302413983fd9c167191bb17269ceab3_289	8ae4b2e8730814f3fe4d3ff07b1c664d_2078	0c80f48fe2130be94c0ca0ab2d451a1e_86	a4ab7547fbf1ef3662e7d01392915d4d_43	6666f3714b03b64c9a5981a4846c5530_47	752f676fc107f5be2a24151a95e3c46e_1691	1571d81cc1932eabe82fdff0805ba226_2583	9ab1017b2cc1bdec5d177fe431ce8298_1114	1918448b00bbf0af01d1216b5287cd61_1699	c550a5e0d6981c67252962b18e76b1dc_2983	98c1c502c378a04dc470195ca085f341_2827	4beccbe5c6a365a06074487864612c4a_29	a37ebd06ea82dc60e700e528d281e170_2630	7df8b66bba16a94c6214469806563cb6_1485	de0c32351d0ad0eef3d80fc8757dd91b_699	5225b1cf655a36ecb44d75f2f2d47335_1586	684ca3d4a19bbbff404763bc50b52b01_64	08a98ca3b65c55229d6ce5ed1e2fd713_133	65f09f4215890255afa9c981b00d13a9_1824	8723c3a9792c84c08100519ef6542b91_859	7e07043f5e86eceaa1ce752e2fa51e93_2770	858a0d56d44f2ea12885e589474cfb8d_529	2f307ed5a4dd371a918bcd2b3dba95ce_684	1022ff18514ae54d2d5528a9b50b21f4_597	ebdf5dbcb162f1882663e16c97575dfb_956	d185bd7ba756c05bf215d92b70a45700_75	736776347cbe29ae9fe9a2e7fad54502_3067	30fa77115fc5906297de2d05d74c8324_597	ea45fa85549e94c36457e8822e426f01_330	618726b14a76566dbc04639f1f5c5ab2_2816	675c4c6a764039bc47f77abc67efaa11_216
rpsL		30S ribosomal protein S12	32	32	1	1	2414				374	374	374	P_00637	f302413983fd9c167191bb17269ceab3_1045	8ae4b2e8730814f3fe4d3ff07b1c664d_3672	0c80f48fe2130be94c0ca0ab2d451a1e_3433	a4ab7547fbf1ef3662e7d01392915d4d_3196	6666f3714b03b64c9a5981a4846c5530_2751	752f676fc107f5be2a24151a95e3c46e_101	1571d81cc1932eabe82fdff0805ba226_3564	9ab1017b2cc1bdec5d177fe431ce8298_3836	1918448b00bbf0af01d1216b5287cd61_92	c550a5e0d6981c67252962b18e76b1dc_1921	98c1c502c378a04dc470195ca085f341_3487	4beccbe5c6a365a06074487864612c4a_2233	a37ebd06ea82dc60e700e528d281e170_3034	7df8b66bba16a94c6214469806563cb6_4042	de0c32351d0ad0eef3d80fc8757dd91b_919	5225b1cf655a36ecb44d75f2f2d47335_3293	684ca3d4a19bbbff404763bc50b52b01_3133	08a98ca3b65c55229d6ce5ed1e2fd713_328	65f09f4215890255afa9c981b00d13a9_1238	8723c3a9792c84c08100519ef6542b91_758	7e07043f5e86eceaa1ce752e2fa51e93_454	858a0d56d44f2ea12885e589474cfb8d_716	2f307ed5a4dd371a918bcd2b3dba95ce_2830	1022ff18514ae54d2d5528a9b50b21f4_1740	ebdf5dbcb162f1882663e16c97575dfb_2493	d185bd7ba756c05bf215d92b70a45700_887	736776347cbe29ae9fe9a2e7fad54502_1042	30fa77115fc5906297de2d05d74c8324_878	ea45fa85549e94c36457e8822e426f01_431	618726b14a76566dbc04639f1f5c5ab2_1052	675c4c6a764039bc47f77abc67efaa11_3150
nfuA		Fe/S biogenesis protein NfuA	32	32	1	1	2495				575	575	575	P_00565	f302413983fd9c167191bb17269ceab3_973	8ae4b2e8730814f3fe4d3ff07b1c664d_1761	0c80f48fe2130be94c0ca0ab2d451a1e_664	a4ab7547fbf1ef3662e7d01392915d4d_1197	6666f3714b03b64c9a5981a4846c5530_610	752f676fc107f5be2a24151a95e3c46e_29	1571d81cc1932eabe82fdff0805ba226_1362	9ab1017b2cc1bdec5d177fe431ce8298_2162	1918448b00bbf0af01d1216b5287cd61_740	c550a5e0d6981c67252962b18e76b1dc_1989	98c1c502c378a04dc470195ca085f341_1085	4beccbe5c6a365a06074487864612c4a_426	a37ebd06ea82dc60e700e528d281e170_2237	7df8b66bba16a94c6214469806563cb6_2187	de0c32351d0ad0eef3d80fc8757dd91b_476	5225b1cf655a36ecb44d75f2f2d47335_1246	684ca3d4a19bbbff404763bc50b52b01_1078	08a98ca3b65c55229d6ce5ed1e2fd713_256	65f09f4215890255afa9c981b00d13a9_1310	8723c3a9792c84c08100519ef6542b91_686	7e07043f5e86eceaa1ce752e2fa51e93_385	858a0d56d44f2ea12885e589474cfb8d_649	2f307ed5a4dd371a918bcd2b3dba95ce_1402	1022ff18514ae54d2d5528a9b50b21f4_1666	ebdf5dbcb162f1882663e16c97575dfb_2567	d185bd7ba756c05bf215d92b70a45700_387	736776347cbe29ae9fe9a2e7fad54502_969	30fa77115fc5906297de2d05d74c8324_806	ea45fa85549e94c36457e8822e426f01_503	618726b14a76566dbc04639f1f5c5ab2_1124	675c4c6a764039bc47f77abc67efaa11_715
rpsQ		30S ribosomal protein S17	32	32	1	3	36				254	254	254	P_03064	f302413983fd9c167191bb17269ceab3_3456	8ae4b2e8730814f3fe4d3ff07b1c664d_3813	0c80f48fe2130be94c0ca0ab2d451a1e_3377	a4ab7547fbf1ef3662e7d01392915d4d_3485	6666f3714b03b64c9a5981a4846c5530_2925	752f676fc107f5be2a24151a95e3c46e_3212	1571d81cc1932eabe82fdff0805ba226_2706	9ab1017b2cc1bdec5d177fe431ce8298_3946	1918448b00bbf0af01d1216b5287cd61_1481	c550a5e0d6981c67252962b18e76b1dc_3854	98c1c502c378a04dc470195ca085f341_3597	4beccbe5c6a365a06074487864612c4a_2493	a37ebd06ea82dc60e700e528d281e170_3148	7df8b66bba16a94c6214469806563cb6_4128	de0c32351d0ad0eef3d80fc8757dd91b_2724	5225b1cf655a36ecb44d75f2f2d47335_3454	684ca3d4a19bbbff404763bc50b52b01_3245	08a98ca3b65c55229d6ce5ed1e2fd713_2850	65f09f4215890255afa9c981b00d13a9_4005	8723c3a9792c84c08100519ef6542b91_3507	7e07043f5e86eceaa1ce752e2fa51e93_4483	858a0d56d44f2ea12885e589474cfb8d_2814	2f307ed5a4dd371a918bcd2b3dba95ce_2762	1022ff18514ae54d2d5528a9b50b21f4_4371	ebdf5dbcb162f1882663e16c97575dfb_4284	d185bd7ba756c05bf215d92b70a45700_2728	736776347cbe29ae9fe9a2e7fad54502_3102	30fa77115fc5906297de2d05d74c8324_2643	ea45fa85549e94c36457e8822e426f01_3263	618726b14a76566dbc04639f1f5c5ab2_3557	675c4c6a764039bc47f77abc67efaa11_2358
rplL		50S ribosomal protein L7/L12	32	32	1	1	2402				365	365	365	P_02629	f302413983fd9c167191bb17269ceab3_3237	8ae4b2e8730814f3fe4d3ff07b1c664d_3487	0c80f48fe2130be94c0ca0ab2d451a1e_3171	a4ab7547fbf1ef3662e7d01392915d4d_3089	6666f3714b03b64c9a5981a4846c5530_2584	752f676fc107f5be2a24151a95e3c46e_2421	1571d81cc1932eabe82fdff0805ba226_3483	9ab1017b2cc1bdec5d177fe431ce8298_3676	1918448b00bbf0af01d1216b5287cd61_83	c550a5e0d6981c67252962b18e76b1dc_3646	98c1c502c378a04dc470195ca085f341_3432	4beccbe5c6a365a06074487864612c4a_1769	a37ebd06ea82dc60e700e528d281e170_2884	7df8b66bba16a94c6214469806563cb6_3991	de0c32351d0ad0eef3d80fc8757dd91b_910	5225b1cf655a36ecb44d75f2f2d47335_2920	684ca3d4a19bbbff404763bc50b52b01_2984	08a98ca3b65c55229d6ce5ed1e2fd713_2275	65f09f4215890255afa9c981b00d13a9_4452	8723c3a9792c84c08100519ef6542b91_3977	7e07043f5e86eceaa1ce752e2fa51e93_4398	858a0d56d44f2ea12885e589474cfb8d_3257	2f307ed5a4dd371a918bcd2b3dba95ce_2517	1022ff18514ae54d2d5528a9b50b21f4_4223	ebdf5dbcb162f1882663e16c97575dfb_4057	d185bd7ba756c05bf215d92b70a45700_896	736776347cbe29ae9fe9a2e7fad54502_3336	30fa77115fc5906297de2d05d74c8324_3322	ea45fa85549e94c36457e8822e426f01_3010	618726b14a76566dbc04639f1f5c5ab2_3281	675c4c6a764039bc47f77abc67efaa11_2928
cyoE		Protoheme IX farnesyltransferase	32	32	1	1	6014				890	890	890	P_00055	f302413983fd9c167191bb17269ceab3_329	8ae4b2e8730814f3fe4d3ff07b1c664d_2038	0c80f48fe2130be94c0ca0ab2d451a1e_46	a4ab7547fbf1ef3662e7d01392915d4d_83	6666f3714b03b64c9a5981a4846c5530_87	752f676fc107f5be2a24151a95e3c46e_656	1571d81cc1932eabe82fdff0805ba226_33	9ab1017b2cc1bdec5d177fe431ce8298_1155	1918448b00bbf0af01d1216b5287cd61_18	c550a5e0d6981c67252962b18e76b1dc_1573	98c1c502c378a04dc470195ca085f341_1772	4beccbe5c6a365a06074487864612c4a_69	a37ebd06ea82dc60e700e528d281e170_1823	7df8b66bba16a94c6214469806563cb6_1445	de0c32351d0ad0eef3d80fc8757dd91b_611	5225b1cf655a36ecb44d75f2f2d47335_1626	684ca3d4a19bbbff404763bc50b52b01_104	08a98ca3b65c55229d6ce5ed1e2fd713_173	65f09f4215890255afa9c981b00d13a9_1864	8723c3a9792c84c08100519ef6542b91_819	7e07043f5e86eceaa1ce752e2fa51e93_2810	858a0d56d44f2ea12885e589474cfb8d_489	2f307ed5a4dd371a918bcd2b3dba95ce_644	1022ff18514ae54d2d5528a9b50b21f4_637	ebdf5dbcb162f1882663e16c97575dfb_916	d185bd7ba756c05bf215d92b70a45700_35	736776347cbe29ae9fe9a2e7fad54502_1819	30fa77115fc5906297de2d05d74c8324_637	ea45fa85549e94c36457e8822e426f01_370	618726b14a76566dbc04639f1f5c5ab2_1283	675c4c6a764039bc47f77abc67efaa11_176
yccJ		putative protein YccJ	32	32	1	1	7166				227	227	227	P_01579	f302413983fd9c167191bb17269ceab3_1385	8ae4b2e8730814f3fe4d3ff07b1c664d_1076	0c80f48fe2130be94c0ca0ab2d451a1e_3290	a4ab7547fbf1ef3662e7d01392915d4d_3254	6666f3714b03b64c9a5981a4846c5530_1705	752f676fc107f5be2a24151a95e3c46e_3002	1571d81cc1932eabe82fdff0805ba226_4544	9ab1017b2cc1bdec5d177fe431ce8298_3888	1918448b00bbf0af01d1216b5287cd61_3576	c550a5e0d6981c67252962b18e76b1dc_3117	98c1c502c378a04dc470195ca085f341_663	4beccbe5c6a365a06074487864612c4a_2363	a37ebd06ea82dc60e700e528d281e170_810	7df8b66bba16a94c6214469806563cb6_1322	de0c32351d0ad0eef3d80fc8757dd91b_865	5225b1cf655a36ecb44d75f2f2d47335_3364	684ca3d4a19bbbff404763bc50b52b01_1864	08a98ca3b65c55229d6ce5ed1e2fd713_1393	65f09f4215890255afa9c981b00d13a9_3051	8723c3a9792c84c08100519ef6542b91_1527	7e07043f5e86eceaa1ce752e2fa51e93_2490	858a0d56d44f2ea12885e589474cfb8d_1617	2f307ed5a4dd371a918bcd2b3dba95ce_2640	1022ff18514ae54d2d5528a9b50b21f4_4147	ebdf5dbcb162f1882663e16c97575dfb_4166	d185bd7ba756c05bf215d92b70a45700_2624	736776347cbe29ae9fe9a2e7fad54502_3372	30fa77115fc5906297de2d05d74c8324_1271	ea45fa85549e94c36457e8822e426f01_4208	618726b14a76566dbc04639f1f5c5ab2_2838	675c4c6a764039bc47f77abc67efaa11_4502
yohK		Inner membrane protein YohK	32	32	1	1	8359				695	695	695	P_00269	f302413983fd9c167191bb17269ceab3_1185	8ae4b2e8730814f3fe4d3ff07b1c664d_966	0c80f48fe2130be94c0ca0ab2d451a1e_1758	a4ab7547fbf1ef3662e7d01392915d4d_788	6666f3714b03b64c9a5981a4846c5530_2694	752f676fc107f5be2a24151a95e3c46e_368	1571d81cc1932eabe82fdff0805ba226_1289	9ab1017b2cc1bdec5d177fe431ce8298_681	1918448b00bbf0af01d1216b5287cd61_656	c550a5e0d6981c67252962b18e76b1dc_717	98c1c502c378a04dc470195ca085f341_576	4beccbe5c6a365a06074487864612c4a_1414	a37ebd06ea82dc60e700e528d281e170_652	7df8b66bba16a94c6214469806563cb6_96	de0c32351d0ad0eef3d80fc8757dd91b_4488	5225b1cf655a36ecb44d75f2f2d47335_594	684ca3d4a19bbbff404763bc50b52b01_453	08a98ca3b65c55229d6ce5ed1e2fd713_31	65f09f4215890255afa9c981b00d13a9_2745	8723c3a9792c84c08100519ef6542b91_535	7e07043f5e86eceaa1ce752e2fa51e93_2628	858a0d56d44f2ea12885e589474cfb8d_2701	2f307ed5a4dd371a918bcd2b3dba95ce_2965	1022ff18514ae54d2d5528a9b50b21f4_304	ebdf5dbcb162f1882663e16c97575dfb_143	d185bd7ba756c05bf215d92b70a45700_1719	736776347cbe29ae9fe9a2e7fad54502_32	30fa77115fc5906297de2d05d74c8324_1104	ea45fa85549e94c36457e8822e426f01_1874	618726b14a76566dbc04639f1f5c5ab2_95	675c4c6a764039bc47f77abc67efaa11_991
rpsT		30S ribosomal protein S20	32	32	1	1	3986				263	263	263	P_01778	f302413983fd9c167191bb17269ceab3_3744	8ae4b2e8730814f3fe4d3ff07b1c664d_384	0c80f48fe2130be94c0ca0ab2d451a1e_199	a4ab7547fbf1ef3662e7d01392915d4d_3806	6666f3714b03b64c9a5981a4846c5530_126	752f676fc107f5be2a24151a95e3c46e_1748	1571d81cc1932eabe82fdff0805ba226_3840	9ab1017b2cc1bdec5d177fe431ce8298_2595	1918448b00bbf0af01d1216b5287cd61_4176	c550a5e0d6981c67252962b18e76b1dc_217	98c1c502c378a04dc470195ca085f341_4639	4beccbe5c6a365a06074487864612c4a_2793	a37ebd06ea82dc60e700e528d281e170_478	7df8b66bba16a94c6214469806563cb6_1207	de0c32351d0ad0eef3d80fc8757dd91b_3072	5225b1cf655a36ecb44d75f2f2d47335_4341	684ca3d4a19bbbff404763bc50b52b01_422	08a98ca3b65c55229d6ce5ed1e2fd713_3231	65f09f4215890255afa9c981b00d13a9_1931	8723c3a9792c84c08100519ef6542b91_2890	7e07043f5e86eceaa1ce752e2fa51e93_3648	858a0d56d44f2ea12885e589474cfb8d_1	2f307ed5a4dd371a918bcd2b3dba95ce_3827	1022ff18514ae54d2d5528a9b50b21f4_2558	ebdf5dbcb162f1882663e16c97575dfb_2793	d185bd7ba756c05bf215d92b70a45700_859	736776347cbe29ae9fe9a2e7fad54502_4052	30fa77115fc5906297de2d05d74c8324_443	ea45fa85549e94c36457e8822e426f01_1701	618726b14a76566dbc04639f1f5c5ab2_2166	675c4c6a764039bc47f77abc67efaa11_1404
trxC		Thioredoxin 2	32	32	1	1	8729				419	419	419	P_03082	f302413983fd9c167191bb17269ceab3_3029	8ae4b2e8730814f3fe4d3ff07b1c664d_201	0c80f48fe2130be94c0ca0ab2d451a1e_298	a4ab7547fbf1ef3662e7d01392915d4d_573	6666f3714b03b64c9a5981a4846c5530_1737	752f676fc107f5be2a24151a95e3c46e_3266	1571d81cc1932eabe82fdff0805ba226_3686	9ab1017b2cc1bdec5d177fe431ce8298_4433	1918448b00bbf0af01d1216b5287cd61_3257	c550a5e0d6981c67252962b18e76b1dc_3887	98c1c502c378a04dc470195ca085f341_3640	4beccbe5c6a365a06074487864612c4a_2526	a37ebd06ea82dc60e700e528d281e170_1711	7df8b66bba16a94c6214469806563cb6_2041	de0c32351d0ad0eef3d80fc8757dd91b_130	5225b1cf655a36ecb44d75f2f2d47335_3497	684ca3d4a19bbbff404763bc50b52b01_3283	08a98ca3b65c55229d6ce5ed1e2fd713_2902	65f09f4215890255afa9c981b00d13a9_2910	8723c3a9792c84c08100519ef6542b91_1704	7e07043f5e86eceaa1ce752e2fa51e93_1027	858a0d56d44f2ea12885e589474cfb8d_449	2f307ed5a4dd371a918bcd2b3dba95ce_1140	1022ff18514ae54d2d5528a9b50b21f4_1574	ebdf5dbcb162f1882663e16c97575dfb_2413	d185bd7ba756c05bf215d92b70a45700_2803	736776347cbe29ae9fe9a2e7fad54502_1352	30fa77115fc5906297de2d05d74c8324_3083	ea45fa85549e94c36457e8822e426f01_627	618726b14a76566dbc04639f1f5c5ab2_451	675c4c6a764039bc47f77abc67efaa11_3260
rpsI		30S ribosomal protein S9	32	32	1	1	1540				392	392	392	P_02806	f302413983fd9c167191bb17269ceab3_711	8ae4b2e8730814f3fe4d3ff07b1c664d_1255	0c80f48fe2130be94c0ca0ab2d451a1e_1586	a4ab7547fbf1ef3662e7d01392915d4d_4353	6666f3714b03b64c9a5981a4846c5530_1547	752f676fc107f5be2a24151a95e3c46e_2274	1571d81cc1932eabe82fdff0805ba226_2407	9ab1017b2cc1bdec5d177fe431ce8298_1223	1918448b00bbf0af01d1216b5287cd61_3301	c550a5e0d6981c67252962b18e76b1dc_2927	98c1c502c378a04dc470195ca085f341_4593	4beccbe5c6a365a06074487864612c4a_198	a37ebd06ea82dc60e700e528d281e170_883	7df8b66bba16a94c6214469806563cb6_2134	de0c32351d0ad0eef3d80fc8757dd91b_84	5225b1cf655a36ecb44d75f2f2d47335_354	684ca3d4a19bbbff404763bc50b52b01_732	08a98ca3b65c55229d6ce5ed1e2fd713_414	65f09f4215890255afa9c981b00d13a9_1193	8723c3a9792c84c08100519ef6542b91_1451	7e07043f5e86eceaa1ce752e2fa51e93_718	858a0d56d44f2ea12885e589474cfb8d_759	2f307ed5a4dd371a918bcd2b3dba95ce_3740	1022ff18514ae54d2d5528a9b50b21f4_3484	ebdf5dbcb162f1882663e16c97575dfb_1670	d185bd7ba756c05bf215d92b70a45700_2926	736776347cbe29ae9fe9a2e7fad54502_737	30fa77115fc5906297de2d05d74c8324_2340	ea45fa85549e94c36457e8822e426f01_3914	618726b14a76566dbc04639f1f5c5ab2_783	675c4c6a764039bc47f77abc67efaa11_3537
oppF_1		Oligopeptide transport ATP-binding protein OppF	32	32	1	1	9973				1004	1004	1004	P_02126	f302413983fd9c167191bb17269ceab3_2565	8ae4b2e8730814f3fe4d3ff07b1c664d_2115	0c80f48fe2130be94c0ca0ab2d451a1e_4092	a4ab7547fbf1ef3662e7d01392915d4d_2037	6666f3714b03b64c9a5981a4846c5530_486	752f676fc107f5be2a24151a95e3c46e_1786	1571d81cc1932eabe82fdff0805ba226_234	9ab1017b2cc1bdec5d177fe431ce8298_368	1918448b00bbf0af01d1216b5287cd61_2910	c550a5e0d6981c67252962b18e76b1dc_133	98c1c502c378a04dc470195ca085f341_3277	4beccbe5c6a365a06074487864612c4a_1961	a37ebd06ea82dc60e700e528d281e170_1505	7df8b66bba16a94c6214469806563cb6_4157	de0c32351d0ad0eef3d80fc8757dd91b_2438	5225b1cf655a36ecb44d75f2f2d47335_183	684ca3d4a19bbbff404763bc50b52b01_2828	08a98ca3b65c55229d6ce5ed1e2fd713_2518	65f09f4215890255afa9c981b00d13a9_583	8723c3a9792c84c08100519ef6542b91_1147	7e07043f5e86eceaa1ce752e2fa51e93_1036	858a0d56d44f2ea12885e589474cfb8d_280	2f307ed5a4dd371a918bcd2b3dba95ce_1261	1022ff18514ae54d2d5528a9b50b21f4_1273	ebdf5dbcb162f1882663e16c97575dfb_486	d185bd7ba756c05bf215d92b70a45700_3589	736776347cbe29ae9fe9a2e7fad54502_2503	30fa77115fc5906297de2d05d74c8324_244	ea45fa85549e94c36457e8822e426f01_1382	618726b14a76566dbc04639f1f5c5ab2_2320	675c4c6a764039bc47f77abc67efaa11_1494
nagD		Ribonucleotide monophosphatase NagD	32	32	1	1	7597				752	752	752	P_02778	f302413983fd9c167191bb17269ceab3_2163	8ae4b2e8730814f3fe4d3ff07b1c664d_3557	0c80f48fe2130be94c0ca0ab2d451a1e_3342	a4ab7547fbf1ef3662e7d01392915d4d_1802	6666f3714b03b64c9a5981a4846c5530_2229	752f676fc107f5be2a24151a95e3c46e_2878	1571d81cc1932eabe82fdff0805ba226_1818	9ab1017b2cc1bdec5d177fe431ce8298_3006	1918448b00bbf0af01d1216b5287cd61_2035	c550a5e0d6981c67252962b18e76b1dc_2099	98c1c502c378a04dc470195ca085f341_3108	4beccbe5c6a365a06074487864612c4a_2319	a37ebd06ea82dc60e700e528d281e170_2307	7df8b66bba16a94c6214469806563cb6_2233	de0c32351d0ad0eef3d80fc8757dd91b_563	5225b1cf655a36ecb44d75f2f2d47335_2750	684ca3d4a19bbbff404763bc50b52b01_3085	08a98ca3b65c55229d6ce5ed1e2fd713_2700	65f09f4215890255afa9c981b00d13a9_2312	8723c3a9792c84c08100519ef6542b91_1615	7e07043f5e86eceaa1ce752e2fa51e93_1965	858a0d56d44f2ea12885e589474cfb8d_1670	2f307ed5a4dd371a918bcd2b3dba95ce_2199	1022ff18514ae54d2d5528a9b50b21f4_2468	ebdf5dbcb162f1882663e16c97575dfb_2001	d185bd7ba756c05bf215d92b70a45700_1349	736776347cbe29ae9fe9a2e7fad54502_2901	30fa77115fc5906297de2d05d74c8324_2735	ea45fa85549e94c36457e8822e426f01_2720	618726b14a76566dbc04639f1f5c5ab2_2765	675c4c6a764039bc47f77abc67efaa11_3249
osmE		Osmotically-inducible putative lipoprotein OsmE	32	32	1	1	10611				338	338	338	P_00828	f302413983fd9c167191bb17269ceab3_1608	8ae4b2e8730814f3fe4d3ff07b1c664d_393	0c80f48fe2130be94c0ca0ab2d451a1e_1734	a4ab7547fbf1ef3662e7d01392915d4d_1730	6666f3714b03b64c9a5981a4846c5530_1487	752f676fc107f5be2a24151a95e3c46e_112	1571d81cc1932eabe82fdff0805ba226_456	9ab1017b2cc1bdec5d177fe431ce8298_2906	1918448b00bbf0af01d1216b5287cd61_2902	c550a5e0d6981c67252962b18e76b1dc_2527	98c1c502c378a04dc470195ca085f341_4053	4beccbe5c6a365a06074487864612c4a_325	a37ebd06ea82dc60e700e528d281e170_1322	7df8b66bba16a94c6214469806563cb6_1067	de0c32351d0ad0eef3d80fc8757dd91b_3273	5225b1cf655a36ecb44d75f2f2d47335_4130	684ca3d4a19bbbff404763bc50b52b01_549	08a98ca3b65c55229d6ce5ed1e2fd713_530	65f09f4215890255afa9c981b00d13a9_2073	8723c3a9792c84c08100519ef6542b91_295	7e07043f5e86eceaa1ce752e2fa51e93_4740	858a0d56d44f2ea12885e589474cfb8d_2544	2f307ed5a4dd371a918bcd2b3dba95ce_3347	1022ff18514ae54d2d5528a9b50b21f4_48	ebdf5dbcb162f1882663e16c97575dfb_3078	d185bd7ba756c05bf215d92b70a45700_1560	736776347cbe29ae9fe9a2e7fad54502_235	30fa77115fc5906297de2d05d74c8324_1668	ea45fa85549e94c36457e8822e426f01_2453	618726b14a76566dbc04639f1f5c5ab2_691	675c4c6a764039bc47f77abc67efaa11_1526
rlmE		Ribosomal RNA large subunit methyltransferase E	32	32	1	1	1586				629	629	629	P_01632	f302413983fd9c167191bb17269ceab3_665	8ae4b2e8730814f3fe4d3ff07b1c664d_1210	0c80f48fe2130be94c0ca0ab2d451a1e_874	a4ab7547fbf1ef3662e7d01392915d4d_943	6666f3714b03b64c9a5981a4846c5530_1995	752f676fc107f5be2a24151a95e3c46e_1077	1571d81cc1932eabe82fdff0805ba226_2739	9ab1017b2cc1bdec5d177fe431ce8298_1177	1918448b00bbf0af01d1216b5287cd61_463	c550a5e0d6981c67252962b18e76b1dc_1722	98c1c502c378a04dc470195ca085f341_1493	4beccbe5c6a365a06074487864612c4a_152	a37ebd06ea82dc60e700e528d281e170_934	7df8b66bba16a94c6214469806563cb6_2088	de0c32351d0ad0eef3d80fc8757dd91b_38	5225b1cf655a36ecb44d75f2f2d47335_401	684ca3d4a19bbbff404763bc50b52b01_686	08a98ca3b65c55229d6ce5ed1e2fd713_368	65f09f4215890255afa9c981b00d13a9_1143	8723c3a9792c84c08100519ef6542b91_1501	7e07043f5e86eceaa1ce752e2fa51e93_769	858a0d56d44f2ea12885e589474cfb8d_805	2f307ed5a4dd371a918bcd2b3dba95ce_808	1022ff18514ae54d2d5528a9b50b21f4_3529	ebdf5dbcb162f1882663e16c97575dfb_1624	d185bd7ba756c05bf215d92b70a45700_600	736776347cbe29ae9fe9a2e7fad54502_787	30fa77115fc5906297de2d05d74c8324_1861	ea45fa85549e94c36457e8822e426f01_739	618726b14a76566dbc04639f1f5c5ab2_737	675c4c6a764039bc47f77abc67efaa11_1069
tolR		Protein TolR	32	32	1	1	7688				428	428	428	P_02291	f302413983fd9c167191bb17269ceab3_1122	8ae4b2e8730814f3fe4d3ff07b1c664d_2604	0c80f48fe2130be94c0ca0ab2d451a1e_2356	a4ab7547fbf1ef3662e7d01392915d4d_3165	6666f3714b03b64c9a5981a4846c5530_4150	752f676fc107f5be2a24151a95e3c46e_2450	1571d81cc1932eabe82fdff0805ba226_983	9ab1017b2cc1bdec5d177fe431ce8298_3371	1918448b00bbf0af01d1216b5287cd61_2459	c550a5e0d6981c67252962b18e76b1dc_1154	98c1c502c378a04dc470195ca085f341_1301	4beccbe5c6a365a06074487864612c4a_1798	a37ebd06ea82dc60e700e528d281e170_7	7df8b66bba16a94c6214469806563cb6_486	de0c32351d0ad0eef3d80fc8757dd91b_2529	5225b1cf655a36ecb44d75f2f2d47335_469	684ca3d4a19bbbff404763bc50b52b01_2673	08a98ca3b65c55229d6ce5ed1e2fd713_2335	65f09f4215890255afa9c981b00d13a9_725	8723c3a9792c84c08100519ef6542b91_2555	7e07043f5e86eceaa1ce752e2fa51e93_1990	858a0d56d44f2ea12885e589474cfb8d_1872	2f307ed5a4dd371a918bcd2b3dba95ce_1920	1022ff18514ae54d2d5528a9b50b21f4_3646	ebdf5dbcb162f1882663e16c97575dfb_2284	d185bd7ba756c05bf215d92b70a45700_3508	736776347cbe29ae9fe9a2e7fad54502_1138	30fa77115fc5906297de2d05d74c8324_20	ea45fa85549e94c36457e8822e426f01_2256	618726b14a76566dbc04639f1f5c5ab2_1156	675c4c6a764039bc47f77abc67efaa11_1982
fabZ		3-hydroxyacyl-[acyl-carrier-protein] dehydratase FabZ	32	32	1	1	3893				455	455	455	P_00315	f302413983fd9c167191bb17269ceab3_2108	8ae4b2e8730814f3fe4d3ff07b1c664d_228	0c80f48fe2130be94c0ca0ab2d451a1e_1260	a4ab7547fbf1ef3662e7d01392915d4d_1160	6666f3714b03b64c9a5981a4846c5530_848	752f676fc107f5be2a24151a95e3c46e_1425	1571d81cc1932eabe82fdff0805ba226_1954	9ab1017b2cc1bdec5d177fe431ce8298_955	1918448b00bbf0af01d1216b5287cd61_189	c550a5e0d6981c67252962b18e76b1dc_368	98c1c502c378a04dc470195ca085f341_2106	4beccbe5c6a365a06074487864612c4a_687	a37ebd06ea82dc60e700e528d281e170_1640	7df8b66bba16a94c6214469806563cb6_2651	de0c32351d0ad0eef3d80fc8757dd91b_811	5225b1cf655a36ecb44d75f2f2d47335_1982	684ca3d4a19bbbff404763bc50b52b01_1698	08a98ca3b65c55229d6ce5ed1e2fd713_1124	65f09f4215890255afa9c981b00d13a9_3295	8723c3a9792c84c08100519ef6542b91_2743	7e07043f5e86eceaa1ce752e2fa51e93_2299	858a0d56d44f2ea12885e589474cfb8d_154	2f307ed5a4dd371a918bcd2b3dba95ce_121	1022ff18514ae54d2d5528a9b50b21f4_3419	ebdf5dbcb162f1882663e16c97575dfb_1435	d185bd7ba756c05bf215d92b70a45700_654	736776347cbe29ae9fe9a2e7fad54502_2244	30fa77115fc5906297de2d05d74c8324_1999	ea45fa85549e94c36457e8822e426f01_1413	618726b14a76566dbc04639f1f5c5ab2_424	675c4c6a764039bc47f77abc67efaa11_1307
group_11243		hypothetical protein	32	32	1	1	931				329	329	329	P_03351	f302413983fd9c167191bb17269ceab3_2833	8ae4b2e8730814f3fe4d3ff07b1c664d_3215	0c80f48fe2130be94c0ca0ab2d451a1e_4029	a4ab7547fbf1ef3662e7d01392915d4d_3308	6666f3714b03b64c9a5981a4846c5530_3143	752f676fc107f5be2a24151a95e3c46e_3535	1571d81cc1932eabe82fdff0805ba226_3698	9ab1017b2cc1bdec5d177fe431ce8298_3397	1918448b00bbf0af01d1216b5287cd61_3733	c550a5e0d6981c67252962b18e76b1dc_3487	98c1c502c378a04dc470195ca085f341_2500	4beccbe5c6a365a06074487864612c4a_4176	a37ebd06ea82dc60e700e528d281e170_3308	7df8b66bba16a94c6214469806563cb6_2464	de0c32351d0ad0eef3d80fc8757dd91b_2292	5225b1cf655a36ecb44d75f2f2d47335_4259	684ca3d4a19bbbff404763bc50b52b01_3332	08a98ca3b65c55229d6ce5ed1e2fd713_3296	65f09f4215890255afa9c981b00d13a9_3774	8723c3a9792c84c08100519ef6542b91_3723	7e07043f5e86eceaa1ce752e2fa51e93_4086	858a0d56d44f2ea12885e589474cfb8d_2731	2f307ed5a4dd371a918bcd2b3dba95ce_2534	1022ff18514ae54d2d5528a9b50b21f4_2287	ebdf5dbcb162f1882663e16c97575dfb_4122	d185bd7ba756c05bf215d92b70a45700_2509	736776347cbe29ae9fe9a2e7fad54502_4568	30fa77115fc5906297de2d05d74c8324_3120	ea45fa85549e94c36457e8822e426f01_2687	618726b14a76566dbc04639f1f5c5ab2_2683	675c4c6a764039bc47f77abc67efaa11_2259
uspA		Universal stress protein A	32	32	1	1	2587				434	434	434	P_03845	f302413983fd9c167191bb17269ceab3_3247	8ae4b2e8730814f3fe4d3ff07b1c664d_4341	0c80f48fe2130be94c0ca0ab2d451a1e_3987	a4ab7547fbf1ef3662e7d01392915d4d_4040	6666f3714b03b64c9a5981a4846c5530_2902	752f676fc107f5be2a24151a95e3c46e_2777	1571d81cc1932eabe82fdff0805ba226_4157	9ab1017b2cc1bdec5d177fe431ce8298_4125	1918448b00bbf0af01d1216b5287cd61_2865	c550a5e0d6981c67252962b18e76b1dc_4103	98c1c502c378a04dc470195ca085f341_4245	4beccbe5c6a365a06074487864612c4a_3169	a37ebd06ea82dc60e700e528d281e170_3732	7df8b66bba16a94c6214469806563cb6_4363	de0c32351d0ad0eef3d80fc8757dd91b_3631	5225b1cf655a36ecb44d75f2f2d47335_3919	684ca3d4a19bbbff404763bc50b52b01_3864	08a98ca3b65c55229d6ce5ed1e2fd713_3677	65f09f4215890255afa9c981b00d13a9_4043	8723c3a9792c84c08100519ef6542b91_3550	7e07043f5e86eceaa1ce752e2fa51e93_300	858a0d56d44f2ea12885e589474cfb8d_4163	2f307ed5a4dd371a918bcd2b3dba95ce_3333	1022ff18514ae54d2d5528a9b50b21f4_1585	ebdf5dbcb162f1882663e16c97575dfb_3949	d185bd7ba756c05bf215d92b70a45700_3603	736776347cbe29ae9fe9a2e7fad54502_4178	30fa77115fc5906297de2d05d74c8324_3901	ea45fa85549e94c36457e8822e426f01_3576	618726b14a76566dbc04639f1f5c5ab2_4048	675c4c6a764039bc47f77abc67efaa11_3984
greA		Transcription elongation factor GreA	32	32	1	1	1584				476	476	476	P_01630	f302413983fd9c167191bb17269ceab3_667	8ae4b2e8730814f3fe4d3ff07b1c664d_1212	0c80f48fe2130be94c0ca0ab2d451a1e_876	a4ab7547fbf1ef3662e7d01392915d4d_945	6666f3714b03b64c9a5981a4846c5530_3091	752f676fc107f5be2a24151a95e3c46e_1075	1571d81cc1932eabe82fdff0805ba226_2741	9ab1017b2cc1bdec5d177fe431ce8298_1179	1918448b00bbf0af01d1216b5287cd61_461	c550a5e0d6981c67252962b18e76b1dc_1724	98c1c502c378a04dc470195ca085f341_1491	4beccbe5c6a365a06074487864612c4a_154	a37ebd06ea82dc60e700e528d281e170_932	7df8b66bba16a94c6214469806563cb6_2090	de0c32351d0ad0eef3d80fc8757dd91b_40	5225b1cf655a36ecb44d75f2f2d47335_399	684ca3d4a19bbbff404763bc50b52b01_688	08a98ca3b65c55229d6ce5ed1e2fd713_370	65f09f4215890255afa9c981b00d13a9_1145	8723c3a9792c84c08100519ef6542b91_1499	7e07043f5e86eceaa1ce752e2fa51e93_767	858a0d56d44f2ea12885e589474cfb8d_803	2f307ed5a4dd371a918bcd2b3dba95ce_810	1022ff18514ae54d2d5528a9b50b21f4_3527	ebdf5dbcb162f1882663e16c97575dfb_1626	d185bd7ba756c05bf215d92b70a45700_602	736776347cbe29ae9fe9a2e7fad54502_785	30fa77115fc5906297de2d05d74c8324_1863	ea45fa85549e94c36457e8822e426f01_737	618726b14a76566dbc04639f1f5c5ab2_739	675c4c6a764039bc47f77abc67efaa11_1071
hupB		DNA-binding protein HU-beta	32	32	1	1	6026				272	272	272	P_00067	f302413983fd9c167191bb17269ceab3_317	8ae4b2e8730814f3fe4d3ff07b1c664d_2050	0c80f48fe2130be94c0ca0ab2d451a1e_58	a4ab7547fbf1ef3662e7d01392915d4d_71	6666f3714b03b64c9a5981a4846c5530_75	752f676fc107f5be2a24151a95e3c46e_668	1571d81cc1932eabe82fdff0805ba226_21	9ab1017b2cc1bdec5d177fe431ce8298_1143	1918448b00bbf0af01d1216b5287cd61_6	c550a5e0d6981c67252962b18e76b1dc_1585	98c1c502c378a04dc470195ca085f341_1784	4beccbe5c6a365a06074487864612c4a_57	a37ebd06ea82dc60e700e528d281e170_3628	7df8b66bba16a94c6214469806563cb6_1457	de0c32351d0ad0eef3d80fc8757dd91b_599	5225b1cf655a36ecb44d75f2f2d47335_1614	684ca3d4a19bbbff404763bc50b52b01_92	08a98ca3b65c55229d6ce5ed1e2fd713_161	65f09f4215890255afa9c981b00d13a9_1852	8723c3a9792c84c08100519ef6542b91_831	7e07043f5e86eceaa1ce752e2fa51e93_2798	858a0d56d44f2ea12885e589474cfb8d_501	2f307ed5a4dd371a918bcd2b3dba95ce_656	1022ff18514ae54d2d5528a9b50b21f4_625	ebdf5dbcb162f1882663e16c97575dfb_928	d185bd7ba756c05bf215d92b70a45700_47	736776347cbe29ae9fe9a2e7fad54502_1831	30fa77115fc5906297de2d05d74c8324_625	ea45fa85549e94c36457e8822e426f01_358	618726b14a76566dbc04639f1f5c5ab2_1271	675c4c6a764039bc47f77abc67efaa11_188
fdnI		Formate dehydrogenase, nitrate-inducible, cytochrome b556(Fdn) subunit	32	32	1	1	10884				653	653	653	P_03261	f302413983fd9c167191bb17269ceab3_3552	8ae4b2e8730814f3fe4d3ff07b1c664d_3949	0c80f48fe2130be94c0ca0ab2d451a1e_695	a4ab7547fbf1ef3662e7d01392915d4d_3601	6666f3714b03b64c9a5981a4846c5530_2962	752f676fc107f5be2a24151a95e3c46e_3448	1571d81cc1932eabe82fdff0805ba226_1392	9ab1017b2cc1bdec5d177fe431ce8298_3995	1918448b00bbf0af01d1216b5287cd61_1899	c550a5e0d6981c67252962b18e76b1dc_4477	98c1c502c378a04dc470195ca085f341_1055	4beccbe5c6a365a06074487864612c4a_2925	a37ebd06ea82dc60e700e528d281e170_1309	7df8b66bba16a94c6214469806563cb6_4216	de0c32351d0ad0eef3d80fc8757dd91b_3991	5225b1cf655a36ecb44d75f2f2d47335_3100	684ca3d4a19bbbff404763bc50b52b01_2543	08a98ca3b65c55229d6ce5ed1e2fd713_4178	65f09f4215890255afa9c981b00d13a9_4208	8723c3a9792c84c08100519ef6542b91_4255	7e07043f5e86eceaa1ce752e2fa51e93_235	858a0d56d44f2ea12885e589474cfb8d_3527	2f307ed5a4dd371a918bcd2b3dba95ce_2872	1022ff18514ae54d2d5528a9b50b21f4_4113	ebdf5dbcb162f1882663e16c97575dfb_4001	d185bd7ba756c05bf215d92b70a45700_4047	736776347cbe29ae9fe9a2e7fad54502_3902	30fa77115fc5906297de2d05d74c8324_2583	ea45fa85549e94c36457e8822e426f01_2641	618726b14a76566dbc04639f1f5c5ab2_3618	675c4c6a764039bc47f77abc67efaa11_886
yggX		putative Fe(2 )-trafficking protein	32	32	1	1	5100				275	275	275	P_02365	f302413983fd9c167191bb17269ceab3_410	8ae4b2e8730814f3fe4d3ff07b1c664d_2309	0c80f48fe2130be94c0ca0ab2d451a1e_3536	a4ab7547fbf1ef3662e7d01392915d4d_451	6666f3714b03b64c9a5981a4846c5530_1570	752f676fc107f5be2a24151a95e3c46e_220	1571d81cc1932eabe82fdff0805ba226_3240	9ab1017b2cc1bdec5d177fe431ce8298_3279	1918448b00bbf0af01d1216b5287cd61_1711	c550a5e0d6981c67252962b18e76b1dc_666	98c1c502c378a04dc470195ca085f341_98	4beccbe5c6a365a06074487864612c4a_308	a37ebd06ea82dc60e700e528d281e170_228	7df8b66bba16a94c6214469806563cb6_3491	de0c32351d0ad0eef3d80fc8757dd91b_2836	5225b1cf655a36ecb44d75f2f2d47335_2420	684ca3d4a19bbbff404763bc50b52b01_221	08a98ca3b65c55229d6ce5ed1e2fd713_2943	65f09f4215890255afa9c981b00d13a9_278	8723c3a9792c84c08100519ef6542b91_1003	7e07043f5e86eceaa1ce752e2fa51e93_3761	858a0d56d44f2ea12885e589474cfb8d_1029	2f307ed5a4dd371a918bcd2b3dba95ce_3104	1022ff18514ae54d2d5528a9b50b21f4_4524	ebdf5dbcb162f1882663e16c97575dfb_2081	d185bd7ba756c05bf215d92b70a45700_136	736776347cbe29ae9fe9a2e7fad54502_1697	30fa77115fc5906297de2d05d74c8324_3201	ea45fa85549e94c36457e8822e426f01_2816	618726b14a76566dbc04639f1f5c5ab2_2446	675c4c6a764039bc47f77abc67efaa11_460
rpoE		ECF RNA polymerase sigma-E factor	32	32	1	1	8738				575	575	575	P_03091	f302413983fd9c167191bb17269ceab3_3038	8ae4b2e8730814f3fe4d3ff07b1c664d_192	0c80f48fe2130be94c0ca0ab2d451a1e_307	a4ab7547fbf1ef3662e7d01392915d4d_582	6666f3714b03b64c9a5981a4846c5530_1746	752f676fc107f5be2a24151a95e3c46e_3275	1571d81cc1932eabe82fdff0805ba226_3677	9ab1017b2cc1bdec5d177fe431ce8298_1977	1918448b00bbf0af01d1216b5287cd61_2618	c550a5e0d6981c67252962b18e76b1dc_3878	98c1c502c378a04dc470195ca085f341_3649	4beccbe5c6a365a06074487864612c4a_2517	a37ebd06ea82dc60e700e528d281e170_1702	7df8b66bba16a94c6214469806563cb6_2032	de0c32351d0ad0eef3d80fc8757dd91b_139	5225b1cf655a36ecb44d75f2f2d47335_3506	684ca3d4a19bbbff404763bc50b52b01_3292	08a98ca3b65c55229d6ce5ed1e2fd713_2893	65f09f4215890255afa9c981b00d13a9_2919	8723c3a9792c84c08100519ef6542b91_1713	7e07043f5e86eceaa1ce752e2fa51e93_1018	858a0d56d44f2ea12885e589474cfb8d_440	2f307ed5a4dd371a918bcd2b3dba95ce_1131	1022ff18514ae54d2d5528a9b50b21f4_1565	ebdf5dbcb162f1882663e16c97575dfb_2422	d185bd7ba756c05bf215d92b70a45700_2794	736776347cbe29ae9fe9a2e7fad54502_1343	30fa77115fc5906297de2d05d74c8324_3092	ea45fa85549e94c36457e8822e426f01_636	618726b14a76566dbc04639f1f5c5ab2_460	675c4c6a764039bc47f77abc67efaa11_3269
ybiI		putative protein YbiI	32	32	1	1	7408				266	266	266	P_03241	f302413983fd9c167191bb17269ceab3_1057	8ae4b2e8730814f3fe4d3ff07b1c664d_2287	0c80f48fe2130be94c0ca0ab2d451a1e_2838	a4ab7547fbf1ef3662e7d01392915d4d_473	6666f3714b03b64c9a5981a4846c5530_781	752f676fc107f5be2a24151a95e3c46e_3405	1571d81cc1932eabe82fdff0805ba226_888	9ab1017b2cc1bdec5d177fe431ce8298_2740	1918448b00bbf0af01d1216b5287cd61_942	c550a5e0d6981c67252962b18e76b1dc_1221	98c1c502c378a04dc470195ca085f341_782	4beccbe5c6a365a06074487864612c4a_4116	a37ebd06ea82dc60e700e528d281e170_72	7df8b66bba16a94c6214469806563cb6_419	de0c32351d0ad0eef3d80fc8757dd91b_1715	5225b1cf655a36ecb44d75f2f2d47335_534	684ca3d4a19bbbff404763bc50b52b01_3463	08a98ca3b65c55229d6ce5ed1e2fd713_3075	65f09f4215890255afa9c981b00d13a9_820	8723c3a9792c84c08100519ef6542b91_4458	7e07043f5e86eceaa1ce752e2fa51e93_2058	858a0d56d44f2ea12885e589474cfb8d_1435	2f307ed5a4dd371a918bcd2b3dba95ce_3407	1022ff18514ae54d2d5528a9b50b21f4_3887	ebdf5dbcb162f1882663e16c97575dfb_4386	d185bd7ba756c05bf215d92b70a45700_2065	736776347cbe29ae9fe9a2e7fad54502_522	30fa77115fc5906297de2d05d74c8324_114	ea45fa85549e94c36457e8822e426f01_3102	618726b14a76566dbc04639f1f5c5ab2_1221	675c4c6a764039bc47f77abc67efaa11_3113
rpmD		50S ribosomal protein L30	32	32	1	3	45				179	179	179	P_03055	f302413983fd9c167191bb17269ceab3_3447	8ae4b2e8730814f3fe4d3ff07b1c664d_3822	0c80f48fe2130be94c0ca0ab2d451a1e_3386	a4ab7547fbf1ef3662e7d01392915d4d_3494	6666f3714b03b64c9a5981a4846c5530_2934	752f676fc107f5be2a24151a95e3c46e_3203	1571d81cc1932eabe82fdff0805ba226_2697	9ab1017b2cc1bdec5d177fe431ce8298_3955	1918448b00bbf0af01d1216b5287cd61_1490	c550a5e0d6981c67252962b18e76b1dc_3845	98c1c502c378a04dc470195ca085f341_3588	4beccbe5c6a365a06074487864612c4a_2484	a37ebd06ea82dc60e700e528d281e170_3157	7df8b66bba16a94c6214469806563cb6_4119	de0c32351d0ad0eef3d80fc8757dd91b_2733	5225b1cf655a36ecb44d75f2f2d47335_3445	684ca3d4a19bbbff404763bc50b52b01_3254	08a98ca3b65c55229d6ce5ed1e2fd713_2859	65f09f4215890255afa9c981b00d13a9_3996	8723c3a9792c84c08100519ef6542b91_3516	7e07043f5e86eceaa1ce752e2fa51e93_4492	858a0d56d44f2ea12885e589474cfb8d_2823	2f307ed5a4dd371a918bcd2b3dba95ce_2753	1022ff18514ae54d2d5528a9b50b21f4_4380	ebdf5dbcb162f1882663e16c97575dfb_4293	d185bd7ba756c05bf215d92b70a45700_2737	736776347cbe29ae9fe9a2e7fad54502_3111	30fa77115fc5906297de2d05d74c8324_2634	ea45fa85549e94c36457e8822e426f01_3272	618726b14a76566dbc04639f1f5c5ab2_3548	675c4c6a764039bc47f77abc67efaa11_2349
napG		Ferredoxin-type protein NapG	32	32	1	1	8447				695	695	695	P_00187	f302413983fd9c167191bb17269ceab3_1249	8ae4b2e8730814f3fe4d3ff07b1c664d_1028	0c80f48fe2130be94c0ca0ab2d451a1e_1464	a4ab7547fbf1ef3662e7d01392915d4d_2863	6666f3714b03b64c9a5981a4846c5530_3745	752f676fc107f5be2a24151a95e3c46e_3630	1571d81cc1932eabe82fdff0805ba226_3603	9ab1017b2cc1bdec5d177fe431ce8298_744	1918448b00bbf0af01d1216b5287cd61_1062	c550a5e0d6981c67252962b18e76b1dc_779	98c1c502c378a04dc470195ca085f341_638	4beccbe5c6a365a06074487864612c4a_838	a37ebd06ea82dc60e700e528d281e170_590	7df8b66bba16a94c6214469806563cb6_158	de0c32351d0ad0eef3d80fc8757dd91b_2020	5225b1cf655a36ecb44d75f2f2d47335_1853	684ca3d4a19bbbff404763bc50b52b01_535	08a98ca3b65c55229d6ce5ed1e2fd713_113	65f09f4215890255afa9c981b00d13a9_4568	8723c3a9792c84c08100519ef6542b91_598	7e07043f5e86eceaa1ce752e2fa51e93_2566	858a0d56d44f2ea12885e589474cfb8d_3154	2f307ed5a4dd371a918bcd2b3dba95ce_603	1022ff18514ae54d2d5528a9b50b21f4_366	ebdf5dbcb162f1882663e16c97575dfb_206	d185bd7ba756c05bf215d92b70a45700_2297	736776347cbe29ae9fe9a2e7fad54502_94	30fa77115fc5906297de2d05d74c8324_4015	ea45fa85549e94c36457e8822e426f01_4151	618726b14a76566dbc04639f1f5c5ab2_159	675c4c6a764039bc47f77abc67efaa11_3415
rcsB		Transcriptional regulatory protein RcsB	32	32	1	1	8463				650	650	650	P_00174	f302413983fd9c167191bb17269ceab3_1836	8ae4b2e8730814f3fe4d3ff07b1c664d_1041	0c80f48fe2130be94c0ca0ab2d451a1e_3179	a4ab7547fbf1ef3662e7d01392915d4d_992	6666f3714b03b64c9a5981a4846c5530_2162	752f676fc107f5be2a24151a95e3c46e_994	1571d81cc1932eabe82fdff0805ba226_3425	9ab1017b2cc1bdec5d177fe431ce8298_757	1918448b00bbf0af01d1216b5287cd61_1181	c550a5e0d6981c67252962b18e76b1dc_3675	98c1c502c378a04dc470195ca085f341_1682	4beccbe5c6a365a06074487864612c4a_1716	a37ebd06ea82dc60e700e528d281e170_2333	7df8b66bba16a94c6214469806563cb6_171	de0c32351d0ad0eef3d80fc8757dd91b_1579	5225b1cf655a36ecb44d75f2f2d47335_1840	684ca3d4a19bbbff404763bc50b52b01_1264	08a98ca3b65c55229d6ce5ed1e2fd713_1907	65f09f4215890255afa9c981b00d13a9_2	8723c3a9792c84c08100519ef6542b91_611	7e07043f5e86eceaa1ce752e2fa51e93_2553	858a0d56d44f2ea12885e589474cfb8d_1219	2f307ed5a4dd371a918bcd2b3dba95ce_616	1022ff18514ae54d2d5528a9b50b21f4_379	ebdf5dbcb162f1882663e16c97575dfb_219	d185bd7ba756c05bf215d92b70a45700_2535	736776347cbe29ae9fe9a2e7fad54502_107	30fa77115fc5906297de2d05d74c8324_3300	ea45fa85549e94c36457e8822e426f01_3471	618726b14a76566dbc04639f1f5c5ab2_1793	675c4c6a764039bc47f77abc67efaa11_2903
groS		10 kDa chaperonin	32	32	1	1	5450				293	293	293	P_00427	f302413983fd9c167191bb17269ceab3_515	8ae4b2e8730814f3fe4d3ff07b1c664d_3517	0c80f48fe2130be94c0ca0ab2d451a1e_4455	a4ab7547fbf1ef3662e7d01392915d4d_146	6666f3714b03b64c9a5981a4846c5530_1444	752f676fc107f5be2a24151a95e3c46e_4155	1571d81cc1932eabe82fdff0805ba226_3917	9ab1017b2cc1bdec5d177fe431ce8298_2053	1918448b00bbf0af01d1216b5287cd61_3105	c550a5e0d6981c67252962b18e76b1dc_886	98c1c502c378a04dc470195ca085f341_4388	4beccbe5c6a365a06074487864612c4a_1212	a37ebd06ea82dc60e700e528d281e170_1598	7df8b66bba16a94c6214469806563cb6_2319	de0c32351d0ad0eef3d80fc8757dd91b_1024	5225b1cf655a36ecb44d75f2f2d47335_1312	684ca3d4a19bbbff404763bc50b52b01_4069	08a98ca3b65c55229d6ce5ed1e2fd713_3943	65f09f4215890255afa9c981b00d13a9_2494	8723c3a9792c84c08100519ef6542b91_4082	7e07043f5e86eceaa1ce752e2fa51e93_613	858a0d56d44f2ea12885e589474cfb8d_2091	2f307ed5a4dd371a918bcd2b3dba95ce_3645	1022ff18514ae54d2d5528a9b50b21f4_3137	ebdf5dbcb162f1882663e16c97575dfb_2872	d185bd7ba756c05bf215d92b70a45700_3206	736776347cbe29ae9fe9a2e7fad54502_632	30fa77115fc5906297de2d05d74c8324_2268	ea45fa85549e94c36457e8822e426f01_111	618726b14a76566dbc04639f1f5c5ab2_1630	675c4c6a764039bc47f77abc67efaa11_112
secY		Protein translocase subunit SecY	32	32	1	3	47				1331	1331	1331	P_03053	f302413983fd9c167191bb17269ceab3_3445	8ae4b2e8730814f3fe4d3ff07b1c664d_3824	0c80f48fe2130be94c0ca0ab2d451a1e_3388	a4ab7547fbf1ef3662e7d01392915d4d_3496	6666f3714b03b64c9a5981a4846c5530_2936	752f676fc107f5be2a24151a95e3c46e_3201	1571d81cc1932eabe82fdff0805ba226_2695	9ab1017b2cc1bdec5d177fe431ce8298_3957	1918448b00bbf0af01d1216b5287cd61_1492	c550a5e0d6981c67252962b18e76b1dc_3843	98c1c502c378a04dc470195ca085f341_3586	4beccbe5c6a365a06074487864612c4a_2482	a37ebd06ea82dc60e700e528d281e170_3159	7df8b66bba16a94c6214469806563cb6_4117	de0c32351d0ad0eef3d80fc8757dd91b_2735	5225b1cf655a36ecb44d75f2f2d47335_3443	684ca3d4a19bbbff404763bc50b52b01_3256	08a98ca3b65c55229d6ce5ed1e2fd713_2861	65f09f4215890255afa9c981b00d13a9_3994	8723c3a9792c84c08100519ef6542b91_3518	7e07043f5e86eceaa1ce752e2fa51e93_4494	858a0d56d44f2ea12885e589474cfb8d_2825	2f307ed5a4dd371a918bcd2b3dba95ce_2751	1022ff18514ae54d2d5528a9b50b21f4_4382	ebdf5dbcb162f1882663e16c97575dfb_4295	d185bd7ba756c05bf215d92b70a45700_2739	736776347cbe29ae9fe9a2e7fad54502_3113	30fa77115fc5906297de2d05d74c8324_2632	ea45fa85549e94c36457e8822e426f01_3274	618726b14a76566dbc04639f1f5c5ab2_3546	675c4c6a764039bc47f77abc67efaa11_2347
lexA		LexA repressor	32	32	1	1	11278				608	608	608	P_03910	f302413983fd9c167191bb17269ceab3_4166	8ae4b2e8730814f3fe4d3ff07b1c664d_4744	0c80f48fe2130be94c0ca0ab2d451a1e_4448	a4ab7547fbf1ef3662e7d01392915d4d_1542	6666f3714b03b64c9a5981a4846c5530_1188	752f676fc107f5be2a24151a95e3c46e_4358	1571d81cc1932eabe82fdff0805ba226_3317	9ab1017b2cc1bdec5d177fe431ce8298_4229	1918448b00bbf0af01d1216b5287cd61_3620	c550a5e0d6981c67252962b18e76b1dc_4113	98c1c502c378a04dc470195ca085f341_4623	4beccbe5c6a365a06074487864612c4a_3221	a37ebd06ea82dc60e700e528d281e170_3358	7df8b66bba16a94c6214469806563cb6_4654	de0c32351d0ad0eef3d80fc8757dd91b_4177	5225b1cf655a36ecb44d75f2f2d47335_4347	684ca3d4a19bbbff404763bc50b52b01_3785	08a98ca3b65c55229d6ce5ed1e2fd713_3475	65f09f4215890255afa9c981b00d13a9_3655	8723c3a9792c84c08100519ef6542b91_3132	7e07043f5e86eceaa1ce752e2fa51e93_3790	858a0d56d44f2ea12885e589474cfb8d_3663	2f307ed5a4dd371a918bcd2b3dba95ce_3898	1022ff18514ae54d2d5528a9b50b21f4_1932	ebdf5dbcb162f1882663e16c97575dfb_1790	d185bd7ba756c05bf215d92b70a45700_4228	736776347cbe29ae9fe9a2e7fad54502_3577	30fa77115fc5906297de2d05d74c8324_3990	ea45fa85549e94c36457e8822e426f01_4499	618726b14a76566dbc04639f1f5c5ab2_4397	675c4c6a764039bc47f77abc67efaa11_4605
holE		DNA polymerase III subunit theta	32	32	1	1	10499				230	230	230	P_03169	f302413983fd9c167191bb17269ceab3_2686	8ae4b2e8730814f3fe4d3ff07b1c664d_497	0c80f48fe2130be94c0ca0ab2d451a1e_2332	a4ab7547fbf1ef3662e7d01392915d4d_2528	6666f3714b03b64c9a5981a4846c5530_1369	752f676fc107f5be2a24151a95e3c46e_3315	1571d81cc1932eabe82fdff0805ba226_3471	9ab1017b2cc1bdec5d177fe431ce8298_2304	1918448b00bbf0af01d1216b5287cd61_1774	c550a5e0d6981c67252962b18e76b1dc_2700	98c1c502c378a04dc470195ca085f341_2856	4beccbe5c6a365a06074487864612c4a_2702	a37ebd06ea82dc60e700e528d281e170_1909	7df8b66bba16a94c6214469806563cb6_1161	de0c32351d0ad0eef3d80fc8757dd91b_352	5225b1cf655a36ecb44d75f2f2d47335_2705	684ca3d4a19bbbff404763bc50b52b01_3361	08a98ca3b65c55229d6ce5ed1e2fd713_2974	65f09f4215890255afa9c981b00d13a9_4422	8723c3a9792c84c08100519ef6542b91_192	7e07043f5e86eceaa1ce752e2fa51e93_1487	858a0d56d44f2ea12885e589474cfb8d_1151	2f307ed5a4dd371a918bcd2b3dba95ce_1670	1022ff18514ae54d2d5528a9b50b21f4_2362	ebdf5dbcb162f1882663e16c97575dfb_2970	d185bd7ba756c05bf215d92b70a45700_1812	736776347cbe29ae9fe9a2e7fad54502_338	30fa77115fc5906297de2d05d74c8324_3215	ea45fa85549e94c36457e8822e426f01_1251	618726b14a76566dbc04639f1f5c5ab2_589	675c4c6a764039bc47f77abc67efaa11_1896
raiA		Ribosome-associated inhibitor A	32	32	1	1	6892				341	341	341	P_04487	f302413983fd9c167191bb17269ceab3_3369	8ae4b2e8730814f3fe4d3ff07b1c664d_3614	0c80f48fe2130be94c0ca0ab2d451a1e_1136	a4ab7547fbf1ef3662e7d01392915d4d_4823	6666f3714b03b64c9a5981a4846c5530_4226	752f676fc107f5be2a24151a95e3c46e_4544	1571d81cc1932eabe82fdff0805ba226_4529	9ab1017b2cc1bdec5d177fe431ce8298_3593	1918448b00bbf0af01d1216b5287cd61_1222	c550a5e0d6981c67252962b18e76b1dc_3715	98c1c502c378a04dc470195ca085f341_1358	4beccbe5c6a365a06074487864612c4a_4254	a37ebd06ea82dc60e700e528d281e170_2945	7df8b66bba16a94c6214469806563cb6_3888	de0c32351d0ad0eef3d80fc8757dd91b_4007	5225b1cf655a36ecb44d75f2f2d47335_3417	684ca3d4a19bbbff404763bc50b52b01_4554	08a98ca3b65c55229d6ce5ed1e2fd713_4447	65f09f4215890255afa9c981b00d13a9_4858	8723c3a9792c84c08100519ef6542b91_4025	7e07043f5e86eceaa1ce752e2fa51e93_4608	858a0d56d44f2ea12885e589474cfb8d_3637	2f307ed5a4dd371a918bcd2b3dba95ce_2163	1022ff18514ae54d2d5528a9b50b21f4_4233	ebdf5dbcb162f1882663e16c97575dfb_4108	d185bd7ba756c05bf215d92b70a45700_2655	736776347cbe29ae9fe9a2e7fad54502_3263	30fa77115fc5906297de2d05d74c8324_4548	ea45fa85549e94c36457e8822e426f01_4328	618726b14a76566dbc04639f1f5c5ab2_3462	675c4c6a764039bc47f77abc67efaa11_2190
zapA		Cell division protein ZapA	32	32	1	1	5024				329	329	329	P_01259	f302413983fd9c167191bb17269ceab3_458	8ae4b2e8730814f3fe4d3ff07b1c664d_2404	0c80f48fe2130be94c0ca0ab2d451a1e_572	a4ab7547fbf1ef3662e7d01392915d4d_402	6666f3714b03b64c9a5981a4846c5530_1794	752f676fc107f5be2a24151a95e3c46e_269	1571d81cc1932eabe82fdff0805ba226_3557	9ab1017b2cc1bdec5d177fe431ce8298_1614	1918448b00bbf0af01d1216b5287cd61_247	c550a5e0d6981c67252962b18e76b1dc_605	98c1c502c378a04dc470195ca085f341_49	4beccbe5c6a365a06074487864612c4a_259	a37ebd06ea82dc60e700e528d281e170_277	7df8b66bba16a94c6214469806563cb6_1605	de0c32351d0ad0eef3d80fc8757dd91b_2580	5225b1cf655a36ecb44d75f2f2d47335_1154	684ca3d4a19bbbff404763bc50b52b01_270	08a98ca3b65c55229d6ce5ed1e2fd713_890	65f09f4215890255afa9c981b00d13a9_327	8723c3a9792c84c08100519ef6542b91_1051	7e07043f5e86eceaa1ce752e2fa51e93_3706	858a0d56d44f2ea12885e589474cfb8d_979	2f307ed5a4dd371a918bcd2b3dba95ce_321	1022ff18514ae54d2d5528a9b50b21f4_1147	ebdf5dbcb162f1882663e16c97575dfb_2023	d185bd7ba756c05bf215d92b70a45700_185	736776347cbe29ae9fe9a2e7fad54502_1650	30fa77115fc5906297de2d05d74c8324_1482	ea45fa85549e94c36457e8822e426f01_2030	618726b14a76566dbc04639f1f5c5ab2_1392	675c4c6a764039bc47f77abc67efaa11_411
group_11259		putative protein	32	32	1	1	5097				326	326	326	P_02368	f302413983fd9c167191bb17269ceab3_413	8ae4b2e8730814f3fe4d3ff07b1c664d_2312	0c80f48fe2130be94c0ca0ab2d451a1e_3533	a4ab7547fbf1ef3662e7d01392915d4d_448	6666f3714b03b64c9a5981a4846c5530_1573	752f676fc107f5be2a24151a95e3c46e_223	1571d81cc1932eabe82fdff0805ba226_3243	9ab1017b2cc1bdec5d177fe431ce8298_3276	1918448b00bbf0af01d1216b5287cd61_1714	c550a5e0d6981c67252962b18e76b1dc_663	98c1c502c378a04dc470195ca085f341_95	4beccbe5c6a365a06074487864612c4a_305	a37ebd06ea82dc60e700e528d281e170_231	7df8b66bba16a94c6214469806563cb6_3494	de0c32351d0ad0eef3d80fc8757dd91b_2839	5225b1cf655a36ecb44d75f2f2d47335_2423	684ca3d4a19bbbff404763bc50b52b01_224	08a98ca3b65c55229d6ce5ed1e2fd713_2940	65f09f4215890255afa9c981b00d13a9_281	8723c3a9792c84c08100519ef6542b91_1006	7e07043f5e86eceaa1ce752e2fa51e93_3758	858a0d56d44f2ea12885e589474cfb8d_1026	2f307ed5a4dd371a918bcd2b3dba95ce_3101	1022ff18514ae54d2d5528a9b50b21f4_4521	ebdf5dbcb162f1882663e16c97575dfb_2078	d185bd7ba756c05bf215d92b70a45700_139	736776347cbe29ae9fe9a2e7fad54502_1694	30fa77115fc5906297de2d05d74c8324_3198	ea45fa85549e94c36457e8822e426f01_2819	618726b14a76566dbc04639f1f5c5ab2_2443	675c4c6a764039bc47f77abc67efaa11_457
fis		DNA-binding protein Fis	32	32	1	1	1504				296	296	296	P_04225	f302413983fd9c167191bb17269ceab3_741	8ae4b2e8730814f3fe4d3ff07b1c664d_1284	0c80f48fe2130be94c0ca0ab2d451a1e_1615	a4ab7547fbf1ef3662e7d01392915d4d_3040	6666f3714b03b64c9a5981a4846c5530_1518	752f676fc107f5be2a24151a95e3c46e_3685	1571d81cc1932eabe82fdff0805ba226_2436	9ab1017b2cc1bdec5d177fe431ce8298_1252	1918448b00bbf0af01d1216b5287cd61_1369	c550a5e0d6981c67252962b18e76b1dc_2898	98c1c502c378a04dc470195ca085f341_3518	4beccbe5c6a365a06074487864612c4a_3848	a37ebd06ea82dc60e700e528d281e170_2519	7df8b66bba16a94c6214469806563cb6_3714	de0c32351d0ad0eef3d80fc8757dd91b_113	5225b1cf655a36ecb44d75f2f2d47335_323	684ca3d4a19bbbff404763bc50b52b01_3661	08a98ca3b65c55229d6ce5ed1e2fd713_3353	65f09f4215890255afa9c981b00d13a9_1222	8723c3a9792c84c08100519ef6542b91_1422	7e07043f5e86eceaa1ce752e2fa51e93_688	858a0d56d44f2ea12885e589474cfb8d_730	2f307ed5a4dd371a918bcd2b3dba95ce_3848	1022ff18514ae54d2d5528a9b50b21f4_4086	ebdf5dbcb162f1882663e16c97575dfb_1699	d185bd7ba756c05bf215d92b70a45700_2204	736776347cbe29ae9fe9a2e7fad54502_708	30fa77115fc5906297de2d05d74c8324_2369	ea45fa85549e94c36457e8822e426f01_4808	618726b14a76566dbc04639f1f5c5ab2_813	675c4c6a764039bc47f77abc67efaa11_4831
prfB_1		Peptide chain release factor RF2	32	32	1	1	5003				881	881	881	P_01241	f302413983fd9c167191bb17269ceab3_477	8ae4b2e8730814f3fe4d3ff07b1c664d_2386	0c80f48fe2130be94c0ca0ab2d451a1e_591	a4ab7547fbf1ef3662e7d01392915d4d_384	6666f3714b03b64c9a5981a4846c5530_1775	752f676fc107f5be2a24151a95e3c46e_287	1571d81cc1932eabe82fdff0805ba226_2257	9ab1017b2cc1bdec5d177fe431ce8298_1595	1918448b00bbf0af01d1216b5287cd61_229	c550a5e0d6981c67252962b18e76b1dc_586	98c1c502c378a04dc470195ca085f341_30	4beccbe5c6a365a06074487864612c4a_241	a37ebd06ea82dc60e700e528d281e170_296	7df8b66bba16a94c6214469806563cb6_1624	de0c32351d0ad0eef3d80fc8757dd91b_2643	5225b1cf655a36ecb44d75f2f2d47335_1173	684ca3d4a19bbbff404763bc50b52b01_288	08a98ca3b65c55229d6ce5ed1e2fd713_872	65f09f4215890255afa9c981b00d13a9_346	8723c3a9792c84c08100519ef6542b91_1070	7e07043f5e86eceaa1ce752e2fa51e93_3325	858a0d56d44f2ea12885e589474cfb8d_960	2f307ed5a4dd371a918bcd2b3dba95ce_302	1022ff18514ae54d2d5528a9b50b21f4_1128	ebdf5dbcb162f1882663e16c97575dfb_4256	d185bd7ba756c05bf215d92b70a45700_204	736776347cbe29ae9fe9a2e7fad54502_1631	30fa77115fc5906297de2d05d74c8324_1463	ea45fa85549e94c36457e8822e426f01_2049	618726b14a76566dbc04639f1f5c5ab2_1373	675c4c6a764039bc47f77abc67efaa11_392
group_11262		hypothetical protein	32	32	1	1	7573				482	482	482	P_03669	f302413983fd9c167191bb17269ceab3_2191	8ae4b2e8730814f3fe4d3ff07b1c664d_3923	0c80f48fe2130be94c0ca0ab2d451a1e_1630	a4ab7547fbf1ef3662e7d01392915d4d_4105	6666f3714b03b64c9a5981a4846c5530_3589	752f676fc107f5be2a24151a95e3c46e_3358	1571d81cc1932eabe82fdff0805ba226_1845	9ab1017b2cc1bdec5d177fe431ce8298_2132	1918448b00bbf0af01d1216b5287cd61_2375	c550a5e0d6981c67252962b18e76b1dc_2071	98c1c502c378a04dc470195ca085f341_4122	4beccbe5c6a365a06074487864612c4a_3465	a37ebd06ea82dc60e700e528d281e170_3802	7df8b66bba16a94c6214469806563cb6_2261	de0c32351d0ad0eef3d80fc8757dd91b_542	5225b1cf655a36ecb44d75f2f2d47335_2640	684ca3d4a19bbbff404763bc50b52b01_3323	08a98ca3b65c55229d6ce5ed1e2fd713_3039	65f09f4215890255afa9c981b00d13a9_2339	8723c3a9792c84c08100519ef6542b91_1642	7e07043f5e86eceaa1ce752e2fa51e93_1938	858a0d56d44f2ea12885e589474cfb8d_1691	2f307ed5a4dd371a918bcd2b3dba95ce_3222	1022ff18514ae54d2d5528a9b50b21f4_2496	ebdf5dbcb162f1882663e16c97575dfb_1973	d185bd7ba756c05bf215d92b70a45700_1328	736776347cbe29ae9fe9a2e7fad54502_4095	30fa77115fc5906297de2d05d74c8324_3557	ea45fa85549e94c36457e8822e426f01_3759	618726b14a76566dbc04639f1f5c5ab2_1924	675c4c6a764039bc47f77abc67efaa11_4124
rpsR		30S ribosomal protein S18	32	32	1	1	5389				227	227	227	P_00489	f302413983fd9c167191bb17269ceab3_575	8ae4b2e8730814f3fe4d3ff07b1c664d_4298	0c80f48fe2130be94c0ca0ab2d451a1e_1403	a4ab7547fbf1ef3662e7d01392915d4d_208	6666f3714b03b64c9a5981a4846c5530_3863	752f676fc107f5be2a24151a95e3c46e_464	1571d81cc1932eabe82fdff0805ba226_827	9ab1017b2cc1bdec5d177fe431ce8298_1759	1918448b00bbf0af01d1216b5287cd61_3514	c550a5e0d6981c67252962b18e76b1dc_824	98c1c502c378a04dc470195ca085f341_1659	4beccbe5c6a365a06074487864612c4a_601	a37ebd06ea82dc60e700e528d281e170_3474	7df8b66bba16a94c6214469806563cb6_2380	de0c32351d0ad0eef3d80fc8757dd91b_3342	5225b1cf655a36ecb44d75f2f2d47335_1742	684ca3d4a19bbbff404763bc50b52b01_812	08a98ca3b65c55229d6ce5ed1e2fd713_1348	65f09f4215890255afa9c981b00d13a9_1577	8723c3a9792c84c08100519ef6542b91_2529	7e07043f5e86eceaa1ce752e2fa51e93_551	858a0d56d44f2ea12885e589474cfb8d_3575	2f307ed5a4dd371a918bcd2b3dba95ce_1526	1022ff18514ae54d2d5528a9b50b21f4_3077	ebdf5dbcb162f1882663e16c97575dfb_2811	d185bd7ba756c05bf215d92b70a45700_467	736776347cbe29ae9fe9a2e7fad54502_692	30fa77115fc5906297de2d05d74c8324_930	ea45fa85549e94c36457e8822e426f01_49	618726b14a76566dbc04639f1f5c5ab2_3580	675c4c6a764039bc47f77abc67efaa11_50
ppnP		Pyrimidine/purine nucleoside phosphorylase	32	32	1	1	5970				284	284	284	P_00019	f302413983fd9c167191bb17269ceab3_367	8ae4b2e8730814f3fe4d3ff07b1c664d_1327	0c80f48fe2130be94c0ca0ab2d451a1e_10	a4ab7547fbf1ef3662e7d01392915d4d_120	6666f3714b03b64c9a5981a4846c5530_123	752f676fc107f5be2a24151a95e3c46e_620	1571d81cc1932eabe82fdff0805ba226_69	9ab1017b2cc1bdec5d177fe431ce8298_2890	1918448b00bbf0af01d1216b5287cd61_54	c550a5e0d6981c67252962b18e76b1dc_1535	98c1c502c378a04dc470195ca085f341_4152	4beccbe5c6a365a06074487864612c4a_105	a37ebd06ea82dc60e700e528d281e170_1859	7df8b66bba16a94c6214469806563cb6_3510	de0c32351d0ad0eef3d80fc8757dd91b_4349	5225b1cf655a36ecb44d75f2f2d47335_880	684ca3d4a19bbbff404763bc50b52b01_140	08a98ca3b65c55229d6ce5ed1e2fd713_209	65f09f4215890255afa9c981b00d13a9_1900	8723c3a9792c84c08100519ef6542b91_784	7e07043f5e86eceaa1ce752e2fa51e93_2707	858a0d56d44f2ea12885e589474cfb8d_4258	2f307ed5a4dd371a918bcd2b3dba95ce_3986	1022ff18514ae54d2d5528a9b50b21f4_676	ebdf5dbcb162f1882663e16c97575dfb_877	d185bd7ba756c05bf215d92b70a45700_4782	736776347cbe29ae9fe9a2e7fad54502_1784	30fa77115fc5906297de2d05d74c8324_5042	ea45fa85549e94c36457e8822e426f01_405	618726b14a76566dbc04639f1f5c5ab2_1321	675c4c6a764039bc47f77abc67efaa11_139
sucD		Succinate--CoA ligase [ADP-forming] subunit alpha	32	32	1	1	7679				869	869	869	P_02436	f302413983fd9c167191bb17269ceab3_1132	8ae4b2e8730814f3fe4d3ff07b1c664d_4548	0c80f48fe2130be94c0ca0ab2d451a1e_4192	a4ab7547fbf1ef3662e7d01392915d4d_2382	6666f3714b03b64c9a5981a4846c5530_3231	752f676fc107f5be2a24151a95e3c46e_2646	1571d81cc1932eabe82fdff0805ba226_4013	9ab1017b2cc1bdec5d177fe431ce8298_3621	1918448b00bbf0af01d1216b5287cd61_2508	c550a5e0d6981c67252962b18e76b1dc_1144	98c1c502c378a04dc470195ca085f341_1291	4beccbe5c6a365a06074487864612c4a_3342	a37ebd06ea82dc60e700e528d281e170_3723	7df8b66bba16a94c6214469806563cb6_4418	de0c32351d0ad0eef3d80fc8757dd91b_2306	5225b1cf655a36ecb44d75f2f2d47335_459	684ca3d4a19bbbff404763bc50b52b01_3795	08a98ca3b65c55229d6ce5ed1e2fd713_2559	65f09f4215890255afa9c981b00d13a9_715	8723c3a9792c84c08100519ef6542b91_2545	7e07043f5e86eceaa1ce752e2fa51e93_4013	858a0d56d44f2ea12885e589474cfb8d_1862	2f307ed5a4dd371a918bcd2b3dba95ce_3566	1022ff18514ae54d2d5528a9b50b21f4_3656	ebdf5dbcb162f1882663e16c97575dfb_2294	d185bd7ba756c05bf215d92b70a45700_2481	736776347cbe29ae9fe9a2e7fad54502_1149	30fa77115fc5906297de2d05d74c8324_10	ea45fa85549e94c36457e8822e426f01_3815	618726b14a76566dbc04639f1f5c5ab2_3228	675c4c6a764039bc47f77abc67efaa11_3884
decR		DNA-binding transcriptional activator DecR	32	32	1	1	6033				458	458	458	P_00074	f302413983fd9c167191bb17269ceab3_310	8ae4b2e8730814f3fe4d3ff07b1c664d_2057	0c80f48fe2130be94c0ca0ab2d451a1e_65	a4ab7547fbf1ef3662e7d01392915d4d_64	6666f3714b03b64c9a5981a4846c5530_68	752f676fc107f5be2a24151a95e3c46e_675	1571d81cc1932eabe82fdff0805ba226_14	9ab1017b2cc1bdec5d177fe431ce8298_1136	1918448b00bbf0af01d1216b5287cd61_2966	c550a5e0d6981c67252962b18e76b1dc_1592	98c1c502c378a04dc470195ca085f341_1791	4beccbe5c6a365a06074487864612c4a_50	a37ebd06ea82dc60e700e528d281e170_3621	7df8b66bba16a94c6214469806563cb6_1464	de0c32351d0ad0eef3d80fc8757dd91b_592	5225b1cf655a36ecb44d75f2f2d47335_1607	684ca3d4a19bbbff404763bc50b52b01_85	08a98ca3b65c55229d6ce5ed1e2fd713_154	65f09f4215890255afa9c981b00d13a9_1845	8723c3a9792c84c08100519ef6542b91_838	7e07043f5e86eceaa1ce752e2fa51e93_2791	858a0d56d44f2ea12885e589474cfb8d_508	2f307ed5a4dd371a918bcd2b3dba95ce_663	1022ff18514ae54d2d5528a9b50b21f4_618	ebdf5dbcb162f1882663e16c97575dfb_935	d185bd7ba756c05bf215d92b70a45700_54	736776347cbe29ae9fe9a2e7fad54502_1838	30fa77115fc5906297de2d05d74c8324_618	ea45fa85549e94c36457e8822e426f01_351	618726b14a76566dbc04639f1f5c5ab2_1264	675c4c6a764039bc47f77abc67efaa11_195
rplT		50S ribosomal protein L20	32	32	1	1	10634				356	356	356	P_00730	f302413983fd9c167191bb17269ceab3_2543	8ae4b2e8730814f3fe4d3ff07b1c664d_787	0c80f48fe2130be94c0ca0ab2d451a1e_1918	a4ab7547fbf1ef3662e7d01392915d4d_3815	6666f3714b03b64c9a5981a4846c5530_4298	752f676fc107f5be2a24151a95e3c46e_2064	1571d81cc1932eabe82fdff0805ba226_480	9ab1017b2cc1bdec5d177fe431ce8298_650	1918448b00bbf0af01d1216b5287cd61_825	c550a5e0d6981c67252962b18e76b1dc_404	98c1c502c378a04dc470195ca085f341_2439	4beccbe5c6a365a06074487864612c4a_3543	a37ebd06ea82dc60e700e528d281e170_1803	7df8b66bba16a94c6214469806563cb6_2873	de0c32351d0ad0eef3d80fc8757dd91b_2193	5225b1cf655a36ecb44d75f2f2d47335_16	684ca3d4a19bbbff404763bc50b52b01_3454	08a98ca3b65c55229d6ce5ed1e2fd713_2794	65f09f4215890255afa9c981b00d13a9_2049	8723c3a9792c84c08100519ef6542b91_318	7e07043f5e86eceaa1ce752e2fa51e93_16	858a0d56d44f2ea12885e589474cfb8d_3199	2f307ed5a4dd371a918bcd2b3dba95ce_3609	1022ff18514ae54d2d5528a9b50b21f4_73	ebdf5dbcb162f1882663e16c97575dfb_3808	d185bd7ba756c05bf215d92b70a45700_2943	736776347cbe29ae9fe9a2e7fad54502_2122	30fa77115fc5906297de2d05d74c8324_3913	ea45fa85549e94c36457e8822e426f01_4011	618726b14a76566dbc04639f1f5c5ab2_172	675c4c6a764039bc47f77abc67efaa11_3375
rpoZ		DNA-directed RNA polymerase subunit omega	32	32	1	1	11537				275	275	275	P_02529	f302413983fd9c167191bb17269ceab3_3329	8ae4b2e8730814f3fe4d3ff07b1c664d_3354	0c80f48fe2130be94c0ca0ab2d451a1e_3038	a4ab7547fbf1ef3662e7d01392915d4d_2615	6666f3714b03b64c9a5981a4846c5530_1133	752f676fc107f5be2a24151a95e3c46e_2762	1571d81cc1932eabe82fdff0805ba226_3362	9ab1017b2cc1bdec5d177fe431ce8298_1717	1918448b00bbf0af01d1216b5287cd61_1939	c550a5e0d6981c67252962b18e76b1dc_3186	98c1c502c378a04dc470195ca085f341_3314	4beccbe5c6a365a06074487864612c4a_2074	a37ebd06ea82dc60e700e528d281e170_2806	7df8b66bba16a94c6214469806563cb6_603	de0c32351d0ad0eef3d80fc8757dd91b_2098	5225b1cf655a36ecb44d75f2f2d47335_3141	684ca3d4a19bbbff404763bc50b52b01_3015	08a98ca3b65c55229d6ce5ed1e2fd713_2647	65f09f4215890255afa9c981b00d13a9_3493	8723c3a9792c84c08100519ef6542b91_3015	7e07043f5e86eceaa1ce752e2fa51e93_1716	858a0d56d44f2ea12885e589474cfb8d_1353	2f307ed5a4dd371a918bcd2b3dba95ce_2335	1022ff18514ae54d2d5528a9b50b21f4_2712	ebdf5dbcb162f1882663e16c97575dfb_2929	d185bd7ba756c05bf215d92b70a45700_2321	736776347cbe29ae9fe9a2e7fad54502_3535	30fa77115fc5906297de2d05d74c8324_3023	ea45fa85549e94c36457e8822e426f01_2946	618726b14a76566dbc04639f1f5c5ab2_4312	675c4c6a764039bc47f77abc67efaa11_3006
rplX		50S ribosomal protein L24	32	32	1	3	38				314	314	314	P_03062	f302413983fd9c167191bb17269ceab3_3454	8ae4b2e8730814f3fe4d3ff07b1c664d_3815	0c80f48fe2130be94c0ca0ab2d451a1e_3379	a4ab7547fbf1ef3662e7d01392915d4d_3487	6666f3714b03b64c9a5981a4846c5530_2927	752f676fc107f5be2a24151a95e3c46e_3210	1571d81cc1932eabe82fdff0805ba226_2704	9ab1017b2cc1bdec5d177fe431ce8298_3948	1918448b00bbf0af01d1216b5287cd61_1483	c550a5e0d6981c67252962b18e76b1dc_3852	98c1c502c378a04dc470195ca085f341_3595	4beccbe5c6a365a06074487864612c4a_2491	a37ebd06ea82dc60e700e528d281e170_3150	7df8b66bba16a94c6214469806563cb6_4126	de0c32351d0ad0eef3d80fc8757dd91b_2726	5225b1cf655a36ecb44d75f2f2d47335_3452	684ca3d4a19bbbff404763bc50b52b01_3247	08a98ca3b65c55229d6ce5ed1e2fd713_2852	65f09f4215890255afa9c981b00d13a9_4003	8723c3a9792c84c08100519ef6542b91_3509	7e07043f5e86eceaa1ce752e2fa51e93_4485	858a0d56d44f2ea12885e589474cfb8d_2816	2f307ed5a4dd371a918bcd2b3dba95ce_2760	1022ff18514ae54d2d5528a9b50b21f4_4373	ebdf5dbcb162f1882663e16c97575dfb_4286	d185bd7ba756c05bf215d92b70a45700_2730	736776347cbe29ae9fe9a2e7fad54502_3104	30fa77115fc5906297de2d05d74c8324_2641	ea45fa85549e94c36457e8822e426f01_3265	618726b14a76566dbc04639f1f5c5ab2_3555	675c4c6a764039bc47f77abc67efaa11_2356
group_11270		26 kDa periplasmic immunogenic protein	32	32	1	1	5040				740	740	740	P_01271	f302413983fd9c167191bb17269ceab3_447	8ae4b2e8730814f3fe4d3ff07b1c664d_2347	0c80f48fe2130be94c0ca0ab2d451a1e_561	a4ab7547fbf1ef3662e7d01392915d4d_414	6666f3714b03b64c9a5981a4846c5530_1805	752f676fc107f5be2a24151a95e3c46e_257	1571d81cc1932eabe82fdff0805ba226_3546	9ab1017b2cc1bdec5d177fe431ce8298_1625	1918448b00bbf0af01d1216b5287cd61_259	c550a5e0d6981c67252962b18e76b1dc_616	98c1c502c378a04dc470195ca085f341_60	4beccbe5c6a365a06074487864612c4a_271	a37ebd06ea82dc60e700e528d281e170_266	7df8b66bba16a94c6214469806563cb6_1594	de0c32351d0ad0eef3d80fc8757dd91b_2569	5225b1cf655a36ecb44d75f2f2d47335_1143	684ca3d4a19bbbff404763bc50b52b01_258	08a98ca3b65c55229d6ce5ed1e2fd713_902	65f09f4215890255afa9c981b00d13a9_316	8723c3a9792c84c08100519ef6542b91_1040	7e07043f5e86eceaa1ce752e2fa51e93_3716	858a0d56d44f2ea12885e589474cfb8d_990	2f307ed5a4dd371a918bcd2b3dba95ce_333	1022ff18514ae54d2d5528a9b50b21f4_1158	ebdf5dbcb162f1882663e16c97575dfb_2034	d185bd7ba756c05bf215d92b70a45700_174	736776347cbe29ae9fe9a2e7fad54502_1661	30fa77115fc5906297de2d05d74c8324_1493	ea45fa85549e94c36457e8822e426f01_2019	618726b14a76566dbc04639f1f5c5ab2_1403	675c4c6a764039bc47f77abc67efaa11_422
group_11271		hypothetical protein	32	32	1	1	6008				491	491	491	P_00053	f302413983fd9c167191bb17269ceab3_334	8ae4b2e8730814f3fe4d3ff07b1c664d_2036	0c80f48fe2130be94c0ca0ab2d451a1e_44	a4ab7547fbf1ef3662e7d01392915d4d_85	6666f3714b03b64c9a5981a4846c5530_89	752f676fc107f5be2a24151a95e3c46e_654	1571d81cc1932eabe82fdff0805ba226_35	9ab1017b2cc1bdec5d177fe431ce8298_2857	1918448b00bbf0af01d1216b5287cd61_20	c550a5e0d6981c67252962b18e76b1dc_1568	98c1c502c378a04dc470195ca085f341_1770	4beccbe5c6a365a06074487864612c4a_71	a37ebd06ea82dc60e700e528d281e170_1825	7df8b66bba16a94c6214469806563cb6_3543	de0c32351d0ad0eef3d80fc8757dd91b_613	5225b1cf655a36ecb44d75f2f2d47335_847	684ca3d4a19bbbff404763bc50b52b01_106	08a98ca3b65c55229d6ce5ed1e2fd713_175	65f09f4215890255afa9c981b00d13a9_1866	8723c3a9792c84c08100519ef6542b91_817	7e07043f5e86eceaa1ce752e2fa51e93_2815	858a0d56d44f2ea12885e589474cfb8d_487	2f307ed5a4dd371a918bcd2b3dba95ce_639	1022ff18514ae54d2d5528a9b50b21f4_642	ebdf5dbcb162f1882663e16c97575dfb_910	d185bd7ba756c05bf215d92b70a45700_33	736776347cbe29ae9fe9a2e7fad54502_1817	30fa77115fc5906297de2d05d74c8324_639	ea45fa85549e94c36457e8822e426f01_372	618726b14a76566dbc04639f1f5c5ab2_1288	675c4c6a764039bc47f77abc67efaa11_174
rsfS		Ribosomal silencing factor RsfS	32	32	1	1	7567				317	317	317	P_03663	f302413983fd9c167191bb17269ceab3_2197	8ae4b2e8730814f3fe4d3ff07b1c664d_3917	0c80f48fe2130be94c0ca0ab2d451a1e_1636	a4ab7547fbf1ef3662e7d01392915d4d_4111	6666f3714b03b64c9a5981a4846c5530_3595	752f676fc107f5be2a24151a95e3c46e_3352	1571d81cc1932eabe82fdff0805ba226_1851	9ab1017b2cc1bdec5d177fe431ce8298_2126	1918448b00bbf0af01d1216b5287cd61_2369	c550a5e0d6981c67252962b18e76b1dc_2065	98c1c502c378a04dc470195ca085f341_4128	4beccbe5c6a365a06074487864612c4a_3459	a37ebd06ea82dc60e700e528d281e170_3808	7df8b66bba16a94c6214469806563cb6_2267	de0c32351d0ad0eef3d80fc8757dd91b_536	5225b1cf655a36ecb44d75f2f2d47335_2634	684ca3d4a19bbbff404763bc50b52b01_3317	08a98ca3b65c55229d6ce5ed1e2fd713_3045	65f09f4215890255afa9c981b00d13a9_2345	8723c3a9792c84c08100519ef6542b91_1648	7e07043f5e86eceaa1ce752e2fa51e93_1932	858a0d56d44f2ea12885e589474cfb8d_1697	2f307ed5a4dd371a918bcd2b3dba95ce_3228	1022ff18514ae54d2d5528a9b50b21f4_2502	ebdf5dbcb162f1882663e16c97575dfb_1967	d185bd7ba756c05bf215d92b70a45700_1322	736776347cbe29ae9fe9a2e7fad54502_4101	30fa77115fc5906297de2d05d74c8324_3563	ea45fa85549e94c36457e8822e426f01_3753	618726b14a76566dbc04639f1f5c5ab2_1930	675c4c6a764039bc47f77abc67efaa11_4118
group_11273		hypothetical protein	32	32	1	1	10335				224	224	224	P_02605	f302413983fd9c167191bb17269ceab3_4025	8ae4b2e8730814f3fe4d3ff07b1c664d_569	0c80f48fe2130be94c0ca0ab2d451a1e_1558	a4ab7547fbf1ef3662e7d01392915d4d_3729	6666f3714b03b64c9a5981a4846c5530_4722	752f676fc107f5be2a24151a95e3c46e_2081	1571d81cc1932eabe82fdff0805ba226_4294	9ab1017b2cc1bdec5d177fe431ce8298_1835	1918448b00bbf0af01d1216b5287cd61_3667	c550a5e0d6981c67252962b18e76b1dc_2447	98c1c502c378a04dc470195ca085f341_4172	4beccbe5c6a365a06074487864612c4a_4075	a37ebd06ea82dc60e700e528d281e170_2845	7df8b66bba16a94c6214469806563cb6_4463	de0c32351d0ad0eef3d80fc8757dd91b_4229	5225b1cf655a36ecb44d75f2f2d47335_3714	684ca3d4a19bbbff404763bc50b52b01_1431	08a98ca3b65c55229d6ce5ed1e2fd713_4837	65f09f4215890255afa9c981b00d13a9_3833	8723c3a9792c84c08100519ef6542b91_120	7e07043f5e86eceaa1ce752e2fa51e93_3630	858a0d56d44f2ea12885e589474cfb8d_2618	2f307ed5a4dd371a918bcd2b3dba95ce_2421	1022ff18514ae54d2d5528a9b50b21f4_4312	ebdf5dbcb162f1882663e16c97575dfb_3719	d185bd7ba756c05bf215d92b70a45700_4107	736776347cbe29ae9fe9a2e7fad54502_2142	30fa77115fc5906297de2d05d74c8324_2417	ea45fa85549e94c36457e8822e426f01_4346	618726b14a76566dbc04639f1f5c5ab2_1524	675c4c6a764039bc47f77abc67efaa11_4126
rplE		50S ribosomal protein L5	32	32	1	3	39				539	539	539	P_03061	f302413983fd9c167191bb17269ceab3_3453	8ae4b2e8730814f3fe4d3ff07b1c664d_3816	0c80f48fe2130be94c0ca0ab2d451a1e_3380	a4ab7547fbf1ef3662e7d01392915d4d_3488	6666f3714b03b64c9a5981a4846c5530_2928	752f676fc107f5be2a24151a95e3c46e_3209	1571d81cc1932eabe82fdff0805ba226_2703	9ab1017b2cc1bdec5d177fe431ce8298_3949	1918448b00bbf0af01d1216b5287cd61_1484	c550a5e0d6981c67252962b18e76b1dc_3851	98c1c502c378a04dc470195ca085f341_3594	4beccbe5c6a365a06074487864612c4a_2490	a37ebd06ea82dc60e700e528d281e170_3151	7df8b66bba16a94c6214469806563cb6_4125	de0c32351d0ad0eef3d80fc8757dd91b_2727	5225b1cf655a36ecb44d75f2f2d47335_3451	684ca3d4a19bbbff404763bc50b52b01_3248	08a98ca3b65c55229d6ce5ed1e2fd713_2853	65f09f4215890255afa9c981b00d13a9_4002	8723c3a9792c84c08100519ef6542b91_3510	7e07043f5e86eceaa1ce752e2fa51e93_4486	858a0d56d44f2ea12885e589474cfb8d_2817	2f307ed5a4dd371a918bcd2b3dba95ce_2759	1022ff18514ae54d2d5528a9b50b21f4_4374	ebdf5dbcb162f1882663e16c97575dfb_4287	d185bd7ba756c05bf215d92b70a45700_2731	736776347cbe29ae9fe9a2e7fad54502_3105	30fa77115fc5906297de2d05d74c8324_2640	ea45fa85549e94c36457e8822e426f01_3266	618726b14a76566dbc04639f1f5c5ab2_3554	675c4c6a764039bc47f77abc67efaa11_2355
rplQ		50S ribosomal protein L17	32	32	1	3	53				383	383	383	P_03047	f302413983fd9c167191bb17269ceab3_3439	8ae4b2e8730814f3fe4d3ff07b1c664d_3830	0c80f48fe2130be94c0ca0ab2d451a1e_3394	a4ab7547fbf1ef3662e7d01392915d4d_3502	6666f3714b03b64c9a5981a4846c5530_2942	752f676fc107f5be2a24151a95e3c46e_3195	1571d81cc1932eabe82fdff0805ba226_2689	9ab1017b2cc1bdec5d177fe431ce8298_3963	1918448b00bbf0af01d1216b5287cd61_1498	c550a5e0d6981c67252962b18e76b1dc_3837	98c1c502c378a04dc470195ca085f341_3580	4beccbe5c6a365a06074487864612c4a_2476	a37ebd06ea82dc60e700e528d281e170_3165	7df8b66bba16a94c6214469806563cb6_4111	de0c32351d0ad0eef3d80fc8757dd91b_2741	5225b1cf655a36ecb44d75f2f2d47335_3437	684ca3d4a19bbbff404763bc50b52b01_3262	08a98ca3b65c55229d6ce5ed1e2fd713_2867	65f09f4215890255afa9c981b00d13a9_3988	8723c3a9792c84c08100519ef6542b91_3524	7e07043f5e86eceaa1ce752e2fa51e93_4500	858a0d56d44f2ea12885e589474cfb8d_2831	2f307ed5a4dd371a918bcd2b3dba95ce_2745	1022ff18514ae54d2d5528a9b50b21f4_4388	ebdf5dbcb162f1882663e16c97575dfb_4301	d185bd7ba756c05bf215d92b70a45700_2745	736776347cbe29ae9fe9a2e7fad54502_3119	30fa77115fc5906297de2d05d74c8324_2626	ea45fa85549e94c36457e8822e426f01_3280	618726b14a76566dbc04639f1f5c5ab2_3540	675c4c6a764039bc47f77abc67efaa11_2341
group_11276		hypothetical protein	32	32	1	1	2674				290	290	290	P_03588	f302413983fd9c167191bb17269ceab3_2615	8ae4b2e8730814f3fe4d3ff07b1c664d_2657	0c80f48fe2130be94c0ca0ab2d451a1e_751	a4ab7547fbf1ef3662e7d01392915d4d_1922	6666f3714b03b64c9a5981a4846c5530_698	752f676fc107f5be2a24151a95e3c46e_3716	1571d81cc1932eabe82fdff0805ba226_1448	9ab1017b2cc1bdec5d177fe431ce8298_3182	1918448b00bbf0af01d1216b5287cd61_404	c550a5e0d6981c67252962b18e76b1dc_2188	98c1c502c378a04dc470195ca085f341_999	4beccbe5c6a365a06074487864612c4a_2837	a37ebd06ea82dc60e700e528d281e170_1253	7df8b66bba16a94c6214469806563cb6_4642	de0c32351d0ad0eef3d80fc8757dd91b_1228	5225b1cf655a36ecb44d75f2f2d47335_1538	684ca3d4a19bbbff404763bc50b52b01_3677	08a98ca3b65c55229d6ce5ed1e2fd713_3378	65f09f4215890255afa9c981b00d13a9_3706	8723c3a9792c84c08100519ef6542b91_3906	7e07043f5e86eceaa1ce752e2fa51e93_1821	858a0d56d44f2ea12885e589474cfb8d_2342	2f307ed5a4dd371a918bcd2b3dba95ce_2488	1022ff18514ae54d2d5528a9b50b21f4_3197	ebdf5dbcb162f1882663e16c97575dfb_4645	d185bd7ba756c05bf215d92b70a45700_977	736776347cbe29ae9fe9a2e7fad54502_2657	30fa77115fc5906297de2d05d74c8324_2194	ea45fa85549e94c36457e8822e426f01_2876	618726b14a76566dbc04639f1f5c5ab2_2053	675c4c6a764039bc47f77abc67efaa11_830
rpsJ		30S ribosomal protein S10	32	32	1	3	26				311	311	311	P_03074	f302413983fd9c167191bb17269ceab3_3466	8ae4b2e8730814f3fe4d3ff07b1c664d_3803	0c80f48fe2130be94c0ca0ab2d451a1e_3367	a4ab7547fbf1ef3662e7d01392915d4d_3475	6666f3714b03b64c9a5981a4846c5530_2915	752f676fc107f5be2a24151a95e3c46e_3222	1571d81cc1932eabe82fdff0805ba226_2716	9ab1017b2cc1bdec5d177fe431ce8298_3936	1918448b00bbf0af01d1216b5287cd61_1471	c550a5e0d6981c67252962b18e76b1dc_3864	98c1c502c378a04dc470195ca085f341_3607	4beccbe5c6a365a06074487864612c4a_2503	a37ebd06ea82dc60e700e528d281e170_3138	7df8b66bba16a94c6214469806563cb6_4138	de0c32351d0ad0eef3d80fc8757dd91b_2714	5225b1cf655a36ecb44d75f2f2d47335_3464	684ca3d4a19bbbff404763bc50b52b01_3235	08a98ca3b65c55229d6ce5ed1e2fd713_2840	65f09f4215890255afa9c981b00d13a9_4015	8723c3a9792c84c08100519ef6542b91_3497	7e07043f5e86eceaa1ce752e2fa51e93_4473	858a0d56d44f2ea12885e589474cfb8d_2804	2f307ed5a4dd371a918bcd2b3dba95ce_2772	1022ff18514ae54d2d5528a9b50b21f4_4361	ebdf5dbcb162f1882663e16c97575dfb_4274	d185bd7ba756c05bf215d92b70a45700_2718	736776347cbe29ae9fe9a2e7fad54502_3092	30fa77115fc5906297de2d05d74c8324_2653	ea45fa85549e94c36457e8822e426f01_3253	618726b14a76566dbc04639f1f5c5ab2_3567	675c4c6a764039bc47f77abc67efaa11_2368
yddM		putative HTH-type transcriptional regulator YddM	32	32	1	1	10885				284	284	284	P_03262	f302413983fd9c167191bb17269ceab3_3553	8ae4b2e8730814f3fe4d3ff07b1c664d_3950	0c80f48fe2130be94c0ca0ab2d451a1e_696	a4ab7547fbf1ef3662e7d01392915d4d_3602	6666f3714b03b64c9a5981a4846c5530_2963	752f676fc107f5be2a24151a95e3c46e_3449	1571d81cc1932eabe82fdff0805ba226_1393	9ab1017b2cc1bdec5d177fe431ce8298_3994	1918448b00bbf0af01d1216b5287cd61_1898	c550a5e0d6981c67252962b18e76b1dc_4478	98c1c502c378a04dc470195ca085f341_1054	4beccbe5c6a365a06074487864612c4a_2926	a37ebd06ea82dc60e700e528d281e170_1308	7df8b66bba16a94c6214469806563cb6_4217	de0c32351d0ad0eef3d80fc8757dd91b_3992	5225b1cf655a36ecb44d75f2f2d47335_3101	684ca3d4a19bbbff404763bc50b52b01_2544	08a98ca3b65c55229d6ce5ed1e2fd713_4179	65f09f4215890255afa9c981b00d13a9_4207	8723c3a9792c84c08100519ef6542b91_4254	7e07043f5e86eceaa1ce752e2fa51e93_234	858a0d56d44f2ea12885e589474cfb8d_3526	2f307ed5a4dd371a918bcd2b3dba95ce_2871	1022ff18514ae54d2d5528a9b50b21f4_4114	ebdf5dbcb162f1882663e16c97575dfb_4000	d185bd7ba756c05bf215d92b70a45700_4046	736776347cbe29ae9fe9a2e7fad54502_3903	30fa77115fc5906297de2d05d74c8324_2584	ea45fa85549e94c36457e8822e426f01_2642	618726b14a76566dbc04639f1f5c5ab2_3617	675c4c6a764039bc47f77abc67efaa11_885
yeiP		Elongation factor P-like protein	32	32	1	1	8391				572	572	572	P_00239	f302413983fd9c167191bb17269ceab3_1217	8ae4b2e8730814f3fe4d3ff07b1c664d_996	0c80f48fe2130be94c0ca0ab2d451a1e_1496	a4ab7547fbf1ef3662e7d01392915d4d_758	6666f3714b03b64c9a5981a4846c5530_1274	752f676fc107f5be2a24151a95e3c46e_338	1571d81cc1932eabe82fdff0805ba226_1259	9ab1017b2cc1bdec5d177fe431ce8298_711	1918448b00bbf0af01d1216b5287cd61_686	c550a5e0d6981c67252962b18e76b1dc_747	98c1c502c378a04dc470195ca085f341_606	4beccbe5c6a365a06074487864612c4a_786	a37ebd06ea82dc60e700e528d281e170_622	7df8b66bba16a94c6214469806563cb6_126	de0c32351d0ad0eef3d80fc8757dd91b_3261	5225b1cf655a36ecb44d75f2f2d47335_624	684ca3d4a19bbbff404763bc50b52b01_483	08a98ca3b65c55229d6ce5ed1e2fd713_61	65f09f4215890255afa9c981b00d13a9_2775	8723c3a9792c84c08100519ef6542b91_566	7e07043f5e86eceaa1ce752e2fa51e93_2598	858a0d56d44f2ea12885e589474cfb8d_3371	2f307ed5a4dd371a918bcd2b3dba95ce_571	1022ff18514ae54d2d5528a9b50b21f4_334	ebdf5dbcb162f1882663e16c97575dfb_174	d185bd7ba756c05bf215d92b70a45700_3276	736776347cbe29ae9fe9a2e7fad54502_62	30fa77115fc5906297de2d05d74c8324_1134	ea45fa85549e94c36457e8822e426f01_2502	618726b14a76566dbc04639f1f5c5ab2_127	675c4c6a764039bc47f77abc67efaa11_1021
ddpD		putative D,D-dipeptide transport ATP-binding protein DdpD	32	32	1	1	10893				539	986	916	P_03269	f302413983fd9c167191bb17269ceab3_3560	8ae4b2e8730814f3fe4d3ff07b1c664d_3957	0c80f48fe2130be94c0ca0ab2d451a1e_703	a4ab7547fbf1ef3662e7d01392915d4d_3609	6666f3714b03b64c9a5981a4846c5530_2970	752f676fc107f5be2a24151a95e3c46e_3456	1571d81cc1932eabe82fdff0805ba226_1400	9ab1017b2cc1bdec5d177fe431ce8298_3987	1918448b00bbf0af01d1216b5287cd61_1891	c550a5e0d6981c67252962b18e76b1dc_4190	98c1c502c378a04dc470195ca085f341_1047	4beccbe5c6a365a06074487864612c4a_2933	a37ebd06ea82dc60e700e528d281e170_1301	7df8b66bba16a94c6214469806563cb6_4224	de0c32351d0ad0eef3d80fc8757dd91b_3568	5225b1cf655a36ecb44d75f2f2d47335_3109	684ca3d4a19bbbff404763bc50b52b01_2551	08a98ca3b65c55229d6ce5ed1e2fd713_3914	65f09f4215890255afa9c981b00d13a9_4200	8723c3a9792c84c08100519ef6542b91_4247	7e07043f5e86eceaa1ce752e2fa51e93_227	858a0d56d44f2ea12885e589474cfb8d_3519	2f307ed5a4dd371a918bcd2b3dba95ce_2863	1022ff18514ae54d2d5528a9b50b21f4_4121	ebdf5dbcb162f1882663e16c97575dfb_3993	d185bd7ba756c05bf215d92b70a45700_3704	736776347cbe29ae9fe9a2e7fad54502_3910	30fa77115fc5906297de2d05d74c8324_2591	ea45fa85549e94c36457e8822e426f01_2650	618726b14a76566dbc04639f1f5c5ab2_3610	675c4c6a764039bc47f77abc67efaa11_878
hha_1		Hemolysin expression-modulating protein Hha	32	32	1	1	6045				218	218	218	P_00086	f302413983fd9c167191bb17269ceab3_298	8ae4b2e8730814f3fe4d3ff07b1c664d_2069	0c80f48fe2130be94c0ca0ab2d451a1e_77	a4ab7547fbf1ef3662e7d01392915d4d_52	6666f3714b03b64c9a5981a4846c5530_56	752f676fc107f5be2a24151a95e3c46e_687	1571d81cc1932eabe82fdff0805ba226_2	9ab1017b2cc1bdec5d177fe431ce8298_1123	1918448b00bbf0af01d1216b5287cd61_2978	c550a5e0d6981c67252962b18e76b1dc_1604	98c1c502c378a04dc470195ca085f341_1803	4beccbe5c6a365a06074487864612c4a_38	a37ebd06ea82dc60e700e528d281e170_3941	7df8b66bba16a94c6214469806563cb6_1476	de0c32351d0ad0eef3d80fc8757dd91b_580	5225b1cf655a36ecb44d75f2f2d47335_1595	684ca3d4a19bbbff404763bc50b52b01_73	08a98ca3b65c55229d6ce5ed1e2fd713_142	65f09f4215890255afa9c981b00d13a9_1833	8723c3a9792c84c08100519ef6542b91_850	7e07043f5e86eceaa1ce752e2fa51e93_2779	858a0d56d44f2ea12885e589474cfb8d_520	2f307ed5a4dd371a918bcd2b3dba95ce_675	1022ff18514ae54d2d5528a9b50b21f4_606	ebdf5dbcb162f1882663e16c97575dfb_947	d185bd7ba756c05bf215d92b70a45700_66	736776347cbe29ae9fe9a2e7fad54502_1850	30fa77115fc5906297de2d05d74c8324_606	ea45fa85549e94c36457e8822e426f01_339	618726b14a76566dbc04639f1f5c5ab2_1252	675c4c6a764039bc47f77abc67efaa11_207
ibpA		Small heat shock protein IbpA	32	32	1	1	11478				413	413	413	P_01695	f302413983fd9c167191bb17269ceab3_909	8ae4b2e8730814f3fe4d3ff07b1c664d_3252	0c80f48fe2130be94c0ca0ab2d451a1e_1087	a4ab7547fbf1ef3662e7d01392915d4d_2070	6666f3714b03b64c9a5981a4846c5530_2799	752f676fc107f5be2a24151a95e3c46e_2002	1571d81cc1932eabe82fdff0805ba226_2093	9ab1017b2cc1bdec5d177fe431ce8298_1676	1918448b00bbf0af01d1216b5287cd61_565	c550a5e0d6981c67252962b18e76b1dc_2310	98c1c502c378a04dc470195ca085f341_2069	4beccbe5c6a365a06074487864612c4a_1054	a37ebd06ea82dc60e700e528d281e170_2739	7df8b66bba16a94c6214469806563cb6_564	de0c32351d0ad0eef3d80fc8757dd91b_1198	5225b1cf655a36ecb44d75f2f2d47335_725	684ca3d4a19bbbff404763bc50b52b01_2345	08a98ca3b65c55229d6ce5ed1e2fd713_1256	65f09f4215890255afa9c981b00d13a9_1728	8723c3a9792c84c08100519ef6542b91_2317	7e07043f5e86eceaa1ce752e2fa51e93_3870	858a0d56d44f2ea12885e589474cfb8d_2133	2f307ed5a4dd371a918bcd2b3dba95ce_2022	1022ff18514ae54d2d5528a9b50b21f4_2751	ebdf5dbcb162f1882663e16c97575dfb_4476	d185bd7ba756c05bf215d92b70a45700_1191	736776347cbe29ae9fe9a2e7fad54502_1243	30fa77115fc5906297de2d05d74c8324_1534	ea45fa85549e94c36457e8822e426f01_897	618726b14a76566dbc04639f1f5c5ab2_1691	675c4c6a764039bc47f77abc67efaa11_2775
rpsD		30S ribosomal protein S4	32	32	1	3	50				620	620	620	P_03049	f302413983fd9c167191bb17269ceab3_3441	8ae4b2e8730814f3fe4d3ff07b1c664d_3828	0c80f48fe2130be94c0ca0ab2d451a1e_3392	a4ab7547fbf1ef3662e7d01392915d4d_3500	6666f3714b03b64c9a5981a4846c5530_2940	752f676fc107f5be2a24151a95e3c46e_3197	1571d81cc1932eabe82fdff0805ba226_2691	9ab1017b2cc1bdec5d177fe431ce8298_3961	1918448b00bbf0af01d1216b5287cd61_1496	c550a5e0d6981c67252962b18e76b1dc_3839	98c1c502c378a04dc470195ca085f341_3582	4beccbe5c6a365a06074487864612c4a_2478	a37ebd06ea82dc60e700e528d281e170_3163	7df8b66bba16a94c6214469806563cb6_4113	de0c32351d0ad0eef3d80fc8757dd91b_2739	5225b1cf655a36ecb44d75f2f2d47335_3439	684ca3d4a19bbbff404763bc50b52b01_3260	08a98ca3b65c55229d6ce5ed1e2fd713_2865	65f09f4215890255afa9c981b00d13a9_3990	8723c3a9792c84c08100519ef6542b91_3522	7e07043f5e86eceaa1ce752e2fa51e93_4498	858a0d56d44f2ea12885e589474cfb8d_2829	2f307ed5a4dd371a918bcd2b3dba95ce_2747	1022ff18514ae54d2d5528a9b50b21f4_4386	ebdf5dbcb162f1882663e16c97575dfb_4299	d185bd7ba756c05bf215d92b70a45700_2743	736776347cbe29ae9fe9a2e7fad54502_3117	30fa77115fc5906297de2d05d74c8324_2628	ea45fa85549e94c36457e8822e426f01_3278	618726b14a76566dbc04639f1f5c5ab2_3542	675c4c6a764039bc47f77abc67efaa11_2343
hspQ		Heat shock protein HspQ	32	32	1	1	7203				317	317	317	P_01527	f302413983fd9c167191bb17269ceab3_1421	8ae4b2e8730814f3fe4d3ff07b1c664d_1111	0c80f48fe2130be94c0ca0ab2d451a1e_2234	a4ab7547fbf1ef3662e7d01392915d4d_1312	6666f3714b03b64c9a5981a4846c5530_241	752f676fc107f5be2a24151a95e3c46e_1628	1571d81cc1932eabe82fdff0805ba226_522	9ab1017b2cc1bdec5d177fe431ce8298_2516	1918448b00bbf0af01d1216b5287cd61_2307	c550a5e0d6981c67252962b18e76b1dc_2763	98c1c502c378a04dc470195ca085f341_700	4beccbe5c6a365a06074487864612c4a_4058	a37ebd06ea82dc60e700e528d281e170_847	7df8b66bba16a94c6214469806563cb6_963	de0c32351d0ad0eef3d80fc8757dd91b_1393	5225b1cf655a36ecb44d75f2f2d47335_2568	684ca3d4a19bbbff404763bc50b52b01_1792	08a98ca3b65c55229d6ce5ed1e2fd713_2233	65f09f4215890255afa9c981b00d13a9_3014	8723c3a9792c84c08100519ef6542b91_1564	7e07043f5e86eceaa1ce752e2fa51e93_2462	858a0d56d44f2ea12885e589474cfb8d_2425	2f307ed5a4dd371a918bcd2b3dba95ce_944	1022ff18514ae54d2d5528a9b50b21f4_800	ebdf5dbcb162f1882663e16c97575dfb_1850	d185bd7ba756c05bf215d92b70a45700_1499	736776347cbe29ae9fe9a2e7fad54502_2924	30fa77115fc5906297de2d05d74c8324_1308	ea45fa85549e94c36457e8822e426f01_1620	618726b14a76566dbc04639f1f5c5ab2_2350	675c4c6a764039bc47f77abc67efaa11_1758
secE		Protein translocase subunit SecE	32	32	1	1	2407				383	383	383	P_02624	f302413983fd9c167191bb17269ceab3_3242	8ae4b2e8730814f3fe4d3ff07b1c664d_3492	0c80f48fe2130be94c0ca0ab2d451a1e_3176	a4ab7547fbf1ef3662e7d01392915d4d_3084	6666f3714b03b64c9a5981a4846c5530_2579	752f676fc107f5be2a24151a95e3c46e_2416	1571d81cc1932eabe82fdff0805ba226_3478	9ab1017b2cc1bdec5d177fe431ce8298_3681	1918448b00bbf0af01d1216b5287cd61_88	c550a5e0d6981c67252962b18e76b1dc_3641	98c1c502c378a04dc470195ca085f341_3427	4beccbe5c6a365a06074487864612c4a_1764	a37ebd06ea82dc60e700e528d281e170_2889	7df8b66bba16a94c6214469806563cb6_3996	de0c32351d0ad0eef3d80fc8757dd91b_915	5225b1cf655a36ecb44d75f2f2d47335_2915	684ca3d4a19bbbff404763bc50b52b01_2979	08a98ca3b65c55229d6ce5ed1e2fd713_2270	65f09f4215890255afa9c981b00d13a9_4457	8723c3a9792c84c08100519ef6542b91_3972	7e07043f5e86eceaa1ce752e2fa51e93_4393	858a0d56d44f2ea12885e589474cfb8d_3252	2f307ed5a4dd371a918bcd2b3dba95ce_2522	1022ff18514ae54d2d5528a9b50b21f4_4228	ebdf5dbcb162f1882663e16c97575dfb_4052	d185bd7ba756c05bf215d92b70a45700_891	736776347cbe29ae9fe9a2e7fad54502_3331	30fa77115fc5906297de2d05d74c8324_3317	ea45fa85549e94c36457e8822e426f01_3015	618726b14a76566dbc04639f1f5c5ab2_3286	675c4c6a764039bc47f77abc67efaa11_2933
rpoS		RNA polymerase sigma factor RpoS	32	32	1	1	6733				992	992	992	P_03756	f302413983fd9c167191bb17269ceab3_1743	8ae4b2e8730814f3fe4d3ff07b1c664d_667	0c80f48fe2130be94c0ca0ab2d451a1e_990	a4ab7547fbf1ef3662e7d01392915d4d_891	6666f3714b03b64c9a5981a4846c5530_3950	752f676fc107f5be2a24151a95e3c46e_3813	1571d81cc1932eabe82fdff0805ba226_1591	9ab1017b2cc1bdec5d177fe431ce8298_1287	1918448b00bbf0af01d1216b5287cd61_1243	c550a5e0d6981c67252962b18e76b1dc_932	98c1c502c378a04dc470195ca085f341_1544	4beccbe5c6a365a06074487864612c4a_3086	a37ebd06ea82dc60e700e528d281e170_1170	7df8b66bba16a94c6214469806563cb6_1940	de0c32351d0ad0eef3d80fc8757dd91b_2142	5225b1cf655a36ecb44d75f2f2d47335_958	684ca3d4a19bbbff404763bc50b52b01_3757	08a98ca3b65c55229d6ce5ed1e2fd713_3531	65f09f4215890255afa9c981b00d13a9_1512	8723c3a9792c84c08100519ef6542b91_1962	7e07043f5e86eceaa1ce752e2fa51e93_2231	858a0d56d44f2ea12885e589474cfb8d_2848	2f307ed5a4dd371a918bcd2b3dba95ce_2913	1022ff18514ae54d2d5528a9b50b21f4_2885	ebdf5dbcb162f1882663e16c97575dfb_1109	d185bd7ba756c05bf215d92b70a45700_3876	736776347cbe29ae9fe9a2e7fad54502_1606	30fa77115fc5906297de2d05d74c8324_1751	ea45fa85549e94c36457e8822e426f01_1212	618726b14a76566dbc04639f1f5c5ab2_1493	675c4c6a764039bc47f77abc67efaa11_754
lacC		Tagatose-6-phosphate kinase	32	32	1	1	8387				938	938	938	P_00243	f302413983fd9c167191bb17269ceab3_1213	8ae4b2e8730814f3fe4d3ff07b1c664d_992	0c80f48fe2130be94c0ca0ab2d451a1e_1500	a4ab7547fbf1ef3662e7d01392915d4d_762	6666f3714b03b64c9a5981a4846c5530_1270	752f676fc107f5be2a24151a95e3c46e_342	1571d81cc1932eabe82fdff0805ba226_1263	9ab1017b2cc1bdec5d177fe431ce8298_707	1918448b00bbf0af01d1216b5287cd61_682	c550a5e0d6981c67252962b18e76b1dc_743	98c1c502c378a04dc470195ca085f341_602	4beccbe5c6a365a06074487864612c4a_782	a37ebd06ea82dc60e700e528d281e170_626	7df8b66bba16a94c6214469806563cb6_122	de0c32351d0ad0eef3d80fc8757dd91b_3257	5225b1cf655a36ecb44d75f2f2d47335_620	684ca3d4a19bbbff404763bc50b52b01_479	08a98ca3b65c55229d6ce5ed1e2fd713_57	65f09f4215890255afa9c981b00d13a9_2771	8723c3a9792c84c08100519ef6542b91_562	7e07043f5e86eceaa1ce752e2fa51e93_2602	858a0d56d44f2ea12885e589474cfb8d_3367	2f307ed5a4dd371a918bcd2b3dba95ce_567	1022ff18514ae54d2d5528a9b50b21f4_330	ebdf5dbcb162f1882663e16c97575dfb_170	d185bd7ba756c05bf215d92b70a45700_3272	736776347cbe29ae9fe9a2e7fad54502_58	30fa77115fc5906297de2d05d74c8324_1130	ea45fa85549e94c36457e8822e426f01_2506	618726b14a76566dbc04639f1f5c5ab2_123	675c4c6a764039bc47f77abc67efaa11_1017
mgsA		Methylglyoxal synthase	32	32	1	1	7206				458	458	458	P_01524	f302413983fd9c167191bb17269ceab3_1424	8ae4b2e8730814f3fe4d3ff07b1c664d_1114	0c80f48fe2130be94c0ca0ab2d451a1e_2231	a4ab7547fbf1ef3662e7d01392915d4d_1309	6666f3714b03b64c9a5981a4846c5530_244	752f676fc107f5be2a24151a95e3c46e_1625	1571d81cc1932eabe82fdff0805ba226_525	9ab1017b2cc1bdec5d177fe431ce8298_2519	1918448b00bbf0af01d1216b5287cd61_3780	c550a5e0d6981c67252962b18e76b1dc_2760	98c1c502c378a04dc470195ca085f341_703	4beccbe5c6a365a06074487864612c4a_2155	a37ebd06ea82dc60e700e528d281e170_850	7df8b66bba16a94c6214469806563cb6_966	de0c32351d0ad0eef3d80fc8757dd91b_1389	5225b1cf655a36ecb44d75f2f2d47335_2565	684ca3d4a19bbbff404763bc50b52b01_1795	08a98ca3b65c55229d6ce5ed1e2fd713_2236	65f09f4215890255afa9c981b00d13a9_3011	8723c3a9792c84c08100519ef6542b91_1567	7e07043f5e86eceaa1ce752e2fa51e93_2459	858a0d56d44f2ea12885e589474cfb8d_2421	2f307ed5a4dd371a918bcd2b3dba95ce_947	1022ff18514ae54d2d5528a9b50b21f4_803	ebdf5dbcb162f1882663e16c97575dfb_1853	d185bd7ba756c05bf215d92b70a45700_1495	736776347cbe29ae9fe9a2e7fad54502_2927	30fa77115fc5906297de2d05d74c8324_1311	ea45fa85549e94c36457e8822e426f01_1623	618726b14a76566dbc04639f1f5c5ab2_2353	675c4c6a764039bc47f77abc67efaa11_1755
group_11288		hypothetical protein	32	32	1	1	3911				386	386	386	P_00332	f302413983fd9c167191bb17269ceab3_2125	8ae4b2e8730814f3fe4d3ff07b1c664d_244	0c80f48fe2130be94c0ca0ab2d451a1e_1243	a4ab7547fbf1ef3662e7d01392915d4d_1143	6666f3714b03b64c9a5981a4846c5530_831	752f676fc107f5be2a24151a95e3c46e_1408	1571d81cc1932eabe82fdff0805ba226_1971	9ab1017b2cc1bdec5d177fe431ce8298_971	1918448b00bbf0af01d1216b5287cd61_206	c550a5e0d6981c67252962b18e76b1dc_352	98c1c502c378a04dc470195ca085f341_2123	4beccbe5c6a365a06074487864612c4a_670	a37ebd06ea82dc60e700e528d281e170_1623	7df8b66bba16a94c6214469806563cb6_2635	de0c32351d0ad0eef3d80fc8757dd91b_794	5225b1cf655a36ecb44d75f2f2d47335_1965	684ca3d4a19bbbff404763bc50b52b01_1681	08a98ca3b65c55229d6ce5ed1e2fd713_1141	65f09f4215890255afa9c981b00d13a9_3278	8723c3a9792c84c08100519ef6542b91_2760	7e07043f5e86eceaa1ce752e2fa51e93_2315	858a0d56d44f2ea12885e589474cfb8d_137	2f307ed5a4dd371a918bcd2b3dba95ce_103	1022ff18514ae54d2d5528a9b50b21f4_3435	ebdf5dbcb162f1882663e16c97575dfb_1419	d185bd7ba756c05bf215d92b70a45700_671	736776347cbe29ae9fe9a2e7fad54502_2227	30fa77115fc5906297de2d05d74c8324_1982	ea45fa85549e94c36457e8822e426f01_1429	618726b14a76566dbc04639f1f5c5ab2_407	675c4c6a764039bc47f77abc67efaa11_1324
pyrH		Uridylate kinase	32	32	1	1	3903				725	725	725	P_00325	f302413983fd9c167191bb17269ceab3_2118	8ae4b2e8730814f3fe4d3ff07b1c664d_238	0c80f48fe2130be94c0ca0ab2d451a1e_1250	a4ab7547fbf1ef3662e7d01392915d4d_1150	6666f3714b03b64c9a5981a4846c5530_838	752f676fc107f5be2a24151a95e3c46e_1415	1571d81cc1932eabe82fdff0805ba226_1964	9ab1017b2cc1bdec5d177fe431ce8298_965	1918448b00bbf0af01d1216b5287cd61_199	c550a5e0d6981c67252962b18e76b1dc_358	98c1c502c378a04dc470195ca085f341_2116	4beccbe5c6a365a06074487864612c4a_677	a37ebd06ea82dc60e700e528d281e170_1630	7df8b66bba16a94c6214469806563cb6_2641	de0c32351d0ad0eef3d80fc8757dd91b_801	5225b1cf655a36ecb44d75f2f2d47335_1972	684ca3d4a19bbbff404763bc50b52b01_1688	08a98ca3b65c55229d6ce5ed1e2fd713_1134	65f09f4215890255afa9c981b00d13a9_3285	8723c3a9792c84c08100519ef6542b91_2753	7e07043f5e86eceaa1ce752e2fa51e93_2309	858a0d56d44f2ea12885e589474cfb8d_144	2f307ed5a4dd371a918bcd2b3dba95ce_111	1022ff18514ae54d2d5528a9b50b21f4_3429	ebdf5dbcb162f1882663e16c97575dfb_1425	d185bd7ba756c05bf215d92b70a45700_664	736776347cbe29ae9fe9a2e7fad54502_2234	30fa77115fc5906297de2d05d74c8324_1989	ea45fa85549e94c36457e8822e426f01_1423	618726b14a76566dbc04639f1f5c5ab2_414	675c4c6a764039bc47f77abc67efaa11_1317
yacG		DNA gyrase inhibitor YacG	32	32	1	1	4071				197	197	197	P_00394	f302413983fd9c167191bb17269ceab3_801	8ae4b2e8730814f3fe4d3ff07b1c664d_306	0c80f48fe2130be94c0ca0ab2d451a1e_125	a4ab7547fbf1ef3662e7d01392915d4d_298	6666f3714b03b64c9a5981a4846c5530_201	752f676fc107f5be2a24151a95e3c46e_1239	1571d81cc1932eabe82fdff0805ba226_741	9ab1017b2cc1bdec5d177fe431ce8298_1032	1918448b00bbf0af01d1216b5287cd61_767	c550a5e0d6981c67252962b18e76b1dc_291	98c1c502c378a04dc470195ca085f341_303	4beccbe5c6a365a06074487864612c4a_1745	a37ebd06ea82dc60e700e528d281e170_552	7df8b66bba16a94c6214469806563cb6_1281	de0c32351d0ad0eef3d80fc8757dd91b_1667	5225b1cf655a36ecb44d75f2f2d47335_812	684ca3d4a19bbbff404763bc50b52b01_349	08a98ca3b65c55229d6ce5ed1e2fd713_2084	65f09f4215890255afa9c981b00d13a9_2005	8723c3a9792c84c08100519ef6542b91_2815	7e07043f5e86eceaa1ce752e2fa51e93_2381	858a0d56d44f2ea12885e589474cfb8d_75	2f307ed5a4dd371a918bcd2b3dba95ce_42	1022ff18514ae54d2d5528a9b50b21f4_2632	ebdf5dbcb162f1882663e16c97575dfb_1358	d185bd7ba756c05bf215d92b70a45700_1046	736776347cbe29ae9fe9a2e7fad54502_2299	30fa77115fc5906297de2d05d74c8324_369	ea45fa85549e94c36457e8822e426f01_1554	618726b14a76566dbc04639f1f5c5ab2_346	675c4c6a764039bc47f77abc67efaa11_1143
tomB		Hha toxicity modulator TomB	32	32	1	1	6046				374	374	374	P_00087	f302413983fd9c167191bb17269ceab3_297	8ae4b2e8730814f3fe4d3ff07b1c664d_2070	0c80f48fe2130be94c0ca0ab2d451a1e_78	a4ab7547fbf1ef3662e7d01392915d4d_51	6666f3714b03b64c9a5981a4846c5530_55	752f676fc107f5be2a24151a95e3c46e_688	1571d81cc1932eabe82fdff0805ba226_1	9ab1017b2cc1bdec5d177fe431ce8298_1122	1918448b00bbf0af01d1216b5287cd61_2979	c550a5e0d6981c67252962b18e76b1dc_1605	98c1c502c378a04dc470195ca085f341_1804	4beccbe5c6a365a06074487864612c4a_37	a37ebd06ea82dc60e700e528d281e170_3942	7df8b66bba16a94c6214469806563cb6_1477	de0c32351d0ad0eef3d80fc8757dd91b_579	5225b1cf655a36ecb44d75f2f2d47335_1594	684ca3d4a19bbbff404763bc50b52b01_72	08a98ca3b65c55229d6ce5ed1e2fd713_141	65f09f4215890255afa9c981b00d13a9_1832	8723c3a9792c84c08100519ef6542b91_851	7e07043f5e86eceaa1ce752e2fa51e93_2778	858a0d56d44f2ea12885e589474cfb8d_521	2f307ed5a4dd371a918bcd2b3dba95ce_676	1022ff18514ae54d2d5528a9b50b21f4_605	ebdf5dbcb162f1882663e16c97575dfb_948	d185bd7ba756c05bf215d92b70a45700_67	736776347cbe29ae9fe9a2e7fad54502_1851	30fa77115fc5906297de2d05d74c8324_605	ea45fa85549e94c36457e8822e426f01_338	618726b14a76566dbc04639f1f5c5ab2_1251	675c4c6a764039bc47f77abc67efaa11_208
atpE		ATP synthase subunit c	32	32	1	1	11424				239	239	239	P_02311	f302413983fd9c167191bb17269ceab3_859	8ae4b2e8730814f3fe4d3ff07b1c664d_3591	0c80f48fe2130be94c0ca0ab2d451a1e_3964	a4ab7547fbf1ef3662e7d01392915d4d_2468	6666f3714b03b64c9a5981a4846c5530_2299	752f676fc107f5be2a24151a95e3c46e_2543	1571d81cc1932eabe82fdff0805ba226_3083	9ab1017b2cc1bdec5d177fe431ce8298_3722	1918448b00bbf0af01d1216b5287cd61_2779	c550a5e0d6981c67252962b18e76b1dc_3728	98c1c502c378a04dc470195ca085f341_2019	4beccbe5c6a365a06074487864612c4a_3196	a37ebd06ea82dc60e700e528d281e170_2404	7df8b66bba16a94c6214469806563cb6_511	de0c32351d0ad0eef3d80fc8757dd91b_3969	5225b1cf655a36ecb44d75f2f2d47335_676	684ca3d4a19bbbff404763bc50b52b01_2730	08a98ca3b65c55229d6ce5ed1e2fd713_2384	65f09f4215890255afa9c981b00d13a9_1778	8723c3a9792c84c08100519ef6542b91_2366	7e07043f5e86eceaa1ce752e2fa51e93_3923	858a0d56d44f2ea12885e589474cfb8d_2033	2f307ed5a4dd371a918bcd2b3dba95ce_3692	1022ff18514ae54d2d5528a9b50b21f4_3566	ebdf5dbcb162f1882663e16c97575dfb_3430	d185bd7ba756c05bf215d92b70a45700_2593	736776347cbe29ae9fe9a2e7fad54502_1194	30fa77115fc5906297de2d05d74c8324_1584	ea45fa85549e94c36457e8822e426f01_958	618726b14a76566dbc04639f1f5c5ab2_1741	675c4c6a764039bc47f77abc67efaa11_4022
ptsO		Phosphocarrier protein NPr	32	32	1	1	1559				272	272	272	P_01605	f302413983fd9c167191bb17269ceab3_692	8ae4b2e8730814f3fe4d3ff07b1c664d_1237	0c80f48fe2130be94c0ca0ab2d451a1e_901	a4ab7547fbf1ef3662e7d01392915d4d_970	6666f3714b03b64c9a5981a4846c5530_3116	752f676fc107f5be2a24151a95e3c46e_1050	1571d81cc1932eabe82fdff0805ba226_2766	9ab1017b2cc1bdec5d177fe431ce8298_1204	1918448b00bbf0af01d1216b5287cd61_1081	c550a5e0d6981c67252962b18e76b1dc_1749	98c1c502c378a04dc470195ca085f341_1466	4beccbe5c6a365a06074487864612c4a_179	a37ebd06ea82dc60e700e528d281e170_907	7df8b66bba16a94c6214469806563cb6_2115	de0c32351d0ad0eef3d80fc8757dd91b_65	5225b1cf655a36ecb44d75f2f2d47335_374	684ca3d4a19bbbff404763bc50b52b01_713	08a98ca3b65c55229d6ce5ed1e2fd713_395	65f09f4215890255afa9c981b00d13a9_1170	8723c3a9792c84c08100519ef6542b91_1474	7e07043f5e86eceaa1ce752e2fa51e93_742	858a0d56d44f2ea12885e589474cfb8d_778	2f307ed5a4dd371a918bcd2b3dba95ce_835	1022ff18514ae54d2d5528a9b50b21f4_3502	ebdf5dbcb162f1882663e16c97575dfb_1651	d185bd7ba756c05bf215d92b70a45700_627	736776347cbe29ae9fe9a2e7fad54502_760	30fa77115fc5906297de2d05d74c8324_1888	ea45fa85549e94c36457e8822e426f01_712	618726b14a76566dbc04639f1f5c5ab2_764	675c4c6a764039bc47f77abc67efaa11_1096
hslV		ATP-dependent protease subunit HslV	32	32	1	1	8116				530	530	530	P_01313	f302413983fd9c167191bb17269ceab3_2058	8ae4b2e8730814f3fe4d3ff07b1c664d_3110	0c80f48fe2130be94c0ca0ab2d451a1e_504	a4ab7547fbf1ef3662e7d01392915d4d_2342	6666f3714b03b64c9a5981a4846c5530_670	752f676fc107f5be2a24151a95e3c46e_1298	1571d81cc1932eabe82fdff0805ba226_1548	9ab1017b2cc1bdec5d177fe431ce8298_3745	1918448b00bbf0af01d1216b5287cd61_864	c550a5e0d6981c67252962b18e76b1dc_3980	98c1c502c378a04dc470195ca085f341_1165	4beccbe5c6a365a06074487864612c4a_484	a37ebd06ea82dc60e700e528d281e170_1426	7df8b66bba16a94c6214469806563cb6_2764	de0c32351d0ad0eef3d80fc8757dd91b_1984	5225b1cf655a36ecb44d75f2f2d47335_1664	684ca3d4a19bbbff404763bc50b52b01_1507	08a98ca3b65c55229d6ce5ed1e2fd713_943	65f09f4215890255afa9c981b00d13a9_2251	8723c3a9792c84c08100519ef6542b91_2631	7e07043f5e86eceaa1ce752e2fa51e93_3368	858a0d56d44f2ea12885e589474cfb8d_2391	2f307ed5a4dd371a918bcd2b3dba95ce_3871	1022ff18514ae54d2d5528a9b50b21f4_3243	ebdf5dbcb162f1882663e16c97575dfb_2664	d185bd7ba756c05bf215d92b70a45700_1466	736776347cbe29ae9fe9a2e7fad54502_906	30fa77115fc5906297de2d05d74c8324_1927	ea45fa85549e94c36457e8822e426f01_1736	618726b14a76566dbc04639f1f5c5ab2_1830	675c4c6a764039bc47f77abc67efaa11_1369
nuoJ		NADH-quinone oxidoreductase subunit J	32	32	1	1	8543				554	554	554	P_03714	f302413983fd9c167191bb17269ceab3_6	8ae4b2e8730814f3fe4d3ff07b1c664d_2170	0c80f48fe2130be94c0ca0ab2d451a1e_3659	a4ab7547fbf1ef3662e7d01392915d4d_4011	6666f3714b03b64c9a5981a4846c5530_992	752f676fc107f5be2a24151a95e3c46e_2402	1571d81cc1932eabe82fdff0805ba226_1018	9ab1017b2cc1bdec5d177fe431ce8298_4178	1918448b00bbf0af01d1216b5287cd61_2499	c550a5e0d6981c67252962b18e76b1dc_2620	98c1c502c378a04dc470195ca085f341_3961	4beccbe5c6a365a06074487864612c4a_3272	a37ebd06ea82dc60e700e528d281e170_3749	7df8b66bba16a94c6214469806563cb6_226	de0c32351d0ad0eef3d80fc8757dd91b_3352	5225b1cf655a36ecb44d75f2f2d47335_1884	684ca3d4a19bbbff404763bc50b52b01_2100	08a98ca3b65c55229d6ce5ed1e2fd713_3520	65f09f4215890255afa9c981b00d13a9_66	8723c3a9792c84c08100519ef6542b91_939	7e07043f5e86eceaa1ce752e2fa51e93_1253	858a0d56d44f2ea12885e589474cfb8d_1770	2f307ed5a4dd371a918bcd2b3dba95ce_3382	1022ff18514ae54d2d5528a9b50b21f4_428	ebdf5dbcb162f1882663e16c97575dfb_267	d185bd7ba756c05bf215d92b70a45700_3255	736776347cbe29ae9fe9a2e7fad54502_167	30fa77115fc5906297de2d05d74c8324_720	ea45fa85549e94c36457e8822e426f01_1519	618726b14a76566dbc04639f1f5c5ab2_2045	675c4c6a764039bc47f77abc67efaa11_3677
tolQ		Protein TolQ	32	32	1	1	7687				692	692	692	P_02292	f302413983fd9c167191bb17269ceab3_1123	8ae4b2e8730814f3fe4d3ff07b1c664d_2605	0c80f48fe2130be94c0ca0ab2d451a1e_2355	a4ab7547fbf1ef3662e7d01392915d4d_3164	6666f3714b03b64c9a5981a4846c5530_4149	752f676fc107f5be2a24151a95e3c46e_2449	1571d81cc1932eabe82fdff0805ba226_984	9ab1017b2cc1bdec5d177fe431ce8298_3372	1918448b00bbf0af01d1216b5287cd61_2458	c550a5e0d6981c67252962b18e76b1dc_1153	98c1c502c378a04dc470195ca085f341_1300	4beccbe5c6a365a06074487864612c4a_1797	a37ebd06ea82dc60e700e528d281e170_6	7df8b66bba16a94c6214469806563cb6_487	de0c32351d0ad0eef3d80fc8757dd91b_2528	5225b1cf655a36ecb44d75f2f2d47335_468	684ca3d4a19bbbff404763bc50b52b01_2674	08a98ca3b65c55229d6ce5ed1e2fd713_2336	65f09f4215890255afa9c981b00d13a9_724	8723c3a9792c84c08100519ef6542b91_2554	7e07043f5e86eceaa1ce752e2fa51e93_1989	858a0d56d44f2ea12885e589474cfb8d_1871	2f307ed5a4dd371a918bcd2b3dba95ce_1921	1022ff18514ae54d2d5528a9b50b21f4_3647	ebdf5dbcb162f1882663e16c97575dfb_2285	d185bd7ba756c05bf215d92b70a45700_3507	736776347cbe29ae9fe9a2e7fad54502_1139	30fa77115fc5906297de2d05d74c8324_19	ea45fa85549e94c36457e8822e426f01_2255	618726b14a76566dbc04639f1f5c5ab2_1155	675c4c6a764039bc47f77abc67efaa11_1981
sdhD		Succinate dehydrogenase hydrophobic membrane anchor subunit	32	32	1	1	7660				347	347	347	P_02442	f302413983fd9c167191bb17269ceab3_1138	8ae4b2e8730814f3fe4d3ff07b1c664d_4542	0c80f48fe2130be94c0ca0ab2d451a1e_4198	a4ab7547fbf1ef3662e7d01392915d4d_2388	6666f3714b03b64c9a5981a4846c5530_3237	752f676fc107f5be2a24151a95e3c46e_2640	1571d81cc1932eabe82fdff0805ba226_4019	9ab1017b2cc1bdec5d177fe431ce8298_3615	1918448b00bbf0af01d1216b5287cd61_2514	c550a5e0d6981c67252962b18e76b1dc_1138	98c1c502c378a04dc470195ca085f341_1285	4beccbe5c6a365a06074487864612c4a_3336	a37ebd06ea82dc60e700e528d281e170_3717	7df8b66bba16a94c6214469806563cb6_4412	de0c32351d0ad0eef3d80fc8757dd91b_2312	5225b1cf655a36ecb44d75f2f2d47335_453	684ca3d4a19bbbff404763bc50b52b01_3801	08a98ca3b65c55229d6ce5ed1e2fd713_2565	65f09f4215890255afa9c981b00d13a9_709	8723c3a9792c84c08100519ef6542b91_2539	7e07043f5e86eceaa1ce752e2fa51e93_4007	858a0d56d44f2ea12885e589474cfb8d_1856	2f307ed5a4dd371a918bcd2b3dba95ce_3560	1022ff18514ae54d2d5528a9b50b21f4_3662	ebdf5dbcb162f1882663e16c97575dfb_2300	d185bd7ba756c05bf215d92b70a45700_2475	736776347cbe29ae9fe9a2e7fad54502_1155	30fa77115fc5906297de2d05d74c8324_4	ea45fa85549e94c36457e8822e426f01_3821	618726b14a76566dbc04639f1f5c5ab2_3222	675c4c6a764039bc47f77abc67efaa11_3878
hybO		Hydrogenase-2 small chain	32	32	1	1	5625				1118	1118	1118	P_02031	f302413983fd9c167191bb17269ceab3_2310	8ae4b2e8730814f3fe4d3ff07b1c664d_1422	0c80f48fe2130be94c0ca0ab2d451a1e_2923	a4ab7547fbf1ef3662e7d01392915d4d_1879	6666f3714b03b64c9a5981a4846c5530_1606	752f676fc107f5be2a24151a95e3c46e_1929	1571d81cc1932eabe82fdff0805ba226_2160	9ab1017b2cc1bdec5d177fe431ce8298_807	1918448b00bbf0af01d1216b5287cd61_444	c550a5e0d6981c67252962b18e76b1dc_4402	98c1c502c378a04dc470195ca085f341_2652	4beccbe5c6a365a06074487864612c4a_1230	a37ebd06ea82dc60e700e528d281e170_1985	7df8b66bba16a94c6214469806563cb6_3351	de0c32351d0ad0eef3d80fc8757dd91b_1799	5225b1cf655a36ecb44d75f2f2d47335_2095	684ca3d4a19bbbff404763bc50b52b01_202	08a98ca3b65c55229d6ce5ed1e2fd713_1578	65f09f4215890255afa9c981b00d13a9_2691	8723c3a9792c84c08100519ef6542b91_3253	7e07043f5e86eceaa1ce752e2fa51e93_2908	858a0d56d44f2ea12885e589474cfb8d_2211	2f307ed5a4dd371a918bcd2b3dba95ce_2052	1022ff18514ae54d2d5528a9b50b21f4_1887	ebdf5dbcb162f1882663e16c97575dfb_2396	d185bd7ba756c05bf215d92b70a45700_2120	736776347cbe29ae9fe9a2e7fad54502_2852	30fa77115fc5906297de2d05d74c8324_2167	ea45fa85549e94c36457e8822e426f01_2210	618726b14a76566dbc04639f1f5c5ab2_2995	675c4c6a764039bc47f77abc67efaa11_2731
group_11299		hypothetical protein	32	32	1	1	318				203	203	203	P_01068	f302413983fd9c167191bb17269ceab3_2484	8ae4b2e8730814f3fe4d3ff07b1c664d_4958	0c80f48fe2130be94c0ca0ab2d451a1e_829	a4ab7547fbf1ef3662e7d01392915d4d_3356	6666f3714b03b64c9a5981a4846c5530_2317	752f676fc107f5be2a24151a95e3c46e_911	1571d81cc1932eabe82fdff0805ba226_2993	9ab1017b2cc1bdec5d177fe431ce8298_4298	1918448b00bbf0af01d1216b5287cd61_2697	c550a5e0d6981c67252962b18e76b1dc_2350	98c1c502c378a04dc470195ca085f341_3711	4beccbe5c6a365a06074487864612c4a_3292	a37ebd06ea82dc60e700e528d281e170_3105	7df8b66bba16a94c6214469806563cb6_3651	de0c32351d0ad0eef3d80fc8757dd91b_2254	5225b1cf655a36ecb44d75f2f2d47335_4495	684ca3d4a19bbbff404763bc50b52b01_1182	08a98ca3b65c55229d6ce5ed1e2fd713_3790	65f09f4215890255afa9c981b00d13a9_2529	8723c3a9792c84c08100519ef6542b91_2159	7e07043f5e86eceaa1ce752e2fa51e93_3426	858a0d56d44f2ea12885e589474cfb8d_2646	2f307ed5a4dd371a918bcd2b3dba95ce_3589	1022ff18514ae54d2d5528a9b50b21f4_3770	ebdf5dbcb162f1882663e16c97575dfb_2154	d185bd7ba756c05bf215d92b70a45700_2415	736776347cbe29ae9fe9a2e7fad54502_2972	30fa77115fc5906297de2d05d74c8324_3548	ea45fa85549e94c36457e8822e426f01_3455	618726b14a76566dbc04639f1f5c5ab2_2256	675c4c6a764039bc47f77abc67efaa11_2475
uspB		Universal stress protein B	32	32	1	1	2586				335	335	335	P_03844	f302413983fd9c167191bb17269ceab3_3246	8ae4b2e8730814f3fe4d3ff07b1c664d_4340	0c80f48fe2130be94c0ca0ab2d451a1e_3988	a4ab7547fbf1ef3662e7d01392915d4d_4039	6666f3714b03b64c9a5981a4846c5530_2901	752f676fc107f5be2a24151a95e3c46e_2776	1571d81cc1932eabe82fdff0805ba226_4158	9ab1017b2cc1bdec5d177fe431ce8298_4124	1918448b00bbf0af01d1216b5287cd61_2866	c550a5e0d6981c67252962b18e76b1dc_4104	98c1c502c378a04dc470195ca085f341_4244	4beccbe5c6a365a06074487864612c4a_3168	a37ebd06ea82dc60e700e528d281e170_3731	7df8b66bba16a94c6214469806563cb6_4362	de0c32351d0ad0eef3d80fc8757dd91b_3630	5225b1cf655a36ecb44d75f2f2d47335_3918	684ca3d4a19bbbff404763bc50b52b01_3863	08a98ca3b65c55229d6ce5ed1e2fd713_3678	65f09f4215890255afa9c981b00d13a9_4042	8723c3a9792c84c08100519ef6542b91_3549	7e07043f5e86eceaa1ce752e2fa51e93_301	858a0d56d44f2ea12885e589474cfb8d_4162	2f307ed5a4dd371a918bcd2b3dba95ce_3334	1022ff18514ae54d2d5528a9b50b21f4_1586	ebdf5dbcb162f1882663e16c97575dfb_3950	d185bd7ba756c05bf215d92b70a45700_3604	736776347cbe29ae9fe9a2e7fad54502_4179	30fa77115fc5906297de2d05d74c8324_3900	ea45fa85549e94c36457e8822e426f01_3577	618726b14a76566dbc04639f1f5c5ab2_4049	675c4c6a764039bc47f77abc67efaa11_3983
rplF		50S ribosomal protein L6	32	32	1	3	42				533	533	533	P_03058	f302413983fd9c167191bb17269ceab3_3450	8ae4b2e8730814f3fe4d3ff07b1c664d_3819	0c80f48fe2130be94c0ca0ab2d451a1e_3383	a4ab7547fbf1ef3662e7d01392915d4d_3491	6666f3714b03b64c9a5981a4846c5530_2931	752f676fc107f5be2a24151a95e3c46e_3206	1571d81cc1932eabe82fdff0805ba226_2700	9ab1017b2cc1bdec5d177fe431ce8298_3952	1918448b00bbf0af01d1216b5287cd61_1487	c550a5e0d6981c67252962b18e76b1dc_3848	98c1c502c378a04dc470195ca085f341_3591	4beccbe5c6a365a06074487864612c4a_2487	a37ebd06ea82dc60e700e528d281e170_3154	7df8b66bba16a94c6214469806563cb6_4122	de0c32351d0ad0eef3d80fc8757dd91b_2730	5225b1cf655a36ecb44d75f2f2d47335_3448	684ca3d4a19bbbff404763bc50b52b01_3251	08a98ca3b65c55229d6ce5ed1e2fd713_2856	65f09f4215890255afa9c981b00d13a9_3999	8723c3a9792c84c08100519ef6542b91_3513	7e07043f5e86eceaa1ce752e2fa51e93_4489	858a0d56d44f2ea12885e589474cfb8d_2820	2f307ed5a4dd371a918bcd2b3dba95ce_2756	1022ff18514ae54d2d5528a9b50b21f4_4377	ebdf5dbcb162f1882663e16c97575dfb_4290	d185bd7ba756c05bf215d92b70a45700_2734	736776347cbe29ae9fe9a2e7fad54502_3108	30fa77115fc5906297de2d05d74c8324_2637	ea45fa85549e94c36457e8822e426f01_3269	618726b14a76566dbc04639f1f5c5ab2_3551	675c4c6a764039bc47f77abc67efaa11_2352
yfcD		putative Nudix hydrolase YfcD	32	32	1	1	8563				542	542	542	P_03729	f302413983fd9c167191bb17269ceab3_26	8ae4b2e8730814f3fe4d3ff07b1c664d_2190	0c80f48fe2130be94c0ca0ab2d451a1e_2210	a4ab7547fbf1ef3662e7d01392915d4d_1997	6666f3714b03b64c9a5981a4846c5530_972	752f676fc107f5be2a24151a95e3c46e_2382	1571d81cc1932eabe82fdff0805ba226_1039	9ab1017b2cc1bdec5d177fe431ce8298_272	1918448b00bbf0af01d1216b5287cd61_359	c550a5e0d6981c67252962b18e76b1dc_2600	98c1c502c378a04dc470195ca085f341_2413	4beccbe5c6a365a06074487864612c4a_1618	a37ebd06ea82dc60e700e528d281e170_2079	7df8b66bba16a94c6214469806563cb6_246	de0c32351d0ad0eef3d80fc8757dd91b_1421	5225b1cf655a36ecb44d75f2f2d47335_1904	684ca3d4a19bbbff404763bc50b52b01_2080	08a98ca3b65c55229d6ce5ed1e2fd713_2153	65f09f4215890255afa9c981b00d13a9_87	8723c3a9792c84c08100519ef6542b91_959	7e07043f5e86eceaa1ce752e2fa51e93_1273	858a0d56d44f2ea12885e589474cfb8d_1750	2f307ed5a4dd371a918bcd2b3dba95ce_3032	1022ff18514ae54d2d5528a9b50b21f4_448	ebdf5dbcb162f1882663e16c97575dfb_287	d185bd7ba756c05bf215d92b70a45700_1679	736776347cbe29ae9fe9a2e7fad54502_187	30fa77115fc5906297de2d05d74c8324_741	ea45fa85549e94c36457e8822e426f01_1499	618726b14a76566dbc04639f1f5c5ab2_2025	675c4c6a764039bc47f77abc67efaa11_1936
nusB		Transcription antitermination protein NusB	32	32	1	1	5998				419	419	419	P_00043	f302413983fd9c167191bb17269ceab3_344	8ae4b2e8730814f3fe4d3ff07b1c664d_1301	0c80f48fe2130be94c0ca0ab2d451a1e_34	a4ab7547fbf1ef3662e7d01392915d4d_95	6666f3714b03b64c9a5981a4846c5530_99	752f676fc107f5be2a24151a95e3c46e_644	1571d81cc1932eabe82fdff0805ba226_45	9ab1017b2cc1bdec5d177fe431ce8298_2867	1918448b00bbf0af01d1216b5287cd61_30	c550a5e0d6981c67252962b18e76b1dc_1558	98c1c502c378a04dc470195ca085f341_1760	4beccbe5c6a365a06074487864612c4a_81	a37ebd06ea82dc60e700e528d281e170_1835	7df8b66bba16a94c6214469806563cb6_3533	de0c32351d0ad0eef3d80fc8757dd91b_623	5225b1cf655a36ecb44d75f2f2d47335_857	684ca3d4a19bbbff404763bc50b52b01_116	08a98ca3b65c55229d6ce5ed1e2fd713_185	65f09f4215890255afa9c981b00d13a9_1876	8723c3a9792c84c08100519ef6542b91_807	7e07043f5e86eceaa1ce752e2fa51e93_2825	858a0d56d44f2ea12885e589474cfb8d_477	2f307ed5a4dd371a918bcd2b3dba95ce_2443	1022ff18514ae54d2d5528a9b50b21f4_652	ebdf5dbcb162f1882663e16c97575dfb_900	d185bd7ba756c05bf215d92b70a45700_23	736776347cbe29ae9fe9a2e7fad54502_1807	30fa77115fc5906297de2d05d74c8324_649	ea45fa85549e94c36457e8822e426f01_382	618726b14a76566dbc04639f1f5c5ab2_1298	675c4c6a764039bc47f77abc67efaa11_164
aaeX		Protein AaeX	32	32	1	1	1527				203	203	203	P_02794	f302413983fd9c167191bb17269ceab3_723	8ae4b2e8730814f3fe4d3ff07b1c664d_1267	0c80f48fe2130be94c0ca0ab2d451a1e_1598	a4ab7547fbf1ef3662e7d01392915d4d_4365	6666f3714b03b64c9a5981a4846c5530_1535	752f676fc107f5be2a24151a95e3c46e_2286	1571d81cc1932eabe82fdff0805ba226_2419	9ab1017b2cc1bdec5d177fe431ce8298_1235	1918448b00bbf0af01d1216b5287cd61_1387	c550a5e0d6981c67252962b18e76b1dc_2915	98c1c502c378a04dc470195ca085f341_3535	4beccbe5c6a365a06074487864612c4a_210	a37ebd06ea82dc60e700e528d281e170_2536	7df8b66bba16a94c6214469806563cb6_3731	de0c32351d0ad0eef3d80fc8757dd91b_96	5225b1cf655a36ecb44d75f2f2d47335_342	684ca3d4a19bbbff404763bc50b52b01_744	08a98ca3b65c55229d6ce5ed1e2fd713_426	65f09f4215890255afa9c981b00d13a9_1205	8723c3a9792c84c08100519ef6542b91_1439	7e07043f5e86eceaa1ce752e2fa51e93_706	858a0d56d44f2ea12885e589474cfb8d_747	2f307ed5a4dd371a918bcd2b3dba95ce_3139	1022ff18514ae54d2d5528a9b50b21f4_4069	ebdf5dbcb162f1882663e16c97575dfb_1682	d185bd7ba756c05bf215d92b70a45700_2187	736776347cbe29ae9fe9a2e7fad54502_725	30fa77115fc5906297de2d05d74c8324_2352	ea45fa85549e94c36457e8822e426f01_3349	618726b14a76566dbc04639f1f5c5ab2_795	675c4c6a764039bc47f77abc67efaa11_3367
dps		DNA protection during starvation protein	32	32	1	1	7399				503	503	503	P_02353	f302413983fd9c167191bb17269ceab3_1048	8ae4b2e8730814f3fe4d3ff07b1c664d_2278	0c80f48fe2130be94c0ca0ab2d451a1e_2829	a4ab7547fbf1ef3662e7d01392915d4d_482	6666f3714b03b64c9a5981a4846c5530_790	752f676fc107f5be2a24151a95e3c46e_4729	1571d81cc1932eabe82fdff0805ba226_879	9ab1017b2cc1bdec5d177fe431ce8298_2731	1918448b00bbf0af01d1216b5287cd61_933	c550a5e0d6981c67252962b18e76b1dc_1230	98c1c502c378a04dc470195ca085f341_773	4beccbe5c6a365a06074487864612c4a_2369	a37ebd06ea82dc60e700e528d281e170_81	7df8b66bba16a94c6214469806563cb6_410	de0c32351d0ad0eef3d80fc8757dd91b_1724	5225b1cf655a36ecb44d75f2f2d47335_543	684ca3d4a19bbbff404763bc50b52b01_2803	08a98ca3b65c55229d6ce5ed1e2fd713_4625	65f09f4215890255afa9c981b00d13a9_829	8723c3a9792c84c08100519ef6542b91_2942	7e07043f5e86eceaa1ce752e2fa51e93_2067	858a0d56d44f2ea12885e589474cfb8d_1426	2f307ed5a4dd371a918bcd2b3dba95ce_3416	1022ff18514ae54d2d5528a9b50b21f4_3896	ebdf5dbcb162f1882663e16c97575dfb_4395	d185bd7ba756c05bf215d92b70a45700_2074	736776347cbe29ae9fe9a2e7fad54502_513	30fa77115fc5906297de2d05d74c8324_123	ea45fa85549e94c36457e8822e426f01_3111	618726b14a76566dbc04639f1f5c5ab2_1230	675c4c6a764039bc47f77abc67efaa11_3122
rmf		Ribosome modulation factor	32	32	1	1	7216				167	167	167	P_01514	f302413983fd9c167191bb17269ceab3_1434	8ae4b2e8730814f3fe4d3ff07b1c664d_1124	0c80f48fe2130be94c0ca0ab2d451a1e_2221	a4ab7547fbf1ef3662e7d01392915d4d_1299	6666f3714b03b64c9a5981a4846c5530_254	752f676fc107f5be2a24151a95e3c46e_1615	1571d81cc1932eabe82fdff0805ba226_535	9ab1017b2cc1bdec5d177fe431ce8298_2529	1918448b00bbf0af01d1216b5287cd61_2141	c550a5e0d6981c67252962b18e76b1dc_2750	98c1c502c378a04dc470195ca085f341_713	4beccbe5c6a365a06074487864612c4a_2165	a37ebd06ea82dc60e700e528d281e170_860	7df8b66bba16a94c6214469806563cb6_976	de0c32351d0ad0eef3d80fc8757dd91b_1379	5225b1cf655a36ecb44d75f2f2d47335_3577	684ca3d4a19bbbff404763bc50b52b01_1805	08a98ca3b65c55229d6ce5ed1e2fd713_2246	65f09f4215890255afa9c981b00d13a9_3001	8723c3a9792c84c08100519ef6542b91_1577	7e07043f5e86eceaa1ce752e2fa51e93_2449	858a0d56d44f2ea12885e589474cfb8d_2411	2f307ed5a4dd371a918bcd2b3dba95ce_957	1022ff18514ae54d2d5528a9b50b21f4_813	ebdf5dbcb162f1882663e16c97575dfb_1863	d185bd7ba756c05bf215d92b70a45700_1485	736776347cbe29ae9fe9a2e7fad54502_2937	30fa77115fc5906297de2d05d74c8324_1321	ea45fa85549e94c36457e8822e426f01_1633	618726b14a76566dbc04639f1f5c5ab2_2363	675c4c6a764039bc47f77abc67efaa11_1745
rplN		50S ribosomal protein L14	32	32	1	3	37				371	371	371	P_03063	f302413983fd9c167191bb17269ceab3_3455	8ae4b2e8730814f3fe4d3ff07b1c664d_3814	0c80f48fe2130be94c0ca0ab2d451a1e_3378	a4ab7547fbf1ef3662e7d01392915d4d_3486	6666f3714b03b64c9a5981a4846c5530_2926	752f676fc107f5be2a24151a95e3c46e_3211	1571d81cc1932eabe82fdff0805ba226_2705	9ab1017b2cc1bdec5d177fe431ce8298_3947	1918448b00bbf0af01d1216b5287cd61_1482	c550a5e0d6981c67252962b18e76b1dc_3853	98c1c502c378a04dc470195ca085f341_3596	4beccbe5c6a365a06074487864612c4a_2492	a37ebd06ea82dc60e700e528d281e170_3149	7df8b66bba16a94c6214469806563cb6_4127	de0c32351d0ad0eef3d80fc8757dd91b_2725	5225b1cf655a36ecb44d75f2f2d47335_3453	684ca3d4a19bbbff404763bc50b52b01_3246	08a98ca3b65c55229d6ce5ed1e2fd713_2851	65f09f4215890255afa9c981b00d13a9_4004	8723c3a9792c84c08100519ef6542b91_3508	7e07043f5e86eceaa1ce752e2fa51e93_4484	858a0d56d44f2ea12885e589474cfb8d_2815	2f307ed5a4dd371a918bcd2b3dba95ce_2761	1022ff18514ae54d2d5528a9b50b21f4_4372	ebdf5dbcb162f1882663e16c97575dfb_4285	d185bd7ba756c05bf215d92b70a45700_2729	736776347cbe29ae9fe9a2e7fad54502_3103	30fa77115fc5906297de2d05d74c8324_2642	ea45fa85549e94c36457e8822e426f01_3264	618726b14a76566dbc04639f1f5c5ab2_3556	675c4c6a764039bc47f77abc67efaa11_2357
nusG		Transcription termination/antitermination protein NusG	32	32	1	1	2406				545	545	545	P_02625	f302413983fd9c167191bb17269ceab3_3241	8ae4b2e8730814f3fe4d3ff07b1c664d_3491	0c80f48fe2130be94c0ca0ab2d451a1e_3175	a4ab7547fbf1ef3662e7d01392915d4d_3085	6666f3714b03b64c9a5981a4846c5530_2580	752f676fc107f5be2a24151a95e3c46e_2417	1571d81cc1932eabe82fdff0805ba226_3479	9ab1017b2cc1bdec5d177fe431ce8298_3680	1918448b00bbf0af01d1216b5287cd61_87	c550a5e0d6981c67252962b18e76b1dc_3642	98c1c502c378a04dc470195ca085f341_3428	4beccbe5c6a365a06074487864612c4a_1765	a37ebd06ea82dc60e700e528d281e170_2888	7df8b66bba16a94c6214469806563cb6_3995	de0c32351d0ad0eef3d80fc8757dd91b_914	5225b1cf655a36ecb44d75f2f2d47335_2916	684ca3d4a19bbbff404763bc50b52b01_2980	08a98ca3b65c55229d6ce5ed1e2fd713_2271	65f09f4215890255afa9c981b00d13a9_4456	8723c3a9792c84c08100519ef6542b91_3973	7e07043f5e86eceaa1ce752e2fa51e93_4394	858a0d56d44f2ea12885e589474cfb8d_3253	2f307ed5a4dd371a918bcd2b3dba95ce_2521	1022ff18514ae54d2d5528a9b50b21f4_4227	ebdf5dbcb162f1882663e16c97575dfb_4053	d185bd7ba756c05bf215d92b70a45700_892	736776347cbe29ae9fe9a2e7fad54502_3332	30fa77115fc5906297de2d05d74c8324_3318	ea45fa85549e94c36457e8822e426f01_3014	618726b14a76566dbc04639f1f5c5ab2_3285	675c4c6a764039bc47f77abc67efaa11_2932
lpp_1		Major outer membrane prolipoprotein Lpp	32	32	1	1	10678				236	236	236	P_00770	f302413983fd9c167191bb17269ceab3_2505	8ae4b2e8730814f3fe4d3ff07b1c664d_830	0c80f48fe2130be94c0ca0ab2d451a1e_1880	a4ab7547fbf1ef3662e7d01392915d4d_698	6666f3714b03b64c9a5981a4846c5530_2494	752f676fc107f5be2a24151a95e3c46e_2025	1571d81cc1932eabe82fdff0805ba226_3103	9ab1017b2cc1bdec5d177fe431ce8298_612	1918448b00bbf0af01d1216b5287cd61_1919	c550a5e0d6981c67252962b18e76b1dc_442	98c1c502c378a04dc470195ca085f341_2477	4beccbe5c6a365a06074487864612c4a_1895	a37ebd06ea82dc60e700e528d281e170_1764	7df8b66bba16a94c6214469806563cb6_2835	de0c32351d0ad0eef3d80fc8757dd91b_2947	5225b1cf655a36ecb44d75f2f2d47335_55	684ca3d4a19bbbff404763bc50b52b01_3502	08a98ca3b65c55229d6ce5ed1e2fd713_3323	65f09f4215890255afa9c981b00d13a9_3919	8723c3a9792c84c08100519ef6542b91_357	7e07043f5e86eceaa1ce752e2fa51e93_59	858a0d56d44f2ea12885e589474cfb8d_3431	2f307ed5a4dd371a918bcd2b3dba95ce_471	1022ff18514ae54d2d5528a9b50b21f4_111	ebdf5dbcb162f1882663e16c97575dfb_694	d185bd7ba756c05bf215d92b70a45700_3171	736776347cbe29ae9fe9a2e7fad54502_2084	30fa77115fc5906297de2d05d74c8324_2543	ea45fa85549e94c36457e8822e426f01_193	618726b14a76566dbc04639f1f5c5ab2_211	675c4c6a764039bc47f77abc67efaa11_3723
atpG		ATP synthase gamma chain	32	32	1	1	11428				863	863	863	P_02307	f302413983fd9c167191bb17269ceab3_863	8ae4b2e8730814f3fe4d3ff07b1c664d_3587	0c80f48fe2130be94c0ca0ab2d451a1e_3968	a4ab7547fbf1ef3662e7d01392915d4d_2464	6666f3714b03b64c9a5981a4846c5530_2303	752f676fc107f5be2a24151a95e3c46e_2539	1571d81cc1932eabe82fdff0805ba226_3079	9ab1017b2cc1bdec5d177fe431ce8298_3718	1918448b00bbf0af01d1216b5287cd61_2775	c550a5e0d6981c67252962b18e76b1dc_3724	98c1c502c378a04dc470195ca085f341_2023	4beccbe5c6a365a06074487864612c4a_3200	a37ebd06ea82dc60e700e528d281e170_2408	7df8b66bba16a94c6214469806563cb6_515	de0c32351d0ad0eef3d80fc8757dd91b_3973	5225b1cf655a36ecb44d75f2f2d47335_680	684ca3d4a19bbbff404763bc50b52b01_2726	08a98ca3b65c55229d6ce5ed1e2fd713_2380	65f09f4215890255afa9c981b00d13a9_1774	8723c3a9792c84c08100519ef6542b91_2362	7e07043f5e86eceaa1ce752e2fa51e93_3919	858a0d56d44f2ea12885e589474cfb8d_2029	2f307ed5a4dd371a918bcd2b3dba95ce_3696	1022ff18514ae54d2d5528a9b50b21f4_3570	ebdf5dbcb162f1882663e16c97575dfb_3426	d185bd7ba756c05bf215d92b70a45700_2597	736776347cbe29ae9fe9a2e7fad54502_1198	30fa77115fc5906297de2d05d74c8324_1580	ea45fa85549e94c36457e8822e426f01_954	618726b14a76566dbc04639f1f5c5ab2_1737	675c4c6a764039bc47f77abc67efaa11_4018
citD		Citrate lyase acyl carrier protein	32	32	1	1	7547				296	296	296	P_02139	f302413983fd9c167191bb17269ceab3_3121	8ae4b2e8730814f3fe4d3ff07b1c664d_5089	0c80f48fe2130be94c0ca0ab2d451a1e_1656	a4ab7547fbf1ef3662e7d01392915d4d_2773	6666f3714b03b64c9a5981a4846c5530_3609	752f676fc107f5be2a24151a95e3c46e_3868	1571d81cc1932eabe82fdff0805ba226_2649	9ab1017b2cc1bdec5d177fe431ce8298_2107	1918448b00bbf0af01d1216b5287cd61_3808	c550a5e0d6981c67252962b18e76b1dc_2468	98c1c502c378a04dc470195ca085f341_4283	4beccbe5c6a365a06074487864612c4a_4193	a37ebd06ea82dc60e700e528d281e170_3375	7df8b66bba16a94c6214469806563cb6_2286	de0c32351d0ad0eef3d80fc8757dd91b_517	5225b1cf655a36ecb44d75f2f2d47335_2615	684ca3d4a19bbbff404763bc50b52b01_2261	08a98ca3b65c55229d6ce5ed1e2fd713_1657	65f09f4215890255afa9c981b00d13a9_2365	8723c3a9792c84c08100519ef6542b91_1667	7e07043f5e86eceaa1ce752e2fa51e93_1913	858a0d56d44f2ea12885e589474cfb8d_3249	2f307ed5a4dd371a918bcd2b3dba95ce_1045	1022ff18514ae54d2d5528a9b50b21f4_2521	ebdf5dbcb162f1882663e16c97575dfb_1948	d185bd7ba756c05bf215d92b70a45700_2394	736776347cbe29ae9fe9a2e7fad54502_2778	30fa77115fc5906297de2d05d74c8324_4172	ea45fa85549e94c36457e8822e426f01_3789	618726b14a76566dbc04639f1f5c5ab2_1949	675c4c6a764039bc47f77abc67efaa11_4071
slyD		FKBP-type peptidyl-prolyl cis-trans isomerase SlyD	32	32	1	1	2421				590	590	590	P_00630	f302413983fd9c167191bb17269ceab3_1038	8ae4b2e8730814f3fe4d3ff07b1c664d_3679	0c80f48fe2130be94c0ca0ab2d451a1e_3440	a4ab7547fbf1ef3662e7d01392915d4d_3203	6666f3714b03b64c9a5981a4846c5530_2744	752f676fc107f5be2a24151a95e3c46e_94	1571d81cc1932eabe82fdff0805ba226_3571	9ab1017b2cc1bdec5d177fe431ce8298_3843	1918448b00bbf0af01d1216b5287cd61_99	c550a5e0d6981c67252962b18e76b1dc_1928	98c1c502c378a04dc470195ca085f341_3494	4beccbe5c6a365a06074487864612c4a_2240	a37ebd06ea82dc60e700e528d281e170_3027	7df8b66bba16a94c6214469806563cb6_4049	de0c32351d0ad0eef3d80fc8757dd91b_926	5225b1cf655a36ecb44d75f2f2d47335_3300	684ca3d4a19bbbff404763bc50b52b01_3140	08a98ca3b65c55229d6ce5ed1e2fd713_321	65f09f4215890255afa9c981b00d13a9_1245	8723c3a9792c84c08100519ef6542b91_751	7e07043f5e86eceaa1ce752e2fa51e93_447	858a0d56d44f2ea12885e589474cfb8d_709	2f307ed5a4dd371a918bcd2b3dba95ce_2823	1022ff18514ae54d2d5528a9b50b21f4_1733	ebdf5dbcb162f1882663e16c97575dfb_2500	d185bd7ba756c05bf215d92b70a45700_880	736776347cbe29ae9fe9a2e7fad54502_1035	30fa77115fc5906297de2d05d74c8324_871	ea45fa85549e94c36457e8822e426f01_438	618726b14a76566dbc04639f1f5c5ab2_1059	675c4c6a764039bc47f77abc67efaa11_3143
group_11322		hypothetical protein	32	32	1	1	10670				188	188	188	P_00762	f302413983fd9c167191bb17269ceab3_2513	8ae4b2e8730814f3fe4d3ff07b1c664d_822	0c80f48fe2130be94c0ca0ab2d451a1e_1888	a4ab7547fbf1ef3662e7d01392915d4d_690	6666f3714b03b64c9a5981a4846c5530_2486	752f676fc107f5be2a24151a95e3c46e_2033	1571d81cc1932eabe82fdff0805ba226_3111	9ab1017b2cc1bdec5d177fe431ce8298_620	1918448b00bbf0af01d1216b5287cd61_1911	c550a5e0d6981c67252962b18e76b1dc_434	98c1c502c378a04dc470195ca085f341_2469	4beccbe5c6a365a06074487864612c4a_1903	a37ebd06ea82dc60e700e528d281e170_1772	7df8b66bba16a94c6214469806563cb6_2843	de0c32351d0ad0eef3d80fc8757dd91b_2939	5225b1cf655a36ecb44d75f2f2d47335_47	684ca3d4a19bbbff404763bc50b52b01_3510	08a98ca3b65c55229d6ce5ed1e2fd713_3331	65f09f4215890255afa9c981b00d13a9_3911	8723c3a9792c84c08100519ef6542b91_349	7e07043f5e86eceaa1ce752e2fa51e93_51	858a0d56d44f2ea12885e589474cfb8d_3423	2f307ed5a4dd371a918bcd2b3dba95ce_463	1022ff18514ae54d2d5528a9b50b21f4_103	ebdf5dbcb162f1882663e16c97575dfb_686	d185bd7ba756c05bf215d92b70a45700_3179	736776347cbe29ae9fe9a2e7fad54502_2092	30fa77115fc5906297de2d05d74c8324_2535	ea45fa85549e94c36457e8822e426f01_185	618726b14a76566dbc04639f1f5c5ab2_203	675c4c6a764039bc47f77abc67efaa11_3715
folX		Dihydroneopterin triphosphate 2'-epimerase	32	32	1	1	8567				362	362	362	P_03725	f302413983fd9c167191bb17269ceab3_30	8ae4b2e8730814f3fe4d3ff07b1c664d_2194	0c80f48fe2130be94c0ca0ab2d451a1e_2206	a4ab7547fbf1ef3662e7d01392915d4d_1993	6666f3714b03b64c9a5981a4846c5530_968	752f676fc107f5be2a24151a95e3c46e_2378	1571d81cc1932eabe82fdff0805ba226_1043	9ab1017b2cc1bdec5d177fe431ce8298_268	1918448b00bbf0af01d1216b5287cd61_355	c550a5e0d6981c67252962b18e76b1dc_2596	98c1c502c378a04dc470195ca085f341_2409	4beccbe5c6a365a06074487864612c4a_1614	a37ebd06ea82dc60e700e528d281e170_2083	7df8b66bba16a94c6214469806563cb6_250	de0c32351d0ad0eef3d80fc8757dd91b_1425	5225b1cf655a36ecb44d75f2f2d47335_1908	684ca3d4a19bbbff404763bc50b52b01_2076	08a98ca3b65c55229d6ce5ed1e2fd713_2157	65f09f4215890255afa9c981b00d13a9_91	8723c3a9792c84c08100519ef6542b91_963	7e07043f5e86eceaa1ce752e2fa51e93_1277	858a0d56d44f2ea12885e589474cfb8d_1746	2f307ed5a4dd371a918bcd2b3dba95ce_3036	1022ff18514ae54d2d5528a9b50b21f4_452	ebdf5dbcb162f1882663e16c97575dfb_291	d185bd7ba756c05bf215d92b70a45700_1675	736776347cbe29ae9fe9a2e7fad54502_191	30fa77115fc5906297de2d05d74c8324_745	ea45fa85549e94c36457e8822e426f01_1495	618726b14a76566dbc04639f1f5c5ab2_2021	675c4c6a764039bc47f77abc67efaa11_1940
yajC		Sec translocon accessory complex subunit YajC	32	32	1	1	5989				332	332	332	P_00034	f302413983fd9c167191bb17269ceab3_353	8ae4b2e8730814f3fe4d3ff07b1c664d_1310	0c80f48fe2130be94c0ca0ab2d451a1e_25	a4ab7547fbf1ef3662e7d01392915d4d_105	6666f3714b03b64c9a5981a4846c5530_108	752f676fc107f5be2a24151a95e3c46e_635	1571d81cc1932eabe82fdff0805ba226_54	9ab1017b2cc1bdec5d177fe431ce8298_2876	1918448b00bbf0af01d1216b5287cd61_39	c550a5e0d6981c67252962b18e76b1dc_1549	98c1c502c378a04dc470195ca085f341_1751	4beccbe5c6a365a06074487864612c4a_90	a37ebd06ea82dc60e700e528d281e170_1844	7df8b66bba16a94c6214469806563cb6_3524	de0c32351d0ad0eef3d80fc8757dd91b_632	5225b1cf655a36ecb44d75f2f2d47335_866	684ca3d4a19bbbff404763bc50b52b01_125	08a98ca3b65c55229d6ce5ed1e2fd713_194	65f09f4215890255afa9c981b00d13a9_1885	8723c3a9792c84c08100519ef6542b91_798	7e07043f5e86eceaa1ce752e2fa51e93_2723	858a0d56d44f2ea12885e589474cfb8d_468	2f307ed5a4dd371a918bcd2b3dba95ce_2452	1022ff18514ae54d2d5528a9b50b21f4_661	ebdf5dbcb162f1882663e16c97575dfb_891	d185bd7ba756c05bf215d92b70a45700_14	736776347cbe29ae9fe9a2e7fad54502_1798	30fa77115fc5906297de2d05d74c8324_658	ea45fa85549e94c36457e8822e426f01_391	618726b14a76566dbc04639f1f5c5ab2_1307	675c4c6a764039bc47f77abc67efaa11_155
bolA		DNA-binding transcriptional regulator BolA	32	32	1	1	6021				314	314	314	P_00062	f302413983fd9c167191bb17269ceab3_322	8ae4b2e8730814f3fe4d3ff07b1c664d_2045	0c80f48fe2130be94c0ca0ab2d451a1e_53	a4ab7547fbf1ef3662e7d01392915d4d_76	6666f3714b03b64c9a5981a4846c5530_80	752f676fc107f5be2a24151a95e3c46e_663	1571d81cc1932eabe82fdff0805ba226_26	9ab1017b2cc1bdec5d177fe431ce8298_1148	1918448b00bbf0af01d1216b5287cd61_11	c550a5e0d6981c67252962b18e76b1dc_1580	98c1c502c378a04dc470195ca085f341_1779	4beccbe5c6a365a06074487864612c4a_62	a37ebd06ea82dc60e700e528d281e170_3633	7df8b66bba16a94c6214469806563cb6_1452	de0c32351d0ad0eef3d80fc8757dd91b_604	5225b1cf655a36ecb44d75f2f2d47335_1619	684ca3d4a19bbbff404763bc50b52b01_97	08a98ca3b65c55229d6ce5ed1e2fd713_166	65f09f4215890255afa9c981b00d13a9_1857	8723c3a9792c84c08100519ef6542b91_826	7e07043f5e86eceaa1ce752e2fa51e93_2803	858a0d56d44f2ea12885e589474cfb8d_496	2f307ed5a4dd371a918bcd2b3dba95ce_651	1022ff18514ae54d2d5528a9b50b21f4_630	ebdf5dbcb162f1882663e16c97575dfb_923	d185bd7ba756c05bf215d92b70a45700_42	736776347cbe29ae9fe9a2e7fad54502_1826	30fa77115fc5906297de2d05d74c8324_630	ea45fa85549e94c36457e8822e426f01_363	618726b14a76566dbc04639f1f5c5ab2_1276	675c4c6a764039bc47f77abc67efaa11_183
rpsO		30S ribosomal protein S15	32	32	1	1	1599				269	269	269	P_01646	f302413983fd9c167191bb17269ceab3_651	8ae4b2e8730814f3fe4d3ff07b1c664d_1196	0c80f48fe2130be94c0ca0ab2d451a1e_860	a4ab7547fbf1ef3662e7d01392915d4d_929	6666f3714b03b64c9a5981a4846c5530_2009	752f676fc107f5be2a24151a95e3c46e_1091	1571d81cc1932eabe82fdff0805ba226_3174	9ab1017b2cc1bdec5d177fe431ce8298_1163	1918448b00bbf0af01d1216b5287cd61_477	c550a5e0d6981c67252962b18e76b1dc_1708	98c1c502c378a04dc470195ca085f341_1507	4beccbe5c6a365a06074487864612c4a_138	a37ebd06ea82dc60e700e528d281e170_948	7df8b66bba16a94c6214469806563cb6_2074	de0c32351d0ad0eef3d80fc8757dd91b_24	5225b1cf655a36ecb44d75f2f2d47335_415	684ca3d4a19bbbff404763bc50b52b01_672	08a98ca3b65c55229d6ce5ed1e2fd713_354	65f09f4215890255afa9c981b00d13a9_1129	8723c3a9792c84c08100519ef6542b91_3834	7e07043f5e86eceaa1ce752e2fa51e93_783	858a0d56d44f2ea12885e589474cfb8d_819	2f307ed5a4dd371a918bcd2b3dba95ce_794	1022ff18514ae54d2d5528a9b50b21f4_3543	ebdf5dbcb162f1882663e16c97575dfb_1610	d185bd7ba756c05bf215d92b70a45700_586	736776347cbe29ae9fe9a2e7fad54502_801	30fa77115fc5906297de2d05d74c8324_1847	ea45fa85549e94c36457e8822e426f01_753	618726b14a76566dbc04639f1f5c5ab2_723	675c4c6a764039bc47f77abc67efaa11_1055
purR_2		HTH-type transcriptional repressor PurR	32	32	1	1	10695				1025	1025	1025	P_00789	f302413983fd9c167191bb17269ceab3_1271	8ae4b2e8730814f3fe4d3ff07b1c664d_849	0c80f48fe2130be94c0ca0ab2d451a1e_276	a4ab7547fbf1ef3662e7d01392915d4d_717	6666f3714b03b64c9a5981a4846c5530_401	752f676fc107f5be2a24151a95e3c46e_2228	1571d81cc1932eabe82fdff0805ba226_274	9ab1017b2cc1bdec5d177fe431ce8298_593	1918448b00bbf0af01d1216b5287cd61_1017	c550a5e0d6981c67252962b18e76b1dc_461	98c1c502c378a04dc470195ca085f341_227	4beccbe5c6a365a06074487864612c4a_1337	a37ebd06ea82dc60e700e528d281e170_2148	7df8b66bba16a94c6214469806563cb6_1745	de0c32351d0ad0eef3d80fc8757dd91b_1328	5225b1cf655a36ecb44d75f2f2d47335_74	684ca3d4a19bbbff404763bc50b52b01_2226	08a98ca3b65c55229d6ce5ed1e2fd713_1678	65f09f4215890255afa9c981b00d13a9_918	8723c3a9792c84c08100519ef6542b91_376	7e07043f5e86eceaa1ce752e2fa51e93_79	858a0d56d44f2ea12885e589474cfb8d_1956	2f307ed5a4dd371a918bcd2b3dba95ce_490	1022ff18514ae54d2d5528a9b50b21f4_130	ebdf5dbcb162f1882663e16c97575dfb_713	d185bd7ba756c05bf215d92b70a45700_929	736776347cbe29ae9fe9a2e7fad54502_2065	30fa77115fc5906297de2d05d74c8324_461	ea45fa85549e94c36457e8822e426f01_212	618726b14a76566dbc04639f1f5c5ab2_230	675c4c6a764039bc47f77abc67efaa11_262
group_11328		hypothetical protein	32	32	1	1	2523				593	593	593	P_00543	f302413983fd9c167191bb17269ceab3_954	8ae4b2e8730814f3fe4d3ff07b1c664d_1782	0c80f48fe2130be94c0ca0ab2d451a1e_683	a4ab7547fbf1ef3662e7d01392915d4d_3998	6666f3714b03b64c9a5981a4846c5530_629	752f676fc107f5be2a24151a95e3c46e_7	1571d81cc1932eabe82fdff0805ba226_1381	9ab1017b2cc1bdec5d177fe431ce8298_2140	1918448b00bbf0af01d1216b5287cd61_2270	c550a5e0d6981c67252962b18e76b1dc_3219	98c1c502c378a04dc470195ca085f341_1066	4beccbe5c6a365a06074487864612c4a_448	a37ebd06ea82dc60e700e528d281e170_2218	7df8b66bba16a94c6214469806563cb6_2209	de0c32351d0ad0eef3d80fc8757dd91b_496	5225b1cf655a36ecb44d75f2f2d47335_1268	684ca3d4a19bbbff404763bc50b52b01_1100	08a98ca3b65c55229d6ce5ed1e2fd713_234	65f09f4215890255afa9c981b00d13a9_1329	8723c3a9792c84c08100519ef6542b91_667	7e07043f5e86eceaa1ce752e2fa51e93_364	858a0d56d44f2ea12885e589474cfb8d_629	2f307ed5a4dd371a918bcd2b3dba95ce_1427	1022ff18514ae54d2d5528a9b50b21f4_1644	ebdf5dbcb162f1882663e16c97575dfb_3291	d185bd7ba756c05bf215d92b70a45700_407	736776347cbe29ae9fe9a2e7fad54502_947	30fa77115fc5906297de2d05d74c8324_787	ea45fa85549e94c36457e8822e426f01_522	618726b14a76566dbc04639f1f5c5ab2_1143	675c4c6a764039bc47f77abc67efaa11_734
slyB		Outer membrane lipoprotein SlyB	32	32	1	1	10712				467	467	467	P_00807	f302413983fd9c167191bb17269ceab3_1289	8ae4b2e8730814f3fe4d3ff07b1c664d_867	0c80f48fe2130be94c0ca0ab2d451a1e_257	a4ab7547fbf1ef3662e7d01392915d4d_735	6666f3714b03b64c9a5981a4846c5530_382	752f676fc107f5be2a24151a95e3c46e_2246	1571d81cc1932eabe82fdff0805ba226_293	9ab1017b2cc1bdec5d177fe431ce8298_575	1918448b00bbf0af01d1216b5287cd61_3023	c550a5e0d6981c67252962b18e76b1dc_479	98c1c502c378a04dc470195ca085f341_208	4beccbe5c6a365a06074487864612c4a_1355	a37ebd06ea82dc60e700e528d281e170_2130	7df8b66bba16a94c6214469806563cb6_1727	de0c32351d0ad0eef3d80fc8757dd91b_1346	5225b1cf655a36ecb44d75f2f2d47335_93	684ca3d4a19bbbff404763bc50b52b01_2244	08a98ca3b65c55229d6ce5ed1e2fd713_1696	65f09f4215890255afa9c981b00d13a9_937	8723c3a9792c84c08100519ef6542b91_394	7e07043f5e86eceaa1ce752e2fa51e93_97	858a0d56d44f2ea12885e589474cfb8d_1974	2f307ed5a4dd371a918bcd2b3dba95ce_508	1022ff18514ae54d2d5528a9b50b21f4_148	ebdf5dbcb162f1882663e16c97575dfb_731	d185bd7ba756c05bf215d92b70a45700_947	736776347cbe29ae9fe9a2e7fad54502_1977	30fa77115fc5906297de2d05d74c8324_480	ea45fa85549e94c36457e8822e426f01_230	618726b14a76566dbc04639f1f5c5ab2_248	675c4c6a764039bc47f77abc67efaa11_281
ydcV_2		Inner membrane ABC transporter permease protein YdcV	32	32	1	1	9834				794	794	794	P_01474	f302413983fd9c167191bb17269ceab3_3386	8ae4b2e8730814f3fe4d3ff07b1c664d_1705	0c80f48fe2130be94c0ca0ab2d451a1e_457	a4ab7547fbf1ef3662e7d01392915d4d_3290	6666f3714b03b64c9a5981a4846c5530_3727	752f676fc107f5be2a24151a95e3c46e_1449	1571d81cc1932eabe82fdff0805ba226_1092	9ab1017b2cc1bdec5d177fe431ce8298_1387	1918448b00bbf0af01d1216b5287cd61_1429	c550a5e0d6981c67252962b18e76b1dc_1122	98c1c502c378a04dc470195ca085f341_3552	4beccbe5c6a365a06074487864612c4a_3254	a37ebd06ea82dc60e700e528d281e170_1067	7df8b66bba16a94c6214469806563cb6_1431	de0c32351d0ad0eef3d80fc8757dd91b_3418	5225b1cf655a36ecb44d75f2f2d47335_3380	684ca3d4a19bbbff404763bc50b52b01_1784	08a98ca3b65c55229d6ce5ed1e2fd713_1227	65f09f4215890255afa9c981b00d13a9_2891	8723c3a9792c84c08100519ef6542b91_1863	7e07043f5e86eceaa1ce752e2fa51e93_1141	858a0d56d44f2ea12885e589474cfb8d_3040	2f307ed5a4dd371a918bcd2b3dba95ce_2568	1022ff18514ae54d2d5528a9b50b21f4_2846	ebdf5dbcb162f1882663e16c97575dfb_591	d185bd7ba756c05bf215d92b70a45700_745	736776347cbe29ae9fe9a2e7fad54502_4280	30fa77115fc5906297de2d05d74c8324_1349	ea45fa85549e94c36457e8822e426f01_879	618726b14a76566dbc04639f1f5c5ab2_3392	675c4c6a764039bc47f77abc67efaa11_3165
fbaA_1		Fructose-bisphosphate aldolase class 2	32	32	1	1	5043				1079	1079	1079	P_01274	f302413983fd9c167191bb17269ceab3_444	8ae4b2e8730814f3fe4d3ff07b1c664d_2344	0c80f48fe2130be94c0ca0ab2d451a1e_558	a4ab7547fbf1ef3662e7d01392915d4d_417	6666f3714b03b64c9a5981a4846c5530_1808	752f676fc107f5be2a24151a95e3c46e_254	1571d81cc1932eabe82fdff0805ba226_3543	9ab1017b2cc1bdec5d177fe431ce8298_1628	1918448b00bbf0af01d1216b5287cd61_262	c550a5e0d6981c67252962b18e76b1dc_619	98c1c502c378a04dc470195ca085f341_63	4beccbe5c6a365a06074487864612c4a_274	a37ebd06ea82dc60e700e528d281e170_263	7df8b66bba16a94c6214469806563cb6_1591	de0c32351d0ad0eef3d80fc8757dd91b_2566	5225b1cf655a36ecb44d75f2f2d47335_1140	684ca3d4a19bbbff404763bc50b52b01_255	08a98ca3b65c55229d6ce5ed1e2fd713_905	65f09f4215890255afa9c981b00d13a9_313	8723c3a9792c84c08100519ef6542b91_1037	7e07043f5e86eceaa1ce752e2fa51e93_3719	858a0d56d44f2ea12885e589474cfb8d_993	2f307ed5a4dd371a918bcd2b3dba95ce_336	1022ff18514ae54d2d5528a9b50b21f4_1161	ebdf5dbcb162f1882663e16c97575dfb_2037	d185bd7ba756c05bf215d92b70a45700_171	736776347cbe29ae9fe9a2e7fad54502_1664	30fa77115fc5906297de2d05d74c8324_1496	ea45fa85549e94c36457e8822e426f01_2016	618726b14a76566dbc04639f1f5c5ab2_1406	675c4c6a764039bc47f77abc67efaa11_425
rpsM		30S ribosomal protein S13	32	32	1	3	48				356	356	356	P_03051	f302413983fd9c167191bb17269ceab3_3443	8ae4b2e8730814f3fe4d3ff07b1c664d_3826	0c80f48fe2130be94c0ca0ab2d451a1e_3390	a4ab7547fbf1ef3662e7d01392915d4d_3498	6666f3714b03b64c9a5981a4846c5530_2938	752f676fc107f5be2a24151a95e3c46e_3199	1571d81cc1932eabe82fdff0805ba226_2693	9ab1017b2cc1bdec5d177fe431ce8298_3959	1918448b00bbf0af01d1216b5287cd61_1494	c550a5e0d6981c67252962b18e76b1dc_3841	98c1c502c378a04dc470195ca085f341_3584	4beccbe5c6a365a06074487864612c4a_2480	a37ebd06ea82dc60e700e528d281e170_3161	7df8b66bba16a94c6214469806563cb6_4115	de0c32351d0ad0eef3d80fc8757dd91b_2737	5225b1cf655a36ecb44d75f2f2d47335_3441	684ca3d4a19bbbff404763bc50b52b01_3258	08a98ca3b65c55229d6ce5ed1e2fd713_2863	65f09f4215890255afa9c981b00d13a9_3992	8723c3a9792c84c08100519ef6542b91_3520	7e07043f5e86eceaa1ce752e2fa51e93_4496	858a0d56d44f2ea12885e589474cfb8d_2827	2f307ed5a4dd371a918bcd2b3dba95ce_2749	1022ff18514ae54d2d5528a9b50b21f4_4384	ebdf5dbcb162f1882663e16c97575dfb_4297	d185bd7ba756c05bf215d92b70a45700_2741	736776347cbe29ae9fe9a2e7fad54502_3115	30fa77115fc5906297de2d05d74c8324_2630	ea45fa85549e94c36457e8822e426f01_3276	618726b14a76566dbc04639f1f5c5ab2_3544	675c4c6a764039bc47f77abc67efaa11_2345
hda		DnaA regulatory inactivator Hda	32	32	1	1	8844				746	746	746	P_03016	f302413983fd9c167191bb17269ceab3_200	8ae4b2e8730814f3fe4d3ff07b1c664d_110	0c80f48fe2130be94c0ca0ab2d451a1e_2753	a4ab7547fbf1ef3662e7d01392915d4d_2661	6666f3714b03b64c9a5981a4846c5530_3008	752f676fc107f5be2a24151a95e3c46e_3150	1571d81cc1932eabe82fdff0805ba226_2840	9ab1017b2cc1bdec5d177fe431ce8298_8	1918448b00bbf0af01d1216b5287cd61_1399	c550a5e0d6981c67252962b18e76b1dc_3360	98c1c502c378a04dc470195ca085f341_409	4beccbe5c6a365a06074487864612c4a_2422	a37ebd06ea82dc60e700e528d281e170_454	7df8b66bba16a94c6214469806563cb6_922	de0c32351d0ad0eef3d80fc8757dd91b_1588	5225b1cf655a36ecb44d75f2f2d47335_2815	684ca3d4a19bbbff404763bc50b52b01_3217	08a98ca3b65c55229d6ce5ed1e2fd713_2822	65f09f4215890255afa9c981b00d13a9_260	8723c3a9792c84c08100519ef6542b91_1399	7e07043f5e86eceaa1ce752e2fa51e93_936	858a0d56d44f2ea12885e589474cfb8d_362	2f307ed5a4dd371a918bcd2b3dba95ce_889	1022ff18514ae54d2d5528a9b50b21f4_1487	ebdf5dbcb162f1882663e16c97575dfb_1325	d185bd7ba756c05bf215d92b70a45700_1862	736776347cbe29ae9fe9a2e7fad54502_2051	30fa77115fc5906297de2d05d74c8324_2779	ea45fa85549e94c36457e8822e426f01_3846	618726b14a76566dbc04639f1f5c5ab2_538	675c4c6a764039bc47f77abc67efaa11_1815
rpsH		30S ribosomal protein S8	32	32	1	3	41				392	392	392	P_03059	f302413983fd9c167191bb17269ceab3_3451	8ae4b2e8730814f3fe4d3ff07b1c664d_3818	0c80f48fe2130be94c0ca0ab2d451a1e_3382	a4ab7547fbf1ef3662e7d01392915d4d_3490	6666f3714b03b64c9a5981a4846c5530_2930	752f676fc107f5be2a24151a95e3c46e_3207	1571d81cc1932eabe82fdff0805ba226_2701	9ab1017b2cc1bdec5d177fe431ce8298_3951	1918448b00bbf0af01d1216b5287cd61_1486	c550a5e0d6981c67252962b18e76b1dc_3849	98c1c502c378a04dc470195ca085f341_3592	4beccbe5c6a365a06074487864612c4a_2488	a37ebd06ea82dc60e700e528d281e170_3153	7df8b66bba16a94c6214469806563cb6_4123	de0c32351d0ad0eef3d80fc8757dd91b_2729	5225b1cf655a36ecb44d75f2f2d47335_3449	684ca3d4a19bbbff404763bc50b52b01_3250	08a98ca3b65c55229d6ce5ed1e2fd713_2855	65f09f4215890255afa9c981b00d13a9_4000	8723c3a9792c84c08100519ef6542b91_3512	7e07043f5e86eceaa1ce752e2fa51e93_4488	858a0d56d44f2ea12885e589474cfb8d_2819	2f307ed5a4dd371a918bcd2b3dba95ce_2757	1022ff18514ae54d2d5528a9b50b21f4_4376	ebdf5dbcb162f1882663e16c97575dfb_4289	d185bd7ba756c05bf215d92b70a45700_2733	736776347cbe29ae9fe9a2e7fad54502_3107	30fa77115fc5906297de2d05d74c8324_2638	ea45fa85549e94c36457e8822e426f01_3268	618726b14a76566dbc04639f1f5c5ab2_3552	675c4c6a764039bc47f77abc67efaa11_2353
rpmI		50S ribosomal protein L35	32	32	1	1	10633				197	197	197	P_00729	f302413983fd9c167191bb17269ceab3_2544	8ae4b2e8730814f3fe4d3ff07b1c664d_786	0c80f48fe2130be94c0ca0ab2d451a1e_1919	a4ab7547fbf1ef3662e7d01392915d4d_3816	6666f3714b03b64c9a5981a4846c5530_4299	752f676fc107f5be2a24151a95e3c46e_2065	1571d81cc1932eabe82fdff0805ba226_479	9ab1017b2cc1bdec5d177fe431ce8298_651	1918448b00bbf0af01d1216b5287cd61_824	c550a5e0d6981c67252962b18e76b1dc_403	98c1c502c378a04dc470195ca085f341_2438	4beccbe5c6a365a06074487864612c4a_3544	a37ebd06ea82dc60e700e528d281e170_1804	7df8b66bba16a94c6214469806563cb6_2874	de0c32351d0ad0eef3d80fc8757dd91b_2194	5225b1cf655a36ecb44d75f2f2d47335_15	684ca3d4a19bbbff404763bc50b52b01_3455	08a98ca3b65c55229d6ce5ed1e2fd713_2795	65f09f4215890255afa9c981b00d13a9_2050	8723c3a9792c84c08100519ef6542b91_317	7e07043f5e86eceaa1ce752e2fa51e93_15	858a0d56d44f2ea12885e589474cfb8d_3198	2f307ed5a4dd371a918bcd2b3dba95ce_3608	1022ff18514ae54d2d5528a9b50b21f4_72	ebdf5dbcb162f1882663e16c97575dfb_3807	d185bd7ba756c05bf215d92b70a45700_2944	736776347cbe29ae9fe9a2e7fad54502_2123	30fa77115fc5906297de2d05d74c8324_3914	ea45fa85549e94c36457e8822e426f01_4010	618726b14a76566dbc04639f1f5c5ab2_171	675c4c6a764039bc47f77abc67efaa11_3374
dtd		D-aminoacyl-tRNA deacylase	32	32	1	1	8025				437	437	437	P_02076	f302413983fd9c167191bb17269ceab3_2728	8ae4b2e8730814f3fe4d3ff07b1c664d_2926	0c80f48fe2130be94c0ca0ab2d451a1e_3146	a4ab7547fbf1ef3662e7d01392915d4d_2701	6666f3714b03b64c9a5981a4846c5530_3216	752f676fc107f5be2a24151a95e3c46e_1900	1571d81cc1932eabe82fdff0805ba226_2852	9ab1017b2cc1bdec5d177fe431ce8298_2842	1918448b00bbf0af01d1216b5287cd61_3545	c550a5e0d6981c67252962b18e76b1dc_3255	98c1c502c378a04dc470195ca085f341_3011	4beccbe5c6a365a06074487864612c4a_1631	a37ebd06ea82dc60e700e528d281e170_4259	7df8b66bba16a94c6214469806563cb6_3299	de0c32351d0ad0eef3d80fc8757dd91b_2361	5225b1cf655a36ecb44d75f2f2d47335_4023	684ca3d4a19bbbff404763bc50b52b01_2494	08a98ca3b65c55229d6ce5ed1e2fd713_2072	65f09f4215890255afa9c981b00d13a9_2203	8723c3a9792c84c08100519ef6542b91_3274	7e07043f5e86eceaa1ce752e2fa51e93_3096	858a0d56d44f2ea12885e589474cfb8d_2886	2f307ed5a4dd371a918bcd2b3dba95ce_3534	1022ff18514ae54d2d5528a9b50b21f4_3293	ebdf5dbcb162f1882663e16c97575dfb_2711	d185bd7ba756c05bf215d92b70a45700_1871	736776347cbe29ae9fe9a2e7fad54502_857	30fa77115fc5906297de2d05d74c8324_2818	ea45fa85549e94c36457e8822e426f01_2550	618726b14a76566dbc04639f1f5c5ab2_3101	675c4c6a764039bc47f77abc67efaa11_4559
moaB		Molybdenum cofactor biosynthesis protein B	32	32	1	1	7431				512	512	512	P_03004	f302413983fd9c167191bb17269ceab3_1078	8ae4b2e8730814f3fe4d3ff07b1c664d_2560	0c80f48fe2130be94c0ca0ab2d451a1e_2859	a4ab7547fbf1ef3662e7d01392915d4d_4771	6666f3714b03b64c9a5981a4846c5530_759	752f676fc107f5be2a24151a95e3c46e_4408	1571d81cc1932eabe82fdff0805ba226_909	9ab1017b2cc1bdec5d177fe431ce8298_2761	1918448b00bbf0af01d1216b5287cd61_963	c550a5e0d6981c67252962b18e76b1dc_1198	98c1c502c378a04dc470195ca085f341_803	4beccbe5c6a365a06074487864612c4a_4048	a37ebd06ea82dc60e700e528d281e170_51	7df8b66bba16a94c6214469806563cb6_442	de0c32351d0ad0eef3d80fc8757dd91b_1694	5225b1cf655a36ecb44d75f2f2d47335_513	684ca3d4a19bbbff404763bc50b52b01_3991	08a98ca3b65c55229d6ce5ed1e2fd713_3871	65f09f4215890255afa9c981b00d13a9_799	8723c3a9792c84c08100519ef6542b91_2599	7e07043f5e86eceaa1ce752e2fa51e93_2035	858a0d56d44f2ea12885e589474cfb8d_1456	2f307ed5a4dd371a918bcd2b3dba95ce_4043	1022ff18514ae54d2d5528a9b50b21f4_3864	ebdf5dbcb162f1882663e16c97575dfb_2240	d185bd7ba756c05bf215d92b70a45700_2044	736776347cbe29ae9fe9a2e7fad54502_543	30fa77115fc5906297de2d05d74c8324_93	ea45fa85549e94c36457e8822e426f01_4785	618726b14a76566dbc04639f1f5c5ab2_1200	675c4c6a764039bc47f77abc67efaa11_4234
udk		Uridine kinase	32	32	1	1	7937				641	641	641	P_04085	f302413983fd9c167191bb17269ceab3_1788	8ae4b2e8730814f3fe4d3ff07b1c664d_1909	0c80f48fe2130be94c0ca0ab2d451a1e_1803	a4ab7547fbf1ef3662e7d01392915d4d_1267	6666f3714b03b64c9a5981a4846c5530_3172	752f676fc107f5be2a24151a95e3c46e_2177	1571d81cc1932eabe82fdff0805ba226_1489	9ab1017b2cc1bdec5d177fe431ce8298_2230	1918448b00bbf0af01d1216b5287cd61_1262	c550a5e0d6981c67252962b18e76b1dc_3374	98c1c502c378a04dc470195ca085f341_4436	4beccbe5c6a365a06074487864612c4a_3603	a37ebd06ea82dc60e700e528d281e170_1734	7df8b66bba16a94c6214469806563cb6_26	de0c32351d0ad0eef3d80fc8757dd91b_971	5225b1cf655a36ecb44d75f2f2d47335_2556	684ca3d4a19bbbff404763bc50b52b01_4054	08a98ca3b65c55229d6ce5ed1e2fd713_821	65f09f4215890255afa9c981b00d13a9_3356	8723c3a9792c84c08100519ef6542b91_2696	7e07043f5e86eceaa1ce752e2fa51e93_3168	858a0d56d44f2ea12885e589474cfb8d_1915	2f307ed5a4dd371a918bcd2b3dba95ce_740	1022ff18514ae54d2d5528a9b50b21f4_2226	ebdf5dbcb162f1882663e16c97575dfb_25	d185bd7ba756c05bf215d92b70a45700_1095	736776347cbe29ae9fe9a2e7fad54502_3172	30fa77115fc5906297de2d05d74c8324_3377	ea45fa85549e94c36457e8822e426f01_3040	618726b14a76566dbc04639f1f5c5ab2_25	675c4c6a764039bc47f77abc67efaa11_2428
ahpC		Alkyl hydroperoxide reductase C	32	32	1	1	7535				563	563	563	P_02151	f302413983fd9c167191bb17269ceab3_3109	8ae4b2e8730814f3fe4d3ff07b1c664d_4725	0c80f48fe2130be94c0ca0ab2d451a1e_1668	a4ab7547fbf1ef3662e7d01392915d4d_2761	6666f3714b03b64c9a5981a4846c5530_3621	752f676fc107f5be2a24151a95e3c46e_3880	1571d81cc1932eabe82fdff0805ba226_2637	9ab1017b2cc1bdec5d177fe431ce8298_2095	1918448b00bbf0af01d1216b5287cd61_3664	c550a5e0d6981c67252962b18e76b1dc_2480	98c1c502c378a04dc470195ca085f341_4295	4beccbe5c6a365a06074487864612c4a_4169	a37ebd06ea82dc60e700e528d281e170_3363	7df8b66bba16a94c6214469806563cb6_2298	de0c32351d0ad0eef3d80fc8757dd91b_505	5225b1cf655a36ecb44d75f2f2d47335_2603	684ca3d4a19bbbff404763bc50b52b01_2273	08a98ca3b65c55229d6ce5ed1e2fd713_1645	65f09f4215890255afa9c981b00d13a9_2377	8723c3a9792c84c08100519ef6542b91_1679	7e07043f5e86eceaa1ce752e2fa51e93_1903	858a0d56d44f2ea12885e589474cfb8d_3237	2f307ed5a4dd371a918bcd2b3dba95ce_1055	1022ff18514ae54d2d5528a9b50b21f4_2533	ebdf5dbcb162f1882663e16c97575dfb_1936	d185bd7ba756c05bf215d92b70a45700_2382	736776347cbe29ae9fe9a2e7fad54502_2766	30fa77115fc5906297de2d05d74c8324_4160	ea45fa85549e94c36457e8822e426f01_3777	618726b14a76566dbc04639f1f5c5ab2_1961	675c4c6a764039bc47f77abc67efaa11_4083
group_11340		hypothetical protein	32	32	1	1	7561				263	263	263	P_03657	f302413983fd9c167191bb17269ceab3_2203	8ae4b2e8730814f3fe4d3ff07b1c664d_3911	0c80f48fe2130be94c0ca0ab2d451a1e_1642	a4ab7547fbf1ef3662e7d01392915d4d_4117	6666f3714b03b64c9a5981a4846c5530_3601	752f676fc107f5be2a24151a95e3c46e_3346	1571d81cc1932eabe82fdff0805ba226_1857	9ab1017b2cc1bdec5d177fe431ce8298_2120	1918448b00bbf0af01d1216b5287cd61_2363	c550a5e0d6981c67252962b18e76b1dc_2059	98c1c502c378a04dc470195ca085f341_4134	4beccbe5c6a365a06074487864612c4a_3453	a37ebd06ea82dc60e700e528d281e170_3814	7df8b66bba16a94c6214469806563cb6_2273	de0c32351d0ad0eef3d80fc8757dd91b_530	5225b1cf655a36ecb44d75f2f2d47335_2628	684ca3d4a19bbbff404763bc50b52b01_3311	08a98ca3b65c55229d6ce5ed1e2fd713_3051	65f09f4215890255afa9c981b00d13a9_2351	8723c3a9792c84c08100519ef6542b91_1654	7e07043f5e86eceaa1ce752e2fa51e93_1926	858a0d56d44f2ea12885e589474cfb8d_1703	2f307ed5a4dd371a918bcd2b3dba95ce_3234	1022ff18514ae54d2d5528a9b50b21f4_2508	ebdf5dbcb162f1882663e16c97575dfb_1961	d185bd7ba756c05bf215d92b70a45700_1316	736776347cbe29ae9fe9a2e7fad54502_4107	30fa77115fc5906297de2d05d74c8324_3569	ea45fa85549e94c36457e8822e426f01_3747	618726b14a76566dbc04639f1f5c5ab2_1936	675c4c6a764039bc47f77abc67efaa11_4112
rplC		50S ribosomal protein L3	32	32	1	3	27				629	629	629	P_03073	f302413983fd9c167191bb17269ceab3_3465	8ae4b2e8730814f3fe4d3ff07b1c664d_3804	0c80f48fe2130be94c0ca0ab2d451a1e_3368	a4ab7547fbf1ef3662e7d01392915d4d_3476	6666f3714b03b64c9a5981a4846c5530_2916	752f676fc107f5be2a24151a95e3c46e_3221	1571d81cc1932eabe82fdff0805ba226_2715	9ab1017b2cc1bdec5d177fe431ce8298_3937	1918448b00bbf0af01d1216b5287cd61_1472	c550a5e0d6981c67252962b18e76b1dc_3863	98c1c502c378a04dc470195ca085f341_3606	4beccbe5c6a365a06074487864612c4a_2502	a37ebd06ea82dc60e700e528d281e170_3139	7df8b66bba16a94c6214469806563cb6_4137	de0c32351d0ad0eef3d80fc8757dd91b_2715	5225b1cf655a36ecb44d75f2f2d47335_3463	684ca3d4a19bbbff404763bc50b52b01_3236	08a98ca3b65c55229d6ce5ed1e2fd713_2841	65f09f4215890255afa9c981b00d13a9_4014	8723c3a9792c84c08100519ef6542b91_3498	7e07043f5e86eceaa1ce752e2fa51e93_4474	858a0d56d44f2ea12885e589474cfb8d_2805	2f307ed5a4dd371a918bcd2b3dba95ce_2771	1022ff18514ae54d2d5528a9b50b21f4_4362	ebdf5dbcb162f1882663e16c97575dfb_4275	d185bd7ba756c05bf215d92b70a45700_2719	736776347cbe29ae9fe9a2e7fad54502_3093	30fa77115fc5906297de2d05d74c8324_2652	ea45fa85549e94c36457e8822e426f01_3254	618726b14a76566dbc04639f1f5c5ab2_3566	675c4c6a764039bc47f77abc67efaa11_2367
trkA		Trk system potassium uptake protein TrkA	32	32	1	3	58				1376	1376	1376	P_03042	f302413983fd9c167191bb17269ceab3_3434	8ae4b2e8730814f3fe4d3ff07b1c664d_3835	0c80f48fe2130be94c0ca0ab2d451a1e_3399	a4ab7547fbf1ef3662e7d01392915d4d_3507	6666f3714b03b64c9a5981a4846c5530_2947	752f676fc107f5be2a24151a95e3c46e_3190	1571d81cc1932eabe82fdff0805ba226_2684	9ab1017b2cc1bdec5d177fe431ce8298_3968	1918448b00bbf0af01d1216b5287cd61_1503	c550a5e0d6981c67252962b18e76b1dc_3832	98c1c502c378a04dc470195ca085f341_3575	4beccbe5c6a365a06074487864612c4a_2471	a37ebd06ea82dc60e700e528d281e170_3170	7df8b66bba16a94c6214469806563cb6_4106	de0c32351d0ad0eef3d80fc8757dd91b_2746	5225b1cf655a36ecb44d75f2f2d47335_3432	684ca3d4a19bbbff404763bc50b52b01_3267	08a98ca3b65c55229d6ce5ed1e2fd713_2872	65f09f4215890255afa9c981b00d13a9_3983	8723c3a9792c84c08100519ef6542b91_3529	7e07043f5e86eceaa1ce752e2fa51e93_4505	858a0d56d44f2ea12885e589474cfb8d_2836	2f307ed5a4dd371a918bcd2b3dba95ce_2740	1022ff18514ae54d2d5528a9b50b21f4_4393	ebdf5dbcb162f1882663e16c97575dfb_4306	d185bd7ba756c05bf215d92b70a45700_2750	736776347cbe29ae9fe9a2e7fad54502_3124	30fa77115fc5906297de2d05d74c8324_2621	ea45fa85549e94c36457e8822e426f01_3285	618726b14a76566dbc04639f1f5c5ab2_3535	675c4c6a764039bc47f77abc67efaa11_2336
grxD		Glutaredoxin 4	32	32	1	1	10699				347	347	347	P_00794	f302413983fd9c167191bb17269ceab3_1276	8ae4b2e8730814f3fe4d3ff07b1c664d_854	0c80f48fe2130be94c0ca0ab2d451a1e_271	a4ab7547fbf1ef3662e7d01392915d4d_722	6666f3714b03b64c9a5981a4846c5530_396	752f676fc107f5be2a24151a95e3c46e_2233	1571d81cc1932eabe82fdff0805ba226_279	9ab1017b2cc1bdec5d177fe431ce8298_588	1918448b00bbf0af01d1216b5287cd61_1012	c550a5e0d6981c67252962b18e76b1dc_466	98c1c502c378a04dc470195ca085f341_222	4beccbe5c6a365a06074487864612c4a_1342	a37ebd06ea82dc60e700e528d281e170_2143	7df8b66bba16a94c6214469806563cb6_1740	de0c32351d0ad0eef3d80fc8757dd91b_1333	5225b1cf655a36ecb44d75f2f2d47335_79	684ca3d4a19bbbff404763bc50b52b01_2231	08a98ca3b65c55229d6ce5ed1e2fd713_1683	65f09f4215890255afa9c981b00d13a9_923	8723c3a9792c84c08100519ef6542b91_381	7e07043f5e86eceaa1ce752e2fa51e93_84	858a0d56d44f2ea12885e589474cfb8d_1961	2f307ed5a4dd371a918bcd2b3dba95ce_495	1022ff18514ae54d2d5528a9b50b21f4_135	ebdf5dbcb162f1882663e16c97575dfb_718	d185bd7ba756c05bf215d92b70a45700_934	736776347cbe29ae9fe9a2e7fad54502_1990	30fa77115fc5906297de2d05d74c8324_466	ea45fa85549e94c36457e8822e426f01_217	618726b14a76566dbc04639f1f5c5ab2_235	675c4c6a764039bc47f77abc67efaa11_267
ftsL		Cell division protein FtsL	32	32	1	1	4054				365	365	365	P_00411	f302413983fd9c167191bb17269ceab3_784	8ae4b2e8730814f3fe4d3ff07b1c664d_323	0c80f48fe2130be94c0ca0ab2d451a1e_142	a4ab7547fbf1ef3662e7d01392915d4d_315	6666f3714b03b64c9a5981a4846c5530_184	752f676fc107f5be2a24151a95e3c46e_1256	1571d81cc1932eabe82fdff0805ba226_724	9ab1017b2cc1bdec5d177fe431ce8298_1049	1918448b00bbf0af01d1216b5287cd61_784	c550a5e0d6981c67252962b18e76b1dc_274	98c1c502c378a04dc470195ca085f341_286	4beccbe5c6a365a06074487864612c4a_1728	a37ebd06ea82dc60e700e528d281e170_535	7df8b66bba16a94c6214469806563cb6_1264	de0c32351d0ad0eef3d80fc8757dd91b_1684	5225b1cf655a36ecb44d75f2f2d47335_795	684ca3d4a19bbbff404763bc50b52b01_366	08a98ca3b65c55229d6ce5ed1e2fd713_2101	65f09f4215890255afa9c981b00d13a9_1988	8723c3a9792c84c08100519ef6542b91_2832	7e07043f5e86eceaa1ce752e2fa51e93_2398	858a0d56d44f2ea12885e589474cfb8d_58	2f307ed5a4dd371a918bcd2b3dba95ce_25	1022ff18514ae54d2d5528a9b50b21f4_2615	ebdf5dbcb162f1882663e16c97575dfb_1341	d185bd7ba756c05bf215d92b70a45700_1029	736776347cbe29ae9fe9a2e7fad54502_2316	30fa77115fc5906297de2d05d74c8324_386	ea45fa85549e94c36457e8822e426f01_1537	618726b14a76566dbc04639f1f5c5ab2_329	675c4c6a764039bc47f77abc67efaa11_1160
rpsP		30S ribosomal protein S16	32	32	1	1	6933				248	248	248	P_03536	f302413983fd9c167191bb17269ceab3_3358	8ae4b2e8730814f3fe4d3ff07b1c664d_3625	0c80f48fe2130be94c0ca0ab2d451a1e_1197	a4ab7547fbf1ef3662e7d01392915d4d_3628	6666f3714b03b64c9a5981a4846c5530_3074	752f676fc107f5be2a24151a95e3c46e_3524	1571d81cc1932eabe82fdff0805ba226_3735	9ab1017b2cc1bdec5d177fe431ce8298_3693	1918448b00bbf0af01d1216b5287cd61_1211	c550a5e0d6981c67252962b18e76b1dc_3704	98c1c502c378a04dc470195ca085f341_1419	4beccbe5c6a365a06074487864612c4a_2871	a37ebd06ea82dc60e700e528d281e170_2934	7df8b66bba16a94c6214469806563cb6_3899	de0c32351d0ad0eef3d80fc8757dd91b_3755	5225b1cf655a36ecb44d75f2f2d47335_3406	684ca3d4a19bbbff404763bc50b52b01_3531	08a98ca3b65c55229d6ce5ed1e2fd713_3307	65f09f4215890255afa9c981b00d13a9_4290	8723c3a9792c84c08100519ef6542b91_4014	7e07043f5e86eceaa1ce752e2fa51e93_4619	858a0d56d44f2ea12885e589474cfb8d_3648	2f307ed5a4dd371a918bcd2b3dba95ce_2174	1022ff18514ae54d2d5528a9b50b21f4_4244	ebdf5dbcb162f1882663e16c97575dfb_4097	d185bd7ba756c05bf215d92b70a45700_2644	736776347cbe29ae9fe9a2e7fad54502_3252	30fa77115fc5906297de2d05d74c8324_3624	ea45fa85549e94c36457e8822e426f01_3498	618726b14a76566dbc04639f1f5c5ab2_3451	675c4c6a764039bc47f77abc67efaa11_3497
group_11346		hypothetical protein	32	32	1	1	7259				182	182	182	P_01478	f302413983fd9c167191bb17269ceab3_3202	8ae4b2e8730814f3fe4d3ff07b1c664d_1160	0c80f48fe2130be94c0ca0ab2d451a1e_2566	a4ab7547fbf1ef3662e7d01392915d4d_2289	6666f3714b03b64c9a5981a4846c5530_290	752f676fc107f5be2a24151a95e3c46e_1579	1571d81cc1932eabe82fdff0805ba226_571	9ab1017b2cc1bdec5d177fe431ce8298_3045	1918448b00bbf0af01d1216b5287cd61_1138	c550a5e0d6981c67252962b18e76b1dc_3514	98c1c502c378a04dc470195ca085f341_3345	4beccbe5c6a365a06074487864612c4a_3135	a37ebd06ea82dc60e700e528d281e170_2776	7df8b66bba16a94c6214469806563cb6_3927	de0c32351d0ad0eef3d80fc8757dd91b_2222	5225b1cf655a36ecb44d75f2f2d47335_2150	684ca3d4a19bbbff404763bc50b52b01_1841	08a98ca3b65c55229d6ce5ed1e2fd713_3589	65f09f4215890255afa9c981b00d13a9_3418	8723c3a9792c84c08100519ef6542b91_1222	7e07043f5e86eceaa1ce752e2fa51e93_2413	858a0d56d44f2ea12885e589474cfb8d_864	2f307ed5a4dd371a918bcd2b3dba95ce_2673	1022ff18514ae54d2d5528a9b50b21f4_850	ebdf5dbcb162f1882663e16c97575dfb_1899	d185bd7ba756c05bf215d92b70a45700_1622	736776347cbe29ae9fe9a2e7fad54502_3559	30fa77115fc5906297de2d05d74c8324_2566	ea45fa85549e94c36457e8822e426f01_2183	618726b14a76566dbc04639f1f5c5ab2_1899	675c4c6a764039bc47f77abc67efaa11_2843
soxS		Regulatory protein SoxS	32	32	1	1	11246				323	323	323	P_01877	f302413983fd9c167191bb17269ceab3_4125	8ae4b2e8730814f3fe4d3ff07b1c664d_4468	0c80f48fe2130be94c0ca0ab2d451a1e_2142	a4ab7547fbf1ef3662e7d01392915d4d_4478	6666f3714b03b64c9a5981a4846c5530_3889	752f676fc107f5be2a24151a95e3c46e_4083	1571d81cc1932eabe82fdff0805ba226_3295	9ab1017b2cc1bdec5d177fe431ce8298_4328	1918448b00bbf0af01d1216b5287cd61_3927	c550a5e0d6981c67252962b18e76b1dc_4305	98c1c502c378a04dc470195ca085f341_4418	4beccbe5c6a365a06074487864612c4a_4105	a37ebd06ea82dc60e700e528d281e170_3976	7df8b66bba16a94c6214469806563cb6_4569	de0c32351d0ad0eef3d80fc8757dd91b_4447	5225b1cf655a36ecb44d75f2f2d47335_4057	684ca3d4a19bbbff404763bc50b52b01_4472	08a98ca3b65c55229d6ce5ed1e2fd713_1096	65f09f4215890255afa9c981b00d13a9_2410	8723c3a9792c84c08100519ef6542b91_3151	7e07043f5e86eceaa1ce752e2fa51e93_3771	858a0d56d44f2ea12885e589474cfb8d_4703	2f307ed5a4dd371a918bcd2b3dba95ce_3284	1022ff18514ae54d2d5528a9b50b21f4_1953	ebdf5dbcb162f1882663e16c97575dfb_1768	d185bd7ba756c05bf215d92b70a45700_4467	736776347cbe29ae9fe9a2e7fad54502_3597	30fa77115fc5906297de2d05d74c8324_2467	ea45fa85549e94c36457e8822e426f01_4089	618726b14a76566dbc04639f1f5c5ab2_4170	675c4c6a764039bc47f77abc67efaa11_2232
cyoB		Cytochrome bo(3) ubiquinol oxidase subunit 1	32	32	1	1	6017				1991	1991	1991	P_00058	f302413983fd9c167191bb17269ceab3_326	8ae4b2e8730814f3fe4d3ff07b1c664d_2041	0c80f48fe2130be94c0ca0ab2d451a1e_49	a4ab7547fbf1ef3662e7d01392915d4d_80	6666f3714b03b64c9a5981a4846c5530_84	752f676fc107f5be2a24151a95e3c46e_659	1571d81cc1932eabe82fdff0805ba226_30	9ab1017b2cc1bdec5d177fe431ce8298_1152	1918448b00bbf0af01d1216b5287cd61_15	c550a5e0d6981c67252962b18e76b1dc_1576	98c1c502c378a04dc470195ca085f341_1775	4beccbe5c6a365a06074487864612c4a_66	a37ebd06ea82dc60e700e528d281e170_1820	7df8b66bba16a94c6214469806563cb6_1448	de0c32351d0ad0eef3d80fc8757dd91b_608	5225b1cf655a36ecb44d75f2f2d47335_1623	684ca3d4a19bbbff404763bc50b52b01_101	08a98ca3b65c55229d6ce5ed1e2fd713_170	65f09f4215890255afa9c981b00d13a9_1861	8723c3a9792c84c08100519ef6542b91_822	7e07043f5e86eceaa1ce752e2fa51e93_2807	858a0d56d44f2ea12885e589474cfb8d_492	2f307ed5a4dd371a918bcd2b3dba95ce_647	1022ff18514ae54d2d5528a9b50b21f4_634	ebdf5dbcb162f1882663e16c97575dfb_919	d185bd7ba756c05bf215d92b70a45700_38	736776347cbe29ae9fe9a2e7fad54502_1822	30fa77115fc5906297de2d05d74c8324_634	ea45fa85549e94c36457e8822e426f01_367	618726b14a76566dbc04639f1f5c5ab2_1280	675c4c6a764039bc47f77abc67efaa11_179
clpP		ATP-dependent Clp protease proteolytic subunit	32	32	1	1	6023				623	623	623	P_00064	f302413983fd9c167191bb17269ceab3_320	8ae4b2e8730814f3fe4d3ff07b1c664d_2047	0c80f48fe2130be94c0ca0ab2d451a1e_55	a4ab7547fbf1ef3662e7d01392915d4d_74	6666f3714b03b64c9a5981a4846c5530_78	752f676fc107f5be2a24151a95e3c46e_665	1571d81cc1932eabe82fdff0805ba226_24	9ab1017b2cc1bdec5d177fe431ce8298_1146	1918448b00bbf0af01d1216b5287cd61_9	c550a5e0d6981c67252962b18e76b1dc_1582	98c1c502c378a04dc470195ca085f341_1781	4beccbe5c6a365a06074487864612c4a_60	a37ebd06ea82dc60e700e528d281e170_3631	7df8b66bba16a94c6214469806563cb6_1454	de0c32351d0ad0eef3d80fc8757dd91b_602	5225b1cf655a36ecb44d75f2f2d47335_1617	684ca3d4a19bbbff404763bc50b52b01_95	08a98ca3b65c55229d6ce5ed1e2fd713_164	65f09f4215890255afa9c981b00d13a9_1855	8723c3a9792c84c08100519ef6542b91_828	7e07043f5e86eceaa1ce752e2fa51e93_2801	858a0d56d44f2ea12885e589474cfb8d_498	2f307ed5a4dd371a918bcd2b3dba95ce_653	1022ff18514ae54d2d5528a9b50b21f4_628	ebdf5dbcb162f1882663e16c97575dfb_925	d185bd7ba756c05bf215d92b70a45700_44	736776347cbe29ae9fe9a2e7fad54502_1828	30fa77115fc5906297de2d05d74c8324_628	ea45fa85549e94c36457e8822e426f01_361	618726b14a76566dbc04639f1f5c5ab2_1274	675c4c6a764039bc47f77abc67efaa11_185
yhbY		RNA-binding protein YhbY	32	32	1	1	1585				293	293	293	P_01631	f302413983fd9c167191bb17269ceab3_666	8ae4b2e8730814f3fe4d3ff07b1c664d_1211	0c80f48fe2130be94c0ca0ab2d451a1e_875	a4ab7547fbf1ef3662e7d01392915d4d_944	6666f3714b03b64c9a5981a4846c5530_1994	752f676fc107f5be2a24151a95e3c46e_1076	1571d81cc1932eabe82fdff0805ba226_2740	9ab1017b2cc1bdec5d177fe431ce8298_1178	1918448b00bbf0af01d1216b5287cd61_462	c550a5e0d6981c67252962b18e76b1dc_1723	98c1c502c378a04dc470195ca085f341_1492	4beccbe5c6a365a06074487864612c4a_153	a37ebd06ea82dc60e700e528d281e170_933	7df8b66bba16a94c6214469806563cb6_2089	de0c32351d0ad0eef3d80fc8757dd91b_39	5225b1cf655a36ecb44d75f2f2d47335_400	684ca3d4a19bbbff404763bc50b52b01_687	08a98ca3b65c55229d6ce5ed1e2fd713_369	65f09f4215890255afa9c981b00d13a9_1144	8723c3a9792c84c08100519ef6542b91_1500	7e07043f5e86eceaa1ce752e2fa51e93_768	858a0d56d44f2ea12885e589474cfb8d_804	2f307ed5a4dd371a918bcd2b3dba95ce_809	1022ff18514ae54d2d5528a9b50b21f4_3528	ebdf5dbcb162f1882663e16c97575dfb_1625	d185bd7ba756c05bf215d92b70a45700_601	736776347cbe29ae9fe9a2e7fad54502_786	30fa77115fc5906297de2d05d74c8324_1862	ea45fa85549e94c36457e8822e426f01_738	618726b14a76566dbc04639f1f5c5ab2_738	675c4c6a764039bc47f77abc67efaa11_1070
group_11351		hypothetical protein	32	32	1	1	425				161	161	161	P_01104	f302413983fd9c167191bb17269ceab3_2448	8ae4b2e8730814f3fe4d3ff07b1c664d_2707	0c80f48fe2130be94c0ca0ab2d451a1e_1983	a4ab7547fbf1ef3662e7d01392915d4d_1687	6666f3714b03b64c9a5981a4846c5530_1307	752f676fc107f5be2a24151a95e3c46e_947	1571d81cc1932eabe82fdff0805ba226_2352	9ab1017b2cc1bdec5d177fe431ce8298_3329	1918448b00bbf0af01d1216b5287cd61_2250	c550a5e0d6981c67252962b18e76b1dc_2386	98c1c502c378a04dc470195ca085f341_4104	4beccbe5c6a365a06074487864612c4a_883	a37ebd06ea82dc60e700e528d281e170_2030	7df8b66bba16a94c6214469806563cb6_2588	de0c32351d0ad0eef3d80fc8757dd91b_3376	5225b1cf655a36ecb44d75f2f2d47335_2358	684ca3d4a19bbbff404763bc50b52b01_1146	08a98ca3b65c55229d6ce5ed1e2fd713_1455	65f09f4215890255afa9c981b00d13a9_2565	8723c3a9792c84c08100519ef6542b91_2198	7e07043f5e86eceaa1ce752e2fa51e93_3456	858a0d56d44f2ea12885e589474cfb8d_4067	2f307ed5a4dd371a918bcd2b3dba95ce_1020	1022ff18514ae54d2d5528a9b50b21f4_4059	ebdf5dbcb162f1882663e16c97575dfb_2190	d185bd7ba756c05bf215d92b70a45700_1410	736776347cbe29ae9fe9a2e7fad54502_2606	30fa77115fc5906297de2d05d74c8324_2922	ea45fa85549e94c36457e8822e426f01_1028	618726b14a76566dbc04639f1f5c5ab2_2220	675c4c6a764039bc47f77abc67efaa11_1716
group_11352		hypothetical protein	32	32	1	1	5677				422	422	422	P_01997	f302413983fd9c167191bb17269ceab3_2278	8ae4b2e8730814f3fe4d3ff07b1c664d_1452	0c80f48fe2130be94c0ca0ab2d451a1e_4309	a4ab7547fbf1ef3662e7d01392915d4d_1911	6666f3714b03b64c9a5981a4846c5530_1640	752f676fc107f5be2a24151a95e3c46e_1962	1571d81cc1932eabe82fdff0805ba226_2126	9ab1017b2cc1bdec5d177fe431ce8298_836	1918448b00bbf0af01d1216b5287cd61_412	c550a5e0d6981c67252962b18e76b1dc_1458	98c1c502c378a04dc470195ca085f341_2686	4beccbe5c6a365a06074487864612c4a_1263	a37ebd06ea82dc60e700e528d281e170_2017	7df8b66bba16a94c6214469806563cb6_3322	de0c32351d0ad0eef3d80fc8757dd91b_3873	5225b1cf655a36ecb44d75f2f2d47335_2128	684ca3d4a19bbbff404763bc50b52b01_168	08a98ca3b65c55229d6ce5ed1e2fd713_1611	65f09f4215890255afa9c981b00d13a9_2657	8723c3a9792c84c08100519ef6542b91_3220	7e07043f5e86eceaa1ce752e2fa51e93_2873	858a0d56d44f2ea12885e589474cfb8d_2246	2f307ed5a4dd371a918bcd2b3dba95ce_1695	1022ff18514ae54d2d5528a9b50b21f4_1850	ebdf5dbcb162f1882663e16c97575dfb_2367	d185bd7ba756c05bf215d92b70a45700_287	736776347cbe29ae9fe9a2e7fad54502_4316	30fa77115fc5906297de2d05d74c8324_2133	ea45fa85549e94c36457e8822e426f01_2243	618726b14a76566dbc04639f1f5c5ab2_4300	675c4c6a764039bc47f77abc67efaa11_4269
engB		putative GTP-binding protein EngB	32	32	1	1	8001				632	632	632	P_02053	f302413983fd9c167191bb17269ceab3_2751	8ae4b2e8730814f3fe4d3ff07b1c664d_2949	0c80f48fe2130be94c0ca0ab2d451a1e_3123	a4ab7547fbf1ef3662e7d01392915d4d_2678	6666f3714b03b64c9a5981a4846c5530_3685	752f676fc107f5be2a24151a95e3c46e_1877	1571d81cc1932eabe82fdff0805ba226_2875	9ab1017b2cc1bdec5d177fe431ce8298_2818	1918448b00bbf0af01d1216b5287cd61_1675	c550a5e0d6981c67252962b18e76b1dc_3276	98c1c502c378a04dc470195ca085f341_2988	4beccbe5c6a365a06074487864612c4a_1654	a37ebd06ea82dc60e700e528d281e170_3554	7df8b66bba16a94c6214469806563cb6_3275	de0c32351d0ad0eef3d80fc8757dd91b_2385	5225b1cf655a36ecb44d75f2f2d47335_3667	684ca3d4a19bbbff404763bc50b52b01_2517	08a98ca3b65c55229d6ce5ed1e2fd713_2049	65f09f4215890255afa9c981b00d13a9_2180	8723c3a9792c84c08100519ef6542b91_3298	7e07043f5e86eceaa1ce752e2fa51e93_3119	858a0d56d44f2ea12885e589474cfb8d_2910	2f307ed5a4dd371a918bcd2b3dba95ce_3076	1022ff18514ae54d2d5528a9b50b21f4_3317	ebdf5dbcb162f1882663e16c97575dfb_2732	d185bd7ba756c05bf215d92b70a45700_1895	736776347cbe29ae9fe9a2e7fad54502_834	30fa77115fc5906297de2d05d74c8324_2795	ea45fa85549e94c36457e8822e426f01_2526	618726b14a76566dbc04639f1f5c5ab2_3078	675c4c6a764039bc47f77abc67efaa11_3337
rpmB		50S ribosomal protein L28	32	32	1	1	11601				236	236	236	P_02541	f302413983fd9c167191bb17269ceab3_3152	8ae4b2e8730814f3fe4d3ff07b1c664d_3342	0c80f48fe2130be94c0ca0ab2d451a1e_3050	a4ab7547fbf1ef3662e7d01392915d4d_2602	6666f3714b03b64c9a5981a4846c5530_1121	752f676fc107f5be2a24151a95e3c46e_2750	1571d81cc1932eabe82fdff0805ba226_3374	9ab1017b2cc1bdec5d177fe431ce8298_1729	1918448b00bbf0af01d1216b5287cd61_1926	c550a5e0d6981c67252962b18e76b1dc_3205	98c1c502c378a04dc470195ca085f341_3326	4beccbe5c6a365a06074487864612c4a_2086	a37ebd06ea82dc60e700e528d281e170_2818	7df8b66bba16a94c6214469806563cb6_642	de0c32351d0ad0eef3d80fc8757dd91b_2086	5225b1cf655a36ecb44d75f2f2d47335_3129	684ca3d4a19bbbff404763bc50b52b01_3027	08a98ca3b65c55229d6ce5ed1e2fd713_2659	65f09f4215890255afa9c981b00d13a9_3481	8723c3a9792c84c08100519ef6542b91_3003	7e07043f5e86eceaa1ce752e2fa51e93_1728	858a0d56d44f2ea12885e589474cfb8d_1365	2f307ed5a4dd371a918bcd2b3dba95ce_2322	1022ff18514ae54d2d5528a9b50b21f4_2700	ebdf5dbcb162f1882663e16c97575dfb_2941	d185bd7ba756c05bf215d92b70a45700_2309	736776347cbe29ae9fe9a2e7fad54502_3523	30fa77115fc5906297de2d05d74c8324_3035	ea45fa85549e94c36457e8822e426f01_2958	618726b14a76566dbc04639f1f5c5ab2_3196	675c4c6a764039bc47f77abc67efaa11_2994
gmhA		Phosphoheptose isomerase	32	32	1	1	6190				578	578	578	P_02395	f302413983fd9c167191bb17269ceab3_3702	8ae4b2e8730814f3fe4d3ff07b1c664d_3368	0c80f48fe2130be94c0ca0ab2d451a1e_4499	a4ab7547fbf1ef3662e7d01392915d4d_4805	6666f3714b03b64c9a5981a4846c5530_3440	752f676fc107f5be2a24151a95e3c46e_2522	1571d81cc1932eabe82fdff0805ba226_4686	9ab1017b2cc1bdec5d177fe431ce8298_3803	1918448b00bbf0af01d1216b5287cd61_3836	c550a5e0d6981c67252962b18e76b1dc_1244	98c1c502c378a04dc470195ca085f341_4140	4beccbe5c6a365a06074487864612c4a_4138	a37ebd06ea82dc60e700e528d281e170_4322	7df8b66bba16a94c6214469806563cb6_4307	de0c32351d0ad0eef3d80fc8757dd91b_3164	5225b1cf655a36ecb44d75f2f2d47335_1355	684ca3d4a19bbbff404763bc50b52b01_2843	08a98ca3b65c55229d6ce5ed1e2fd713_2509	65f09f4215890255afa9c981b00d13a9_4086	8723c3a9792c84c08100519ef6542b91_3576	7e07043f5e86eceaa1ce752e2fa51e93_4379	858a0d56d44f2ea12885e589474cfb8d_4087	2f307ed5a4dd371a918bcd2b3dba95ce_4000	1022ff18514ae54d2d5528a9b50b21f4_4335	ebdf5dbcb162f1882663e16c97575dfb_4381	d185bd7ba756c05bf215d92b70a45700_3163	736776347cbe29ae9fe9a2e7fad54502_3815	30fa77115fc5906297de2d05d74c8324_4567	ea45fa85549e94c36457e8822e426f01_4394	618726b14a76566dbc04639f1f5c5ab2_3432	675c4c6a764039bc47f77abc67efaa11_1630
cyoD		Cytochrome bo(3) ubiquinol oxidase subunit 4	32	32	1	1	6015				329	329	329	P_00056	f302413983fd9c167191bb17269ceab3_328	8ae4b2e8730814f3fe4d3ff07b1c664d_2039	0c80f48fe2130be94c0ca0ab2d451a1e_47	a4ab7547fbf1ef3662e7d01392915d4d_82	6666f3714b03b64c9a5981a4846c5530_86	752f676fc107f5be2a24151a95e3c46e_657	1571d81cc1932eabe82fdff0805ba226_32	9ab1017b2cc1bdec5d177fe431ce8298_1154	1918448b00bbf0af01d1216b5287cd61_17	c550a5e0d6981c67252962b18e76b1dc_1574	98c1c502c378a04dc470195ca085f341_1773	4beccbe5c6a365a06074487864612c4a_68	a37ebd06ea82dc60e700e528d281e170_1822	7df8b66bba16a94c6214469806563cb6_1446	de0c32351d0ad0eef3d80fc8757dd91b_610	5225b1cf655a36ecb44d75f2f2d47335_1625	684ca3d4a19bbbff404763bc50b52b01_103	08a98ca3b65c55229d6ce5ed1e2fd713_172	65f09f4215890255afa9c981b00d13a9_1863	8723c3a9792c84c08100519ef6542b91_820	7e07043f5e86eceaa1ce752e2fa51e93_2809	858a0d56d44f2ea12885e589474cfb8d_490	2f307ed5a4dd371a918bcd2b3dba95ce_645	1022ff18514ae54d2d5528a9b50b21f4_636	ebdf5dbcb162f1882663e16c97575dfb_917	d185bd7ba756c05bf215d92b70a45700_36	736776347cbe29ae9fe9a2e7fad54502_1820	30fa77115fc5906297de2d05d74c8324_636	ea45fa85549e94c36457e8822e426f01_369	618726b14a76566dbc04639f1f5c5ab2_1282	675c4c6a764039bc47f77abc67efaa11_177
fdoH		Formate dehydrogenase-O iron-sulfur subunit	32	32	1	1	8037				902	902	902	P_02084	f302413983fd9c167191bb17269ceab3_2720	8ae4b2e8730814f3fe4d3ff07b1c664d_2915	0c80f48fe2130be94c0ca0ab2d451a1e_544	a4ab7547fbf1ef3662e7d01392915d4d_4749	6666f3714b03b64c9a5981a4846c5530_3224	752f676fc107f5be2a24151a95e3c46e_1908	1571d81cc1932eabe82fdff0805ba226_4678	9ab1017b2cc1bdec5d177fe431ce8298_2853	1918448b00bbf0af01d1216b5287cd61_3745	c550a5e0d6981c67252962b18e76b1dc_3244	98c1c502c378a04dc470195ca085f341_4721	4beccbe5c6a365a06074487864612c4a_4098	a37ebd06ea82dc60e700e528d281e170_4299	7df8b66bba16a94c6214469806563cb6_3310	de0c32351d0ad0eef3d80fc8757dd91b_4249	5225b1cf655a36ecb44d75f2f2d47335_4384	684ca3d4a19bbbff404763bc50b52b01_3920	08a98ca3b65c55229d6ce5ed1e2fd713_3799	65f09f4215890255afa9c981b00d13a9_2211	8723c3a9792c84c08100519ef6542b91_3266	7e07043f5e86eceaa1ce752e2fa51e93_3089	858a0d56d44f2ea12885e589474cfb8d_2351	2f307ed5a4dd371a918bcd2b3dba95ce_3758	1022ff18514ae54d2d5528a9b50b21f4_3282	ebdf5dbcb162f1882663e16c97575dfb_2703	d185bd7ba756c05bf215d92b70a45700_1426	736776347cbe29ae9fe9a2e7fad54502_865	30fa77115fc5906297de2d05d74c8324_4272	ea45fa85549e94c36457e8822e426f01_4488	618726b14a76566dbc04639f1f5c5ab2_4146	675c4c6a764039bc47f77abc67efaa11_4180
fnr		Fumarate and nitrate reduction regulatory protein	32	32	1	1	10090				752	752	752	P_00917	f302413983fd9c167191bb17269ceab3_3301	8ae4b2e8730814f3fe4d3ff07b1c664d_1575	0c80f48fe2130be94c0ca0ab2d451a1e_1828	a4ab7547fbf1ef3662e7d01392915d4d_2165	6666f3714b03b64c9a5981a4846c5530_3813	752f676fc107f5be2a24151a95e3c46e_591	1571d81cc1932eabe82fdff0805ba226_144	9ab1017b2cc1bdec5d177fe431ce8298_458	1918448b00bbf0af01d1216b5287cd61_1868	c550a5e0d6981c67252962b18e76b1dc_43	98c1c502c378a04dc470195ca085f341_965	4beccbe5c6a365a06074487864612c4a_918	a37ebd06ea82dc60e700e528d281e170_3671	7df8b66bba16a94c6214469806563cb6_711	de0c32351d0ad0eef3d80fc8757dd91b_759	5225b1cf655a36ecb44d75f2f2d47335_272	684ca3d4a19bbbff404763bc50b52b01_1024	08a98ca3b65c55229d6ce5ed1e2fd713_707	65f09f4215890255afa9c981b00d13a9_673	8723c3a9792c84c08100519ef6542b91_4102	7e07043f5e86eceaa1ce752e2fa51e93_1602	858a0d56d44f2ea12885e589474cfb8d_189	2f307ed5a4dd371a918bcd2b3dba95ce_442	1022ff18514ae54d2d5528a9b50b21f4_1362	ebdf5dbcb162f1882663e16c97575dfb_397	d185bd7ba756c05bf215d92b70a45700_3547	736776347cbe29ae9fe9a2e7fad54502_3689	30fa77115fc5906297de2d05d74c8324_3894	ea45fa85549e94c36457e8822e426f01_2431	618726b14a76566dbc04639f1f5c5ab2_1019	675c4c6a764039bc47f77abc67efaa11_941
moaC		Cyclic pyranopterin monophosphate synthase	32	32	1	1	7430				485	485	485	P_03005	f302413983fd9c167191bb17269ceab3_1077	8ae4b2e8730814f3fe4d3ff07b1c664d_2559	0c80f48fe2130be94c0ca0ab2d451a1e_2858	a4ab7547fbf1ef3662e7d01392915d4d_4772	6666f3714b03b64c9a5981a4846c5530_760	752f676fc107f5be2a24151a95e3c46e_4407	1571d81cc1932eabe82fdff0805ba226_908	9ab1017b2cc1bdec5d177fe431ce8298_2760	1918448b00bbf0af01d1216b5287cd61_962	c550a5e0d6981c67252962b18e76b1dc_1199	98c1c502c378a04dc470195ca085f341_802	4beccbe5c6a365a06074487864612c4a_4049	a37ebd06ea82dc60e700e528d281e170_52	7df8b66bba16a94c6214469806563cb6_441	de0c32351d0ad0eef3d80fc8757dd91b_1695	5225b1cf655a36ecb44d75f2f2d47335_514	684ca3d4a19bbbff404763bc50b52b01_3990	08a98ca3b65c55229d6ce5ed1e2fd713_3870	65f09f4215890255afa9c981b00d13a9_800	8723c3a9792c84c08100519ef6542b91_2600	7e07043f5e86eceaa1ce752e2fa51e93_2036	858a0d56d44f2ea12885e589474cfb8d_1455	2f307ed5a4dd371a918bcd2b3dba95ce_4044	1022ff18514ae54d2d5528a9b50b21f4_3865	ebdf5dbcb162f1882663e16c97575dfb_2239	d185bd7ba756c05bf215d92b70a45700_2045	736776347cbe29ae9fe9a2e7fad54502_542	30fa77115fc5906297de2d05d74c8324_94	ea45fa85549e94c36457e8822e426f01_4786	618726b14a76566dbc04639f1f5c5ab2_1201	675c4c6a764039bc47f77abc67efaa11_4233
rpmG		50S ribosomal protein L33	32	32	1	1	11602				167	167	167	P_02542	f302413983fd9c167191bb17269ceab3_3153	8ae4b2e8730814f3fe4d3ff07b1c664d_3341	0c80f48fe2130be94c0ca0ab2d451a1e_3051	a4ab7547fbf1ef3662e7d01392915d4d_2601	6666f3714b03b64c9a5981a4846c5530_1120	752f676fc107f5be2a24151a95e3c46e_2749	1571d81cc1932eabe82fdff0805ba226_3375	9ab1017b2cc1bdec5d177fe431ce8298_1730	1918448b00bbf0af01d1216b5287cd61_1925	c550a5e0d6981c67252962b18e76b1dc_3206	98c1c502c378a04dc470195ca085f341_3327	4beccbe5c6a365a06074487864612c4a_2087	a37ebd06ea82dc60e700e528d281e170_2819	7df8b66bba16a94c6214469806563cb6_643	de0c32351d0ad0eef3d80fc8757dd91b_2085	5225b1cf655a36ecb44d75f2f2d47335_3128	684ca3d4a19bbbff404763bc50b52b01_3028	08a98ca3b65c55229d6ce5ed1e2fd713_2660	65f09f4215890255afa9c981b00d13a9_3480	8723c3a9792c84c08100519ef6542b91_3002	7e07043f5e86eceaa1ce752e2fa51e93_1729	858a0d56d44f2ea12885e589474cfb8d_1366	2f307ed5a4dd371a918bcd2b3dba95ce_2321	1022ff18514ae54d2d5528a9b50b21f4_2699	ebdf5dbcb162f1882663e16c97575dfb_2942	d185bd7ba756c05bf215d92b70a45700_2308	736776347cbe29ae9fe9a2e7fad54502_3522	30fa77115fc5906297de2d05d74c8324_3036	ea45fa85549e94c36457e8822e426f01_2959	618726b14a76566dbc04639f1f5c5ab2_3197	675c4c6a764039bc47f77abc67efaa11_2993
ydfZ		Putative selenoprotein YdfZ	32	32	1	1	11024				203	203	203	P_04260	f302413983fd9c167191bb17269ceab3_3911	8ae4b2e8730814f3fe4d3ff07b1c664d_4286	0c80f48fe2130be94c0ca0ab2d451a1e_2996	a4ab7547fbf1ef3662e7d01392915d4d_4792	6666f3714b03b64c9a5981a4846c5530_4135	752f676fc107f5be2a24151a95e3c46e_4280	1571d81cc1932eabe82fdff0805ba226_2474	9ab1017b2cc1bdec5d177fe431ce8298_510	1918448b00bbf0af01d1216b5287cd61_3965	c550a5e0d6981c67252962b18e76b1dc_4212	98c1c502c378a04dc470195ca085f341_1853	4beccbe5c6a365a06074487864612c4a_4256	a37ebd06ea82dc60e700e528d281e170_4227	7df8b66bba16a94c6214469806563cb6_1663	de0c32351d0ad0eef3d80fc8757dd91b_1167	5225b1cf655a36ecb44d75f2f2d47335_159	684ca3d4a19bbbff404763bc50b52b01_4330	08a98ca3b65c55229d6ce5ed1e2fd713_4186	65f09f4215890255afa9c981b00d13a9_1029	8723c3a9792c84c08100519ef6542b91_3436	7e07043f5e86eceaa1ce752e2fa51e93_164	858a0d56d44f2ea12885e589474cfb8d_2191	2f307ed5a4dd371a918bcd2b3dba95ce_1836	1022ff18514ae54d2d5528a9b50b21f4_214	ebdf5dbcb162f1882663e16c97575dfb_796	d185bd7ba756c05bf215d92b70a45700_1571	736776347cbe29ae9fe9a2e7fad54502_4238	30fa77115fc5906297de2d05d74c8324_3009	ea45fa85549e94c36457e8822e426f01_298	618726b14a76566dbc04639f1f5c5ab2_2641	675c4c6a764039bc47f77abc67efaa11_4719
rho		Transcription termination factor Rho	32	32	1	2	94				1259	1259	1259	P_01951	f302413983fd9c167191bb17269ceab3_2924	8ae4b2e8730814f3fe4d3ff07b1c664d_2505	0c80f48fe2130be94c0ca0ab2d451a1e_2641	a4ab7547fbf1ef3662e7d01392915d4d_2723	6666f3714b03b64c9a5981a4846c5530_2126	752f676fc107f5be2a24151a95e3c46e_2352	1571d81cc1932eabe82fdff0805ba226_2792	9ab1017b2cc1bdec5d177fe431ce8298_2614	1918448b00bbf0af01d1216b5287cd61_284	c550a5e0d6981c67252962b18e76b1dc_2662	98c1c502c378a04dc470195ca085f341_2351	4beccbe5c6a365a06074487864612c4a_1110	a37ebd06ea82dc60e700e528d281e170_2366	7df8b66bba16a94c6214469806563cb6_2906	de0c32351d0ad0eef3d80fc8757dd91b_1635	5225b1cf655a36ecb44d75f2f2d47335_2310	684ca3d4a19bbbff404763bc50b52b01_2192	08a98ca3b65c55229d6ce5ed1e2fd713_2020	65f09f4215890255afa9c981b00d13a9_3219	8723c3a9792c84c08100519ef6542b91_2042	7e07043f5e86eceaa1ce752e2fa51e93_3014	858a0d56d44f2ea12885e589474cfb8d_2941	2f307ed5a4dd371a918bcd2b3dba95ce_2139	1022ff18514ae54d2d5528a9b50b21f4_3335	ebdf5dbcb162f1882663e16c97575dfb_3151	d185bd7ba756c05bf215d92b70a45700_1926	736776347cbe29ae9fe9a2e7fad54502_2546	30fa77115fc5906297de2d05d74c8324_2689	ea45fa85549e94c36457e8822e426f01_1938	618726b14a76566dbc04639f1f5c5ab2_2913	675c4c6a764039bc47f77abc67efaa11_2403
iscU		Iron-sulfur cluster assembly scaffold protein IscU	32	32	1	1	8784				386	386	386	P_01374	f302413983fd9c167191bb17269ceab3_234	8ae4b2e8730814f3fe4d3ff07b1c664d_148	0c80f48fe2130be94c0ca0ab2d451a1e_351	a4ab7547fbf1ef3662e7d01392915d4d_627	6666f3714b03b64c9a5981a4846c5530_1915	752f676fc107f5be2a24151a95e3c46e_1351	1571d81cc1932eabe82fdff0805ba226_1764	9ab1017b2cc1bdec5d177fe431ce8298_1933	1918448b00bbf0af01d1216b5287cd61_149	c550a5e0d6981c67252962b18e76b1dc_2023	98c1c502c378a04dc470195ca085f341_375	4beccbe5c6a365a06074487864612c4a_544	a37ebd06ea82dc60e700e528d281e170_2574	7df8b66bba16a94c6214469806563cb6_1988	de0c32351d0ad0eef3d80fc8757dd91b_183	5225b1cf655a36ecb44d75f2f2d47335_1797	684ca3d4a19bbbff404763bc50b52b01_1578	08a98ca3b65c55229d6ce5ed1e2fd713_1014	65f09f4215890255afa9c981b00d13a9_2963	8723c3a9792c84c08100519ef6542b91_1757	7e07043f5e86eceaa1ce752e2fa51e93_973	858a0d56d44f2ea12885e589474cfb8d_396	2f307ed5a4dd371a918bcd2b3dba95ce_2275	1022ff18514ae54d2d5528a9b50b21f4_1521	ebdf5dbcb162f1882663e16c97575dfb_2466	d185bd7ba756c05bf215d92b70a45700_716	736776347cbe29ae9fe9a2e7fad54502_1299	30fa77115fc5906297de2d05d74c8324_2096	ea45fa85549e94c36457e8822e426f01_680	618726b14a76566dbc04639f1f5c5ab2_504	675c4c6a764039bc47f77abc67efaa11_1192
rpmC		50S ribosomal protein L29	32	32	1	3	35				191	191	191	P_03065	f302413983fd9c167191bb17269ceab3_3457	8ae4b2e8730814f3fe4d3ff07b1c664d_3812	0c80f48fe2130be94c0ca0ab2d451a1e_3376	a4ab7547fbf1ef3662e7d01392915d4d_3484	6666f3714b03b64c9a5981a4846c5530_2924	752f676fc107f5be2a24151a95e3c46e_3213	1571d81cc1932eabe82fdff0805ba226_2707	9ab1017b2cc1bdec5d177fe431ce8298_3945	1918448b00bbf0af01d1216b5287cd61_1480	c550a5e0d6981c67252962b18e76b1dc_3855	98c1c502c378a04dc470195ca085f341_3598	4beccbe5c6a365a06074487864612c4a_2494	a37ebd06ea82dc60e700e528d281e170_3147	7df8b66bba16a94c6214469806563cb6_4129	de0c32351d0ad0eef3d80fc8757dd91b_2723	5225b1cf655a36ecb44d75f2f2d47335_3455	684ca3d4a19bbbff404763bc50b52b01_3244	08a98ca3b65c55229d6ce5ed1e2fd713_2849	65f09f4215890255afa9c981b00d13a9_4006	8723c3a9792c84c08100519ef6542b91_3506	7e07043f5e86eceaa1ce752e2fa51e93_4482	858a0d56d44f2ea12885e589474cfb8d_2813	2f307ed5a4dd371a918bcd2b3dba95ce_2763	1022ff18514ae54d2d5528a9b50b21f4_4370	ebdf5dbcb162f1882663e16c97575dfb_4283	d185bd7ba756c05bf215d92b70a45700_2727	736776347cbe29ae9fe9a2e7fad54502_3101	30fa77115fc5906297de2d05d74c8324_2644	ea45fa85549e94c36457e8822e426f01_3262	618726b14a76566dbc04639f1f5c5ab2_3558	675c4c6a764039bc47f77abc67efaa11_2359
group_11365		hypothetical protein	32	32	1	1	2422				200	200	200	P_00629	f302413983fd9c167191bb17269ceab3_1037	8ae4b2e8730814f3fe4d3ff07b1c664d_3680	0c80f48fe2130be94c0ca0ab2d451a1e_3441	a4ab7547fbf1ef3662e7d01392915d4d_3204	6666f3714b03b64c9a5981a4846c5530_2743	752f676fc107f5be2a24151a95e3c46e_93	1571d81cc1932eabe82fdff0805ba226_3572	9ab1017b2cc1bdec5d177fe431ce8298_3844	1918448b00bbf0af01d1216b5287cd61_100	c550a5e0d6981c67252962b18e76b1dc_1929	98c1c502c378a04dc470195ca085f341_3495	4beccbe5c6a365a06074487864612c4a_2241	a37ebd06ea82dc60e700e528d281e170_3026	7df8b66bba16a94c6214469806563cb6_4050	de0c32351d0ad0eef3d80fc8757dd91b_927	5225b1cf655a36ecb44d75f2f2d47335_3301	684ca3d4a19bbbff404763bc50b52b01_3141	08a98ca3b65c55229d6ce5ed1e2fd713_320	65f09f4215890255afa9c981b00d13a9_1246	8723c3a9792c84c08100519ef6542b91_750	7e07043f5e86eceaa1ce752e2fa51e93_446	858a0d56d44f2ea12885e589474cfb8d_708	2f307ed5a4dd371a918bcd2b3dba95ce_2822	1022ff18514ae54d2d5528a9b50b21f4_1732	ebdf5dbcb162f1882663e16c97575dfb_2501	d185bd7ba756c05bf215d92b70a45700_879	736776347cbe29ae9fe9a2e7fad54502_1034	30fa77115fc5906297de2d05d74c8324_870	ea45fa85549e94c36457e8822e426f01_439	618726b14a76566dbc04639f1f5c5ab2_1060	675c4c6a764039bc47f77abc67efaa11_3142
priB		Primosomal replication protein N	32	32	1	1	5390				314	314	314	P_00488	f302413983fd9c167191bb17269ceab3_574	8ae4b2e8730814f3fe4d3ff07b1c664d_4299	0c80f48fe2130be94c0ca0ab2d451a1e_1402	a4ab7547fbf1ef3662e7d01392915d4d_207	6666f3714b03b64c9a5981a4846c5530_3864	752f676fc107f5be2a24151a95e3c46e_463	1571d81cc1932eabe82fdff0805ba226_828	9ab1017b2cc1bdec5d177fe431ce8298_1758	1918448b00bbf0af01d1216b5287cd61_3513	c550a5e0d6981c67252962b18e76b1dc_825	98c1c502c378a04dc470195ca085f341_1660	4beccbe5c6a365a06074487864612c4a_600	a37ebd06ea82dc60e700e528d281e170_3473	7df8b66bba16a94c6214469806563cb6_2379	de0c32351d0ad0eef3d80fc8757dd91b_3341	5225b1cf655a36ecb44d75f2f2d47335_1743	684ca3d4a19bbbff404763bc50b52b01_811	08a98ca3b65c55229d6ce5ed1e2fd713_1347	65f09f4215890255afa9c981b00d13a9_1576	8723c3a9792c84c08100519ef6542b91_2530	7e07043f5e86eceaa1ce752e2fa51e93_552	858a0d56d44f2ea12885e589474cfb8d_3574	2f307ed5a4dd371a918bcd2b3dba95ce_1527	1022ff18514ae54d2d5528a9b50b21f4_3078	ebdf5dbcb162f1882663e16c97575dfb_2812	d185bd7ba756c05bf215d92b70a45700_468	736776347cbe29ae9fe9a2e7fad54502_691	30fa77115fc5906297de2d05d74c8324_931	ea45fa85549e94c36457e8822e426f01_50	618726b14a76566dbc04639f1f5c5ab2_3581	675c4c6a764039bc47f77abc67efaa11_51
cyoC		Cytochrome bo(3) ubiquinol oxidase subunit 3	32	32	1	1	6016				614	614	614	P_00057	f302413983fd9c167191bb17269ceab3_327	8ae4b2e8730814f3fe4d3ff07b1c664d_2040	0c80f48fe2130be94c0ca0ab2d451a1e_48	a4ab7547fbf1ef3662e7d01392915d4d_81	6666f3714b03b64c9a5981a4846c5530_85	752f676fc107f5be2a24151a95e3c46e_658	1571d81cc1932eabe82fdff0805ba226_31	9ab1017b2cc1bdec5d177fe431ce8298_1153	1918448b00bbf0af01d1216b5287cd61_16	c550a5e0d6981c67252962b18e76b1dc_1575	98c1c502c378a04dc470195ca085f341_1774	4beccbe5c6a365a06074487864612c4a_67	a37ebd06ea82dc60e700e528d281e170_1821	7df8b66bba16a94c6214469806563cb6_1447	de0c32351d0ad0eef3d80fc8757dd91b_609	5225b1cf655a36ecb44d75f2f2d47335_1624	684ca3d4a19bbbff404763bc50b52b01_102	08a98ca3b65c55229d6ce5ed1e2fd713_171	65f09f4215890255afa9c981b00d13a9_1862	8723c3a9792c84c08100519ef6542b91_821	7e07043f5e86eceaa1ce752e2fa51e93_2808	858a0d56d44f2ea12885e589474cfb8d_491	2f307ed5a4dd371a918bcd2b3dba95ce_646	1022ff18514ae54d2d5528a9b50b21f4_635	ebdf5dbcb162f1882663e16c97575dfb_918	d185bd7ba756c05bf215d92b70a45700_37	736776347cbe29ae9fe9a2e7fad54502_1821	30fa77115fc5906297de2d05d74c8324_635	ea45fa85549e94c36457e8822e426f01_368	618726b14a76566dbc04639f1f5c5ab2_1281	675c4c6a764039bc47f77abc67efaa11_178
ndhC		NAD(P)H-quinone oxidoreductase subunit 3	32	32	1	1	8551				443	443	443	P_03706	f302413983fd9c167191bb17269ceab3_14	8ae4b2e8730814f3fe4d3ff07b1c664d_2178	0c80f48fe2130be94c0ca0ab2d451a1e_3651	a4ab7547fbf1ef3662e7d01392915d4d_4019	6666f3714b03b64c9a5981a4846c5530_984	752f676fc107f5be2a24151a95e3c46e_2394	1571d81cc1932eabe82fdff0805ba226_1026	9ab1017b2cc1bdec5d177fe431ce8298_4170	1918448b00bbf0af01d1216b5287cd61_2491	c550a5e0d6981c67252962b18e76b1dc_2612	98c1c502c378a04dc470195ca085f341_3969	4beccbe5c6a365a06074487864612c4a_3280	a37ebd06ea82dc60e700e528d281e170_3757	7df8b66bba16a94c6214469806563cb6_234	de0c32351d0ad0eef3d80fc8757dd91b_3360	5225b1cf655a36ecb44d75f2f2d47335_1892	684ca3d4a19bbbff404763bc50b52b01_2092	08a98ca3b65c55229d6ce5ed1e2fd713_3528	65f09f4215890255afa9c981b00d13a9_74	8723c3a9792c84c08100519ef6542b91_947	7e07043f5e86eceaa1ce752e2fa51e93_1261	858a0d56d44f2ea12885e589474cfb8d_1762	2f307ed5a4dd371a918bcd2b3dba95ce_3374	1022ff18514ae54d2d5528a9b50b21f4_436	ebdf5dbcb162f1882663e16c97575dfb_275	d185bd7ba756c05bf215d92b70a45700_3247	736776347cbe29ae9fe9a2e7fad54502_175	30fa77115fc5906297de2d05d74c8324_728	ea45fa85549e94c36457e8822e426f01_1511	618726b14a76566dbc04639f1f5c5ab2_2037	675c4c6a764039bc47f77abc67efaa11_3685
entH		Proofreading thioesterase EntH	32	32	1	1	7525				413	413	413	P_02160	f302413983fd9c167191bb17269ceab3_3100	8ae4b2e8730814f3fe4d3ff07b1c664d_1860	0c80f48fe2130be94c0ca0ab2d451a1e_1678	a4ab7547fbf1ef3662e7d01392915d4d_2752	6666f3714b03b64c9a5981a4846c5530_2985	752f676fc107f5be2a24151a95e3c46e_2892	1571d81cc1932eabe82fdff0805ba226_2627	9ab1017b2cc1bdec5d177fe431ce8298_2086	1918448b00bbf0af01d1216b5287cd61_2160	c550a5e0d6981c67252962b18e76b1dc_2489	98c1c502c378a04dc470195ca085f341_4072	4beccbe5c6a365a06074487864612c4a_2215	a37ebd06ea82dc60e700e528d281e170_3067	7df8b66bba16a94c6214469806563cb6_3177	de0c32351d0ad0eef3d80fc8757dd91b_3466	5225b1cf655a36ecb44d75f2f2d47335_3328	684ca3d4a19bbbff404763bc50b52b01_2282	08a98ca3b65c55229d6ce5ed1e2fd713_1636	65f09f4215890255afa9c981b00d13a9_2387	8723c3a9792c84c08100519ef6542b91_1688	7e07043f5e86eceaa1ce752e2fa51e93_1894	858a0d56d44f2ea12885e589474cfb8d_3227	2f307ed5a4dd371a918bcd2b3dba95ce_1064	1022ff18514ae54d2d5528a9b50b21f4_2542	ebdf5dbcb162f1882663e16c97575dfb_1927	d185bd7ba756c05bf215d92b70a45700_2372	736776347cbe29ae9fe9a2e7fad54502_2757	30fa77115fc5906297de2d05d74c8324_3454	ea45fa85549e94c36457e8822e426f01_3166	618726b14a76566dbc04639f1f5c5ab2_1970	675c4c6a764039bc47f77abc67efaa11_3817
hinT		Purine nucleoside phosphoramidase	32	32	1	1	9807				359	359	359	P_01453	f302413983fd9c167191bb17269ceab3_2864	8ae4b2e8730814f3fe4d3ff07b1c664d_1686	0c80f48fe2130be94c0ca0ab2d451a1e_436	a4ab7547fbf1ef3662e7d01392915d4d_1113	6666f3714b03b64c9a5981a4846c5530_930	752f676fc107f5be2a24151a95e3c46e_1470	1571d81cc1932eabe82fdff0805ba226_1113	9ab1017b2cc1bdec5d177fe431ce8298_1408	1918448b00bbf0af01d1216b5287cd61_540	c550a5e0d6981c67252962b18e76b1dc_1101	98c1c502c378a04dc470195ca085f341_2205	4beccbe5c6a365a06074487864612c4a_1277	a37ebd06ea82dc60e700e528d281e170_1088	7df8b66bba16a94c6214469806563cb6_1410	de0c32351d0ad0eef3d80fc8757dd91b_1311	5225b1cf655a36ecb44d75f2f2d47335_2064	684ca3d4a19bbbff404763bc50b52b01_1763	08a98ca3b65c55229d6ce5ed1e2fd713_1206	65f09f4215890255afa9c981b00d13a9_2870	8723c3a9792c84c08100519ef6542b91_1842	7e07043f5e86eceaa1ce752e2fa51e93_1162	858a0d56d44f2ea12885e589474cfb8d_1479	2f307ed5a4dd371a918bcd2b3dba95ce_265	1022ff18514ae54d2d5528a9b50b21f4_2825	ebdf5dbcb162f1882663e16c97575dfb_612	d185bd7ba756c05bf215d92b70a45700_766	736776347cbe29ae9fe9a2e7fad54502_2331	30fa77115fc5906297de2d05d74c8324_1370	ea45fa85549e94c36457e8822e426f01_858	618726b14a76566dbc04639f1f5c5ab2_2482	675c4c6a764039bc47f77abc67efaa11_1831
group_11371		hypothetical protein	32	32	1	1	4099				308	308	308	P_00373	f302413983fd9c167191bb17269ceab3_821	8ae4b2e8730814f3fe4d3ff07b1c664d_286	0c80f48fe2130be94c0ca0ab2d451a1e_2974	a4ab7547fbf1ef3662e7d01392915d4d_278	6666f3714b03b64c9a5981a4846c5530_221	752f676fc107f5be2a24151a95e3c46e_1219	1571d81cc1932eabe82fdff0805ba226_761	9ab1017b2cc1bdec5d177fe431ce8298_1012	1918448b00bbf0af01d1216b5287cd61_2086	c550a5e0d6981c67252962b18e76b1dc_311	98c1c502c378a04dc470195ca085f341_323	4beccbe5c6a365a06074487864612c4a_1845	a37ebd06ea82dc60e700e528d281e170_572	7df8b66bba16a94c6214469806563cb6_1301	de0c32351d0ad0eef3d80fc8757dd91b_3244	5225b1cf655a36ecb44d75f2f2d47335_832	684ca3d4a19bbbff404763bc50b52b01_329	08a98ca3b65c55229d6ce5ed1e2fd713_2351	65f09f4215890255afa9c981b00d13a9_2025	8723c3a9792c84c08100519ef6542b91_2795	7e07043f5e86eceaa1ce752e2fa51e93_2357	858a0d56d44f2ea12885e589474cfb8d_95	2f307ed5a4dd371a918bcd2b3dba95ce_62	1022ff18514ae54d2d5528a9b50b21f4_2652	ebdf5dbcb162f1882663e16c97575dfb_1378	d185bd7ba756c05bf215d92b70a45700_1066	736776347cbe29ae9fe9a2e7fad54502_2279	30fa77115fc5906297de2d05d74c8324_349	ea45fa85549e94c36457e8822e426f01_1576	618726b14a76566dbc04639f1f5c5ab2_366	675c4c6a764039bc47f77abc67efaa11_1123
sspA		Stringent starvation protein A	32	32	1	1	1541				638	638	638	P_02807	f302413983fd9c167191bb17269ceab3_710	8ae4b2e8730814f3fe4d3ff07b1c664d_1254	0c80f48fe2130be94c0ca0ab2d451a1e_1585	a4ab7547fbf1ef3662e7d01392915d4d_4352	6666f3714b03b64c9a5981a4846c5530_1548	752f676fc107f5be2a24151a95e3c46e_2273	1571d81cc1932eabe82fdff0805ba226_2406	9ab1017b2cc1bdec5d177fe431ce8298_1222	1918448b00bbf0af01d1216b5287cd61_3302	c550a5e0d6981c67252962b18e76b1dc_2928	98c1c502c378a04dc470195ca085f341_4592	4beccbe5c6a365a06074487864612c4a_197	a37ebd06ea82dc60e700e528d281e170_884	7df8b66bba16a94c6214469806563cb6_2133	de0c32351d0ad0eef3d80fc8757dd91b_83	5225b1cf655a36ecb44d75f2f2d47335_355	684ca3d4a19bbbff404763bc50b52b01_731	08a98ca3b65c55229d6ce5ed1e2fd713_413	65f09f4215890255afa9c981b00d13a9_1192	8723c3a9792c84c08100519ef6542b91_1452	7e07043f5e86eceaa1ce752e2fa51e93_719	858a0d56d44f2ea12885e589474cfb8d_760	2f307ed5a4dd371a918bcd2b3dba95ce_3741	1022ff18514ae54d2d5528a9b50b21f4_3485	ebdf5dbcb162f1882663e16c97575dfb_1669	d185bd7ba756c05bf215d92b70a45700_2925	736776347cbe29ae9fe9a2e7fad54502_738	30fa77115fc5906297de2d05d74c8324_2339	ea45fa85549e94c36457e8822e426f01_3915	618726b14a76566dbc04639f1f5c5ab2_782	675c4c6a764039bc47f77abc67efaa11_3536
tesB		Acyl-CoA thioesterase 2	32	32	1	1	6038				860	860	860	P_00079	f302413983fd9c167191bb17269ceab3_305	8ae4b2e8730814f3fe4d3ff07b1c664d_2062	0c80f48fe2130be94c0ca0ab2d451a1e_70	a4ab7547fbf1ef3662e7d01392915d4d_59	6666f3714b03b64c9a5981a4846c5530_63	752f676fc107f5be2a24151a95e3c46e_680	1571d81cc1932eabe82fdff0805ba226_9	9ab1017b2cc1bdec5d177fe431ce8298_1131	1918448b00bbf0af01d1216b5287cd61_2971	c550a5e0d6981c67252962b18e76b1dc_1597	98c1c502c378a04dc470195ca085f341_1796	4beccbe5c6a365a06074487864612c4a_45	a37ebd06ea82dc60e700e528d281e170_3934	7df8b66bba16a94c6214469806563cb6_1469	de0c32351d0ad0eef3d80fc8757dd91b_587	5225b1cf655a36ecb44d75f2f2d47335_1602	684ca3d4a19bbbff404763bc50b52b01_80	08a98ca3b65c55229d6ce5ed1e2fd713_149	65f09f4215890255afa9c981b00d13a9_1840	8723c3a9792c84c08100519ef6542b91_843	7e07043f5e86eceaa1ce752e2fa51e93_2786	858a0d56d44f2ea12885e589474cfb8d_513	2f307ed5a4dd371a918bcd2b3dba95ce_668	1022ff18514ae54d2d5528a9b50b21f4_613	ebdf5dbcb162f1882663e16c97575dfb_940	d185bd7ba756c05bf215d92b70a45700_59	736776347cbe29ae9fe9a2e7fad54502_1843	30fa77115fc5906297de2d05d74c8324_613	ea45fa85549e94c36457e8822e426f01_346	618726b14a76566dbc04639f1f5c5ab2_1259	675c4c6a764039bc47f77abc67efaa11_200
group_11374		hypothetical protein	32	32	1	2	79				338	338	338	P_01936	f302413983fd9c167191bb17269ceab3_2908	8ae4b2e8730814f3fe4d3ff07b1c664d_2490	0c80f48fe2130be94c0ca0ab2d451a1e_2656	a4ab7547fbf1ef3662e7d01392915d4d_2738	6666f3714b03b64c9a5981a4846c5530_2110	752f676fc107f5be2a24151a95e3c46e_2337	1571d81cc1932eabe82fdff0805ba226_2776	9ab1017b2cc1bdec5d177fe431ce8298_2598	1918448b00bbf0af01d1216b5287cd61_4393	c550a5e0d6981c67252962b18e76b1dc_2677	98c1c502c378a04dc470195ca085f341_2366	4beccbe5c6a365a06074487864612c4a_1125	a37ebd06ea82dc60e700e528d281e170_2351	7df8b66bba16a94c6214469806563cb6_2891	de0c32351d0ad0eef3d80fc8757dd91b_1619	5225b1cf655a36ecb44d75f2f2d47335_2295	684ca3d4a19bbbff404763bc50b52b01_2207	08a98ca3b65c55229d6ce5ed1e2fd713_2005	65f09f4215890255afa9c981b00d13a9_3235	8723c3a9792c84c08100519ef6542b91_2057	7e07043f5e86eceaa1ce752e2fa51e93_3029	858a0d56d44f2ea12885e589474cfb8d_2956	2f307ed5a4dd371a918bcd2b3dba95ce_2154	1022ff18514ae54d2d5528a9b50b21f4_4607	ebdf5dbcb162f1882663e16c97575dfb_3136	d185bd7ba756c05bf215d92b70a45700_1942	736776347cbe29ae9fe9a2e7fad54502_2561	30fa77115fc5906297de2d05d74c8324_2673	ea45fa85549e94c36457e8822e426f01_1953	618726b14a76566dbc04639f1f5c5ab2_2897	675c4c6a764039bc47f77abc67efaa11_2388
metJ		Met repressor	32	32	1	1	8104				317	317	317	P_01320	f302413983fd9c167191bb17269ceab3_2051	8ae4b2e8730814f3fe4d3ff07b1c664d_3068	0c80f48fe2130be94c0ca0ab2d451a1e_498	a4ab7547fbf1ef3662e7d01392915d4d_2490	6666f3714b03b64c9a5981a4846c5530_664	752f676fc107f5be2a24151a95e3c46e_1291	1571d81cc1932eabe82fdff0805ba226_1542	9ab1017b2cc1bdec5d177fe431ce8298_3094	1918448b00bbf0af01d1216b5287cd61_1339	c550a5e0d6981c67252962b18e76b1dc_3529	98c1c502c378a04dc470195ca085f341_1171	4beccbe5c6a365a06074487864612c4a_491	a37ebd06ea82dc60e700e528d281e170_1420	7df8b66bba16a94c6214469806563cb6_2757	de0c32351d0ad0eef3d80fc8757dd91b_1554	5225b1cf655a36ecb44d75f2f2d47335_1658	684ca3d4a19bbbff404763bc50b52b01_1514	08a98ca3b65c55229d6ce5ed1e2fd713_950	65f09f4215890255afa9c981b00d13a9_2257	8723c3a9792c84c08100519ef6542b91_2637	7e07043f5e86eceaa1ce752e2fa51e93_3374	858a0d56d44f2ea12885e589474cfb8d_2781	2f307ed5a4dd371a918bcd2b3dba95ce_3909	1022ff18514ae54d2d5528a9b50b21f4_3998	ebdf5dbcb162f1882663e16c97575dfb_3556	d185bd7ba756c05bf215d92b70a45700_1791	736776347cbe29ae9fe9a2e7fad54502_912	30fa77115fc5906297de2d05d74c8324_1933	ea45fa85549e94c36457e8822e426f01_1730	618726b14a76566dbc04639f1f5c5ab2_1837	675c4c6a764039bc47f77abc67efaa11_1375
hupA		DNA-binding protein HU-alpha	32	32	1	1	2387				272	272	272	P_02644	f302413983fd9c167191bb17269ceab3_3222	8ae4b2e8730814f3fe4d3ff07b1c664d_3472	0c80f48fe2130be94c0ca0ab2d451a1e_3156	a4ab7547fbf1ef3662e7d01392915d4d_3104	6666f3714b03b64c9a5981a4846c5530_2599	752f676fc107f5be2a24151a95e3c46e_2436	1571d81cc1932eabe82fdff0805ba226_3498	9ab1017b2cc1bdec5d177fe431ce8298_3661	1918448b00bbf0af01d1216b5287cd61_68	c550a5e0d6981c67252962b18e76b1dc_3661	98c1c502c378a04dc470195ca085f341_3447	4beccbe5c6a365a06074487864612c4a_1784	a37ebd06ea82dc60e700e528d281e170_2869	7df8b66bba16a94c6214469806563cb6_3977	de0c32351d0ad0eef3d80fc8757dd91b_895	5225b1cf655a36ecb44d75f2f2d47335_2935	684ca3d4a19bbbff404763bc50b52b01_2999	08a98ca3b65c55229d6ce5ed1e2fd713_2290	65f09f4215890255afa9c981b00d13a9_4437	8723c3a9792c84c08100519ef6542b91_3992	7e07043f5e86eceaa1ce752e2fa51e93_4412	858a0d56d44f2ea12885e589474cfb8d_3272	2f307ed5a4dd371a918bcd2b3dba95ce_2503	1022ff18514ae54d2d5528a9b50b21f4_4208	ebdf5dbcb162f1882663e16c97575dfb_4072	d185bd7ba756c05bf215d92b70a45700_911	736776347cbe29ae9fe9a2e7fad54502_3351	30fa77115fc5906297de2d05d74c8324_3337	ea45fa85549e94c36457e8822e426f01_2995	618726b14a76566dbc04639f1f5c5ab2_3266	675c4c6a764039bc47f77abc67efaa11_2913
hybG		Hydrogenase maturation factor HybG	32	32	1	1	5618				248	248	248	P_02038	f302413983fd9c167191bb17269ceab3_2317	8ae4b2e8730814f3fe4d3ff07b1c664d_1415	0c80f48fe2130be94c0ca0ab2d451a1e_2930	a4ab7547fbf1ef3662e7d01392915d4d_1872	6666f3714b03b64c9a5981a4846c5530_1599	752f676fc107f5be2a24151a95e3c46e_1922	1571d81cc1932eabe82fdff0805ba226_2167	9ab1017b2cc1bdec5d177fe431ce8298_800	1918448b00bbf0af01d1216b5287cd61_451	c550a5e0d6981c67252962b18e76b1dc_4395	98c1c502c378a04dc470195ca085f341_2645	4beccbe5c6a365a06074487864612c4a_1223	a37ebd06ea82dc60e700e528d281e170_1978	7df8b66bba16a94c6214469806563cb6_3358	de0c32351d0ad0eef3d80fc8757dd91b_1792	5225b1cf655a36ecb44d75f2f2d47335_2088	684ca3d4a19bbbff404763bc50b52b01_209	08a98ca3b65c55229d6ce5ed1e2fd713_1571	65f09f4215890255afa9c981b00d13a9_2698	8723c3a9792c84c08100519ef6542b91_3260	7e07043f5e86eceaa1ce752e2fa51e93_2915	858a0d56d44f2ea12885e589474cfb8d_2204	2f307ed5a4dd371a918bcd2b3dba95ce_2045	1022ff18514ae54d2d5528a9b50b21f4_1894	ebdf5dbcb162f1882663e16c97575dfb_2403	d185bd7ba756c05bf215d92b70a45700_2113	736776347cbe29ae9fe9a2e7fad54502_2859	30fa77115fc5906297de2d05d74c8324_2174	ea45fa85549e94c36457e8822e426f01_2203	618726b14a76566dbc04639f1f5c5ab2_3002	675c4c6a764039bc47f77abc67efaa11_2724
lepA		Elongation factor 4	32	32	1	1	8742				1799	1799	1799	P_03095	f302413983fd9c167191bb17269ceab3_3042	8ae4b2e8730814f3fe4d3ff07b1c664d_188	0c80f48fe2130be94c0ca0ab2d451a1e_311	a4ab7547fbf1ef3662e7d01392915d4d_586	6666f3714b03b64c9a5981a4846c5530_1750	752f676fc107f5be2a24151a95e3c46e_3279	1571d81cc1932eabe82fdff0805ba226_3673	9ab1017b2cc1bdec5d177fe431ce8298_1973	1918448b00bbf0af01d1216b5287cd61_2614	c550a5e0d6981c67252962b18e76b1dc_3874	98c1c502c378a04dc470195ca085f341_3653	4beccbe5c6a365a06074487864612c4a_2513	a37ebd06ea82dc60e700e528d281e170_1698	7df8b66bba16a94c6214469806563cb6_2028	de0c32351d0ad0eef3d80fc8757dd91b_143	5225b1cf655a36ecb44d75f2f2d47335_3510	684ca3d4a19bbbff404763bc50b52b01_3296	08a98ca3b65c55229d6ce5ed1e2fd713_2889	65f09f4215890255afa9c981b00d13a9_2923	8723c3a9792c84c08100519ef6542b91_1717	7e07043f5e86eceaa1ce752e2fa51e93_1013	858a0d56d44f2ea12885e589474cfb8d_436	2f307ed5a4dd371a918bcd2b3dba95ce_1127	1022ff18514ae54d2d5528a9b50b21f4_1561	ebdf5dbcb162f1882663e16c97575dfb_2426	d185bd7ba756c05bf215d92b70a45700_2790	736776347cbe29ae9fe9a2e7fad54502_1339	30fa77115fc5906297de2d05d74c8324_3096	ea45fa85549e94c36457e8822e426f01_640	618726b14a76566dbc04639f1f5c5ab2_464	675c4c6a764039bc47f77abc67efaa11_3273
group_11379		hypothetical protein	32	32	1	1	7527				197	197	197	P_02158	f302413983fd9c167191bb17269ceab3_3102	8ae4b2e8730814f3fe4d3ff07b1c664d_1862	0c80f48fe2130be94c0ca0ab2d451a1e_1675	a4ab7547fbf1ef3662e7d01392915d4d_2754	6666f3714b03b64c9a5981a4846c5530_2983	752f676fc107f5be2a24151a95e3c46e_2890	1571d81cc1932eabe82fdff0805ba226_2630	9ab1017b2cc1bdec5d177fe431ce8298_2088	1918448b00bbf0af01d1216b5287cd61_2158	c550a5e0d6981c67252962b18e76b1dc_2487	98c1c502c378a04dc470195ca085f341_4075	4beccbe5c6a365a06074487864612c4a_2213	a37ebd06ea82dc60e700e528d281e170_3065	7df8b66bba16a94c6214469806563cb6_3179	de0c32351d0ad0eef3d80fc8757dd91b_3468	5225b1cf655a36ecb44d75f2f2d47335_3326	684ca3d4a19bbbff404763bc50b52b01_2280	08a98ca3b65c55229d6ce5ed1e2fd713_1638	65f09f4215890255afa9c981b00d13a9_2384	8723c3a9792c84c08100519ef6542b91_1686	7e07043f5e86eceaa1ce752e2fa51e93_1896	858a0d56d44f2ea12885e589474cfb8d_3229	2f307ed5a4dd371a918bcd2b3dba95ce_1062	1022ff18514ae54d2d5528a9b50b21f4_2540	ebdf5dbcb162f1882663e16c97575dfb_1929	d185bd7ba756c05bf215d92b70a45700_2374	736776347cbe29ae9fe9a2e7fad54502_2759	30fa77115fc5906297de2d05d74c8324_3451	ea45fa85549e94c36457e8822e426f01_3164	618726b14a76566dbc04639f1f5c5ab2_1968	675c4c6a764039bc47f77abc67efaa11_3814
ptsH		Phosphocarrier protein HPr	32	32	1	1	8938				257	257	257	P_01202	f302413983fd9c167191bb17269ceab3_126	8ae4b2e8730814f3fe4d3ff07b1c664d_37	0c80f48fe2130be94c0ca0ab2d451a1e_962	a4ab7547fbf1ef3662e7d01392915d4d_1576	6666f3714b03b64c9a5981a4846c5530_3340	752f676fc107f5be2a24151a95e3c46e_1560	1571d81cc1932eabe82fdff0805ba226_630	9ab1017b2cc1bdec5d177fe431ce8298_104	1918448b00bbf0af01d1216b5287cd61_697	c550a5e0d6981c67252962b18e76b1dc_1882	98c1c502c378a04dc470195ca085f341_855	4beccbe5c6a365a06074487864612c4a_755	a37ebd06ea82dc60e700e528d281e170_380	7df8b66bba16a94c6214469806563cb6_846	de0c32351d0ad0eef3d80fc8757dd91b_246	5225b1cf655a36ecb44d75f2f2d47335_2194	684ca3d4a19bbbff404763bc50b52b01_1334	08a98ca3b65c55229d6ce5ed1e2fd713_1530	65f09f4215890255afa9c981b00d13a9_186	8723c3a9792c84c08100519ef6542b91_1324	7e07043f5e86eceaa1ce752e2fa51e93_4638	858a0d56d44f2ea12885e589474cfb8d_1085	2f307ed5a4dd371a918bcd2b3dba95ce_175	1022ff18514ae54d2d5528a9b50b21f4_1410	ebdf5dbcb162f1882663e16c97575dfb_1248	d185bd7ba756c05bf215d92b70a45700_525	736776347cbe29ae9fe9a2e7fad54502_3466	30fa77115fc5906297de2d05d74c8324_1212	ea45fa85549e94c36457e8822e426f01_2096	618726b14a76566dbc04639f1f5c5ab2_887	675c4c6a764039bc47f77abc67efaa11_661
glyQ		Glycine--tRNA ligase alpha subunit	32	32	1	1	2293				911	911	911	P_04556	f302413983fd9c167191bb17269ceab3_4066	8ae4b2e8730814f3fe4d3ff07b1c664d_3926	0c80f48fe2130be94c0ca0ab2d451a1e_2153	a4ab7547fbf1ef3662e7d01392915d4d_4885	6666f3714b03b64c9a5981a4846c5530_4496	752f676fc107f5be2a24151a95e3c46e_4597	1571d81cc1932eabe82fdff0805ba226_4790	9ab1017b2cc1bdec5d177fe431ce8298_3186	1918448b00bbf0af01d1216b5287cd61_4094	c550a5e0d6981c67252962b18e76b1dc_2184	98c1c502c378a04dc470195ca085f341_993	4beccbe5c6a365a06074487864612c4a_4334	a37ebd06ea82dc60e700e528d281e170_1247	7df8b66bba16a94c6214469806563cb6_3227	de0c32351d0ad0eef3d80fc8757dd91b_3007	5225b1cf655a36ecb44d75f2f2d47335_2973	684ca3d4a19bbbff404763bc50b52b01_4652	08a98ca3b65c55229d6ce5ed1e2fd713_4508	65f09f4215890255afa9c981b00d13a9_4319	8723c3a9792c84c08100519ef6542b91_4894	7e07043f5e86eceaa1ce752e2fa51e93_1815	858a0d56d44f2ea12885e589474cfb8d_3739	2f307ed5a4dd371a918bcd2b3dba95ce_2492	1022ff18514ae54d2d5528a9b50b21f4_3201	ebdf5dbcb162f1882663e16c97575dfb_3791	d185bd7ba756c05bf215d92b70a45700_3065	736776347cbe29ae9fe9a2e7fad54502_4585	30fa77115fc5906297de2d05d74c8324_2478	ea45fa85549e94c36457e8822e426f01_4670	618726b14a76566dbc04639f1f5c5ab2_4083	675c4c6a764039bc47f77abc67efaa11_2221
pyrG		CTP synthase	32	32	1	1	6643				1637	1637	1637	P_01001	f302413983fd9c167191bb17269ceab3_1520	8ae4b2e8730814f3fe4d3ff07b1c664d_710	0c80f48fe2130be94c0ca0ab2d451a1e_2827	a4ab7547fbf1ef3662e7d01392915d4d_2232	6666f3714b03b64c9a5981a4846c5530_1109	752f676fc107f5be2a24151a95e3c46e_829	1571d81cc1932eabe82fdff0805ba226_2318	9ab1017b2cc1bdec5d177fe431ce8298_1545	1918448b00bbf0af01d1216b5287cd61_2135	c550a5e0d6981c67252962b18e76b1dc_1680	98c1c502c378a04dc470195ca085f341_1262	4beccbe5c6a365a06074487864612c4a_2775	a37ebd06ea82dc60e700e528d281e170_715	7df8b66bba16a94c6214469806563cb6_2830	de0c32351d0ad0eef3d80fc8757dd91b_436	5225b1cf655a36ecb44d75f2f2d47335_1049	684ca3d4a19bbbff404763bc50b52b01_925	08a98ca3b65c55229d6ce5ed1e2fd713_501	65f09f4215890255afa9c981b00d13a9_472	8723c3a9792c84c08100519ef6542b91_2304	7e07043f5e86eceaa1ce752e2fa51e93_3266	858a0d56d44f2ea12885e589474cfb8d_1338	2f307ed5a4dd371a918bcd2b3dba95ce_3526	1022ff18514ae54d2d5528a9b50b21f4_1005	ebdf5dbcb162f1882663e16c97575dfb_1151	d185bd7ba756c05bf215d92b70a45700_218	736776347cbe29ae9fe9a2e7fad54502_1856	30fa77115fc5906297de2d05d74c8324_1054	ea45fa85549e94c36457e8822e426f01_1137	618726b14a76566dbc04639f1f5c5ab2_3162	675c4c6a764039bc47f77abc67efaa11_2554
rimP		Ribosome maturation factor RimP	32	32	1	1	1594				452	452	452	P_01641	f302413983fd9c167191bb17269ceab3_656	8ae4b2e8730814f3fe4d3ff07b1c664d_1201	0c80f48fe2130be94c0ca0ab2d451a1e_865	a4ab7547fbf1ef3662e7d01392915d4d_934	6666f3714b03b64c9a5981a4846c5530_2004	752f676fc107f5be2a24151a95e3c46e_1086	1571d81cc1932eabe82fdff0805ba226_3169	9ab1017b2cc1bdec5d177fe431ce8298_1168	1918448b00bbf0af01d1216b5287cd61_472	c550a5e0d6981c67252962b18e76b1dc_1713	98c1c502c378a04dc470195ca085f341_1502	4beccbe5c6a365a06074487864612c4a_143	a37ebd06ea82dc60e700e528d281e170_943	7df8b66bba16a94c6214469806563cb6_2079	de0c32351d0ad0eef3d80fc8757dd91b_29	5225b1cf655a36ecb44d75f2f2d47335_410	684ca3d4a19bbbff404763bc50b52b01_677	08a98ca3b65c55229d6ce5ed1e2fd713_359	65f09f4215890255afa9c981b00d13a9_1134	8723c3a9792c84c08100519ef6542b91_3839	7e07043f5e86eceaa1ce752e2fa51e93_778	858a0d56d44f2ea12885e589474cfb8d_814	2f307ed5a4dd371a918bcd2b3dba95ce_799	1022ff18514ae54d2d5528a9b50b21f4_3538	ebdf5dbcb162f1882663e16c97575dfb_1615	d185bd7ba756c05bf215d92b70a45700_591	736776347cbe29ae9fe9a2e7fad54502_796	30fa77115fc5906297de2d05d74c8324_1852	ea45fa85549e94c36457e8822e426f01_748	618726b14a76566dbc04639f1f5c5ab2_728	675c4c6a764039bc47f77abc67efaa11_1060
gnsA		Protein GnsA	32	32	1	1	7179				173	173	173	P_01566	f302413983fd9c167191bb17269ceab3_1397	8ae4b2e8730814f3fe4d3ff07b1c664d_1088	0c80f48fe2130be94c0ca0ab2d451a1e_2258	a4ab7547fbf1ef3662e7d01392915d4d_1334	6666f3714b03b64c9a5981a4846c5530_1718	752f676fc107f5be2a24151a95e3c46e_2600	1571d81cc1932eabe82fdff0805ba226_497	9ab1017b2cc1bdec5d177fe431ce8298_2492	1918448b00bbf0af01d1216b5287cd61_2928	c550a5e0d6981c67252962b18e76b1dc_3129	98c1c502c378a04dc470195ca085f341_675	4beccbe5c6a365a06074487864612c4a_1976	a37ebd06ea82dc60e700e528d281e170_823	7df8b66bba16a94c6214469806563cb6_939	de0c32351d0ad0eef3d80fc8757dd91b_853	5225b1cf655a36ecb44d75f2f2d47335_2592	684ca3d4a19bbbff404763bc50b52b01_1877	08a98ca3b65c55229d6ce5ed1e2fd713_1380	65f09f4215890255afa9c981b00d13a9_3039	8723c3a9792c84c08100519ef6542b91_1539	7e07043f5e86eceaa1ce752e2fa51e93_2478	858a0d56d44f2ea12885e589474cfb8d_1629	2f307ed5a4dd371a918bcd2b3dba95ce_920	1022ff18514ae54d2d5528a9b50b21f4_4160	ebdf5dbcb162f1882663e16c97575dfb_1822	d185bd7ba756c05bf215d92b70a45700_3772	736776347cbe29ae9fe9a2e7fad54502_3359	30fa77115fc5906297de2d05d74c8324_1283	ea45fa85549e94c36457e8822e426f01_1596	618726b14a76566dbc04639f1f5c5ab2_2826	675c4c6a764039bc47f77abc67efaa11_4261
recR		Recombination protein RecR	32	32	1	1	6057				605	605	605	P_00098	f302413983fd9c167191bb17269ceab3_286	8ae4b2e8730814f3fe4d3ff07b1c664d_2081	0c80f48fe2130be94c0ca0ab2d451a1e_89	a4ab7547fbf1ef3662e7d01392915d4d_40	6666f3714b03b64c9a5981a4846c5530_44	752f676fc107f5be2a24151a95e3c46e_1688	1571d81cc1932eabe82fdff0805ba226_2586	9ab1017b2cc1bdec5d177fe431ce8298_1111	1918448b00bbf0af01d1216b5287cd61_1696	c550a5e0d6981c67252962b18e76b1dc_2986	98c1c502c378a04dc470195ca085f341_2824	4beccbe5c6a365a06074487864612c4a_26	a37ebd06ea82dc60e700e528d281e170_2627	7df8b66bba16a94c6214469806563cb6_1488	de0c32351d0ad0eef3d80fc8757dd91b_696	5225b1cf655a36ecb44d75f2f2d47335_1583	684ca3d4a19bbbff404763bc50b52b01_61	08a98ca3b65c55229d6ce5ed1e2fd713_130	65f09f4215890255afa9c981b00d13a9_1821	8723c3a9792c84c08100519ef6542b91_862	7e07043f5e86eceaa1ce752e2fa51e93_2767	858a0d56d44f2ea12885e589474cfb8d_532	2f307ed5a4dd371a918bcd2b3dba95ce_687	1022ff18514ae54d2d5528a9b50b21f4_594	ebdf5dbcb162f1882663e16c97575dfb_959	d185bd7ba756c05bf215d92b70a45700_78	736776347cbe29ae9fe9a2e7fad54502_3064	30fa77115fc5906297de2d05d74c8324_594	ea45fa85549e94c36457e8822e426f01_327	618726b14a76566dbc04639f1f5c5ab2_2813	675c4c6a764039bc47f77abc67efaa11_219
rpsG		30S ribosomal protein S7	32	32	1	1	2413				470	470	470	P_00638	f302413983fd9c167191bb17269ceab3_1046	8ae4b2e8730814f3fe4d3ff07b1c664d_3671	0c80f48fe2130be94c0ca0ab2d451a1e_3432	a4ab7547fbf1ef3662e7d01392915d4d_3195	6666f3714b03b64c9a5981a4846c5530_2752	752f676fc107f5be2a24151a95e3c46e_102	1571d81cc1932eabe82fdff0805ba226_3563	9ab1017b2cc1bdec5d177fe431ce8298_3835	1918448b00bbf0af01d1216b5287cd61_91	c550a5e0d6981c67252962b18e76b1dc_1920	98c1c502c378a04dc470195ca085f341_3486	4beccbe5c6a365a06074487864612c4a_2232	a37ebd06ea82dc60e700e528d281e170_3035	7df8b66bba16a94c6214469806563cb6_4041	de0c32351d0ad0eef3d80fc8757dd91b_918	5225b1cf655a36ecb44d75f2f2d47335_3292	684ca3d4a19bbbff404763bc50b52b01_3132	08a98ca3b65c55229d6ce5ed1e2fd713_329	65f09f4215890255afa9c981b00d13a9_1237	8723c3a9792c84c08100519ef6542b91_759	7e07043f5e86eceaa1ce752e2fa51e93_455	858a0d56d44f2ea12885e589474cfb8d_717	2f307ed5a4dd371a918bcd2b3dba95ce_2831	1022ff18514ae54d2d5528a9b50b21f4_1741	ebdf5dbcb162f1882663e16c97575dfb_2492	d185bd7ba756c05bf215d92b70a45700_888	736776347cbe29ae9fe9a2e7fad54502_1043	30fa77115fc5906297de2d05d74c8324_879	ea45fa85549e94c36457e8822e426f01_430	618726b14a76566dbc04639f1f5c5ab2_1051	675c4c6a764039bc47f77abc67efaa11_3151
frmR		Transcriptional repressor FrmR	32	32	1	1	5940				275	275	275	P_03160	f302413983fd9c167191bb17269ceab3_1529	8ae4b2e8730814f3fe4d3ff07b1c664d_1357	0c80f48fe2130be94c0ca0ab2d451a1e_1342	a4ab7547fbf1ef3662e7d01392915d4d_1867	6666f3714b03b64c9a5981a4846c5530_1878	752f676fc107f5be2a24151a95e3c46e_3386	1571d81cc1932eabe82fdff0805ba226_96	9ab1017b2cc1bdec5d177fe431ce8298_2435	1918448b00bbf0af01d1216b5287cd61_3176	c550a5e0d6981c67252962b18e76b1dc_3016	98c1c502c378a04dc470195ca085f341_2307	4beccbe5c6a365a06074487864612c4a_2624	a37ebd06ea82dc60e700e528d281e170_2544	7df8b66bba16a94c6214469806563cb6_1851	de0c32351d0ad0eef3d80fc8757dd91b_1854	5225b1cf655a36ecb44d75f2f2d47335_907	684ca3d4a19bbbff404763bc50b52b01_3415	08a98ca3b65c55229d6ce5ed1e2fd713_3027	65f09f4215890255afa9c981b00d13a9_3508	8723c3a9792c84c08100519ef6542b91_4321	7e07043f5e86eceaa1ce752e2fa51e93_2680	858a0d56d44f2ea12885e589474cfb8d_3054	2f307ed5a4dd371a918bcd2b3dba95ce_1947	1022ff18514ae54d2d5528a9b50b21f4_703	ebdf5dbcb162f1882663e16c97575dfb_3068	d185bd7ba756c05bf215d92b70a45700_2013	736776347cbe29ae9fe9a2e7fad54502_1361	30fa77115fc5906297de2d05d74c8324_2282	ea45fa85549e94c36457e8822e426f01_1808	618726b14a76566dbc04639f1f5c5ab2_2384	675c4c6a764039bc47f77abc67efaa11_3075
ompR		Transcriptional regulatory protein OmpR	32	32	1	1	2486				719	719	719	P_00574	f302413983fd9c167191bb17269ceab3_982	8ae4b2e8730814f3fe4d3ff07b1c664d_1752	0c80f48fe2130be94c0ca0ab2d451a1e_655	a4ab7547fbf1ef3662e7d01392915d4d_1206	6666f3714b03b64c9a5981a4846c5530_601	752f676fc107f5be2a24151a95e3c46e_38	1571d81cc1932eabe82fdff0805ba226_1353	9ab1017b2cc1bdec5d177fe431ce8298_2171	1918448b00bbf0af01d1216b5287cd61_749	c550a5e0d6981c67252962b18e76b1dc_1979	98c1c502c378a04dc470195ca085f341_1094	4beccbe5c6a365a06074487864612c4a_417	a37ebd06ea82dc60e700e528d281e170_3605	7df8b66bba16a94c6214469806563cb6_2178	de0c32351d0ad0eef3d80fc8757dd91b_467	5225b1cf655a36ecb44d75f2f2d47335_1237	684ca3d4a19bbbff404763bc50b52b01_1069	08a98ca3b65c55229d6ce5ed1e2fd713_265	65f09f4215890255afa9c981b00d13a9_1301	8723c3a9792c84c08100519ef6542b91_695	7e07043f5e86eceaa1ce752e2fa51e93_394	858a0d56d44f2ea12885e589474cfb8d_658	2f307ed5a4dd371a918bcd2b3dba95ce_1393	1022ff18514ae54d2d5528a9b50b21f4_1675	ebdf5dbcb162f1882663e16c97575dfb_2558	d185bd7ba756c05bf215d92b70a45700_378	736776347cbe29ae9fe9a2e7fad54502_978	30fa77115fc5906297de2d05d74c8324_815	ea45fa85549e94c36457e8822e426f01_494	618726b14a76566dbc04639f1f5c5ab2_1115	675c4c6a764039bc47f77abc67efaa11_706
lpp_2		Major outer membrane prolipoprotein Lpp	32	32	1	1	5641				257	257	257	P_02015	f302413983fd9c167191bb17269ceab3_2295	8ae4b2e8730814f3fe4d3ff07b1c664d_1436	0c80f48fe2130be94c0ca0ab2d451a1e_2906	a4ab7547fbf1ef3662e7d01392915d4d_1894	6666f3714b03b64c9a5981a4846c5530_1622	752f676fc107f5be2a24151a95e3c46e_1945	1571d81cc1932eabe82fdff0805ba226_2143	9ab1017b2cc1bdec5d177fe431ce8298_821	1918448b00bbf0af01d1216b5287cd61_429	c550a5e0d6981c67252962b18e76b1dc_1443	98c1c502c378a04dc470195ca085f341_2669	4beccbe5c6a365a06074487864612c4a_1246	a37ebd06ea82dc60e700e528d281e170_2000	7df8b66bba16a94c6214469806563cb6_3337	de0c32351d0ad0eef3d80fc8757dd91b_1813	5225b1cf655a36ecb44d75f2f2d47335_2110	684ca3d4a19bbbff404763bc50b52b01_186	08a98ca3b65c55229d6ce5ed1e2fd713_1594	65f09f4215890255afa9c981b00d13a9_2674	8723c3a9792c84c08100519ef6542b91_3237	7e07043f5e86eceaa1ce752e2fa51e93_2894	858a0d56d44f2ea12885e589474cfb8d_2225	2f307ed5a4dd371a918bcd2b3dba95ce_2066	1022ff18514ae54d2d5528a9b50b21f4_1873	ebdf5dbcb162f1882663e16c97575dfb_2382	d185bd7ba756c05bf215d92b70a45700_2134	736776347cbe29ae9fe9a2e7fad54502_2836	30fa77115fc5906297de2d05d74c8324_2150	ea45fa85549e94c36457e8822e426f01_2226	618726b14a76566dbc04639f1f5c5ab2_2980	675c4c6a764039bc47f77abc67efaa11_2748
ibaG		Acid stress protein IbaG	32	32	1	1	1575				269	269	269	P_01621	f302413983fd9c167191bb17269ceab3_676	8ae4b2e8730814f3fe4d3ff07b1c664d_1221	0c80f48fe2130be94c0ca0ab2d451a1e_885	a4ab7547fbf1ef3662e7d01392915d4d_954	6666f3714b03b64c9a5981a4846c5530_3100	752f676fc107f5be2a24151a95e3c46e_1066	1571d81cc1932eabe82fdff0805ba226_2750	9ab1017b2cc1bdec5d177fe431ce8298_1188	1918448b00bbf0af01d1216b5287cd61_1097	c550a5e0d6981c67252962b18e76b1dc_1733	98c1c502c378a04dc470195ca085f341_1482	4beccbe5c6a365a06074487864612c4a_163	a37ebd06ea82dc60e700e528d281e170_923	7df8b66bba16a94c6214469806563cb6_2099	de0c32351d0ad0eef3d80fc8757dd91b_49	5225b1cf655a36ecb44d75f2f2d47335_390	684ca3d4a19bbbff404763bc50b52b01_697	08a98ca3b65c55229d6ce5ed1e2fd713_379	65f09f4215890255afa9c981b00d13a9_1154	8723c3a9792c84c08100519ef6542b91_1490	7e07043f5e86eceaa1ce752e2fa51e93_758	858a0d56d44f2ea12885e589474cfb8d_794	2f307ed5a4dd371a918bcd2b3dba95ce_819	1022ff18514ae54d2d5528a9b50b21f4_3518	ebdf5dbcb162f1882663e16c97575dfb_1635	d185bd7ba756c05bf215d92b70a45700_611	736776347cbe29ae9fe9a2e7fad54502_776	30fa77115fc5906297de2d05d74c8324_1872	ea45fa85549e94c36457e8822e426f01_728	618726b14a76566dbc04639f1f5c5ab2_748	675c4c6a764039bc47f77abc67efaa11_1080
folE		GTP cyclohydrolase 1	32	32	1	1	8370				668	668	668	P_00258	f302413983fd9c167191bb17269ceab3_1196	8ae4b2e8730814f3fe4d3ff07b1c664d_977	0c80f48fe2130be94c0ca0ab2d451a1e_1747	a4ab7547fbf1ef3662e7d01392915d4d_777	6666f3714b03b64c9a5981a4846c5530_1255	752f676fc107f5be2a24151a95e3c46e_357	1571d81cc1932eabe82fdff0805ba226_1278	9ab1017b2cc1bdec5d177fe431ce8298_692	1918448b00bbf0af01d1216b5287cd61_667	c550a5e0d6981c67252962b18e76b1dc_728	98c1c502c378a04dc470195ca085f341_587	4beccbe5c6a365a06074487864612c4a_3414	a37ebd06ea82dc60e700e528d281e170_641	7df8b66bba16a94c6214469806563cb6_107	de0c32351d0ad0eef3d80fc8757dd91b_3981	5225b1cf655a36ecb44d75f2f2d47335_605	684ca3d4a19bbbff404763bc50b52b01_464	08a98ca3b65c55229d6ce5ed1e2fd713_42	65f09f4215890255afa9c981b00d13a9_2756	8723c3a9792c84c08100519ef6542b91_547	7e07043f5e86eceaa1ce752e2fa51e93_2617	858a0d56d44f2ea12885e589474cfb8d_3352	2f307ed5a4dd371a918bcd2b3dba95ce_2954	1022ff18514ae54d2d5528a9b50b21f4_315	ebdf5dbcb162f1882663e16c97575dfb_154	d185bd7ba756c05bf215d92b70a45700_3985	736776347cbe29ae9fe9a2e7fad54502_43	30fa77115fc5906297de2d05d74c8324_1115	ea45fa85549e94c36457e8822e426f01_1863	618726b14a76566dbc04639f1f5c5ab2_106	675c4c6a764039bc47f77abc67efaa11_1002
accB		Biotin carboxyl carrier protein of acetyl-CoA carboxylase	32	32	1	1	1514				470	470	470	P_04231	f302413983fd9c167191bb17269ceab3_735	8ae4b2e8730814f3fe4d3ff07b1c664d_1278	0c80f48fe2130be94c0ca0ab2d451a1e_1609	a4ab7547fbf1ef3662e7d01392915d4d_3034	6666f3714b03b64c9a5981a4846c5530_1524	752f676fc107f5be2a24151a95e3c46e_3679	1571d81cc1932eabe82fdff0805ba226_2430	9ab1017b2cc1bdec5d177fe431ce8298_1246	1918448b00bbf0af01d1216b5287cd61_1375	c550a5e0d6981c67252962b18e76b1dc_2904	98c1c502c378a04dc470195ca085f341_3524	4beccbe5c6a365a06074487864612c4a_3854	a37ebd06ea82dc60e700e528d281e170_2525	7df8b66bba16a94c6214469806563cb6_3720	de0c32351d0ad0eef3d80fc8757dd91b_107	5225b1cf655a36ecb44d75f2f2d47335_329	684ca3d4a19bbbff404763bc50b52b01_3655	08a98ca3b65c55229d6ce5ed1e2fd713_3359	65f09f4215890255afa9c981b00d13a9_1216	8723c3a9792c84c08100519ef6542b91_1428	7e07043f5e86eceaa1ce752e2fa51e93_694	858a0d56d44f2ea12885e589474cfb8d_736	2f307ed5a4dd371a918bcd2b3dba95ce_3128	1022ff18514ae54d2d5528a9b50b21f4_4080	ebdf5dbcb162f1882663e16c97575dfb_1693	d185bd7ba756c05bf215d92b70a45700_2198	736776347cbe29ae9fe9a2e7fad54502_714	30fa77115fc5906297de2d05d74c8324_2363	ea45fa85549e94c36457e8822e426f01_3360	618726b14a76566dbc04639f1f5c5ab2_807	675c4c6a764039bc47f77abc67efaa11_3356
sra		Stationary-phase-induced ribosome-associated protein	32	32	1	1	10889				137	137	137	P_03265	f302413983fd9c167191bb17269ceab3_3556	8ae4b2e8730814f3fe4d3ff07b1c664d_3953	0c80f48fe2130be94c0ca0ab2d451a1e_699	a4ab7547fbf1ef3662e7d01392915d4d_3605	6666f3714b03b64c9a5981a4846c5530_2966	752f676fc107f5be2a24151a95e3c46e_3452	1571d81cc1932eabe82fdff0805ba226_1396	9ab1017b2cc1bdec5d177fe431ce8298_3991	1918448b00bbf0af01d1216b5287cd61_1895	c550a5e0d6981c67252962b18e76b1dc_4481	98c1c502c378a04dc470195ca085f341_1051	4beccbe5c6a365a06074487864612c4a_2929	a37ebd06ea82dc60e700e528d281e170_1305	7df8b66bba16a94c6214469806563cb6_4220	de0c32351d0ad0eef3d80fc8757dd91b_3995	5225b1cf655a36ecb44d75f2f2d47335_3105	684ca3d4a19bbbff404763bc50b52b01_2547	08a98ca3b65c55229d6ce5ed1e2fd713_4182	65f09f4215890255afa9c981b00d13a9_4204	8723c3a9792c84c08100519ef6542b91_4251	7e07043f5e86eceaa1ce752e2fa51e93_231	858a0d56d44f2ea12885e589474cfb8d_3523	2f307ed5a4dd371a918bcd2b3dba95ce_2867	1022ff18514ae54d2d5528a9b50b21f4_4117	ebdf5dbcb162f1882663e16c97575dfb_3997	d185bd7ba756c05bf215d92b70a45700_4043	736776347cbe29ae9fe9a2e7fad54502_3906	30fa77115fc5906297de2d05d74c8324_2587	ea45fa85549e94c36457e8822e426f01_2646	618726b14a76566dbc04639f1f5c5ab2_3614	675c4c6a764039bc47f77abc67efaa11_882
nuoB		NADH-quinone oxidoreductase subunit B	32	32	1	1	8550				662	662	662	P_03707	f302413983fd9c167191bb17269ceab3_13	8ae4b2e8730814f3fe4d3ff07b1c664d_2177	0c80f48fe2130be94c0ca0ab2d451a1e_3652	a4ab7547fbf1ef3662e7d01392915d4d_4018	6666f3714b03b64c9a5981a4846c5530_985	752f676fc107f5be2a24151a95e3c46e_2395	1571d81cc1932eabe82fdff0805ba226_1025	9ab1017b2cc1bdec5d177fe431ce8298_4171	1918448b00bbf0af01d1216b5287cd61_2492	c550a5e0d6981c67252962b18e76b1dc_2613	98c1c502c378a04dc470195ca085f341_3968	4beccbe5c6a365a06074487864612c4a_3279	a37ebd06ea82dc60e700e528d281e170_3756	7df8b66bba16a94c6214469806563cb6_233	de0c32351d0ad0eef3d80fc8757dd91b_3359	5225b1cf655a36ecb44d75f2f2d47335_1891	684ca3d4a19bbbff404763bc50b52b01_2093	08a98ca3b65c55229d6ce5ed1e2fd713_3527	65f09f4215890255afa9c981b00d13a9_73	8723c3a9792c84c08100519ef6542b91_946	7e07043f5e86eceaa1ce752e2fa51e93_1260	858a0d56d44f2ea12885e589474cfb8d_1763	2f307ed5a4dd371a918bcd2b3dba95ce_3375	1022ff18514ae54d2d5528a9b50b21f4_435	ebdf5dbcb162f1882663e16c97575dfb_274	d185bd7ba756c05bf215d92b70a45700_3248	736776347cbe29ae9fe9a2e7fad54502_174	30fa77115fc5906297de2d05d74c8324_727	ea45fa85549e94c36457e8822e426f01_1512	618726b14a76566dbc04639f1f5c5ab2_2038	675c4c6a764039bc47f77abc67efaa11_3684
rpmF		50S ribosomal protein L32	32	32	1	1	9793				173	173	173	P_01439	f302413983fd9c167191bb17269ceab3_2878	8ae4b2e8730814f3fe4d3ff07b1c664d_1672	0c80f48fe2130be94c0ca0ab2d451a1e_422	a4ab7547fbf1ef3662e7d01392915d4d_1099	6666f3714b03b64c9a5981a4846c5530_916	752f676fc107f5be2a24151a95e3c46e_1484	1571d81cc1932eabe82fdff0805ba226_1127	9ab1017b2cc1bdec5d177fe431ce8298_1422	1918448b00bbf0af01d1216b5287cd61_526	c550a5e0d6981c67252962b18e76b1dc_1087	98c1c502c378a04dc470195ca085f341_2191	4beccbe5c6a365a06074487864612c4a_1291	a37ebd06ea82dc60e700e528d281e170_1102	7df8b66bba16a94c6214469806563cb6_1396	de0c32351d0ad0eef3d80fc8757dd91b_1297	5225b1cf655a36ecb44d75f2f2d47335_2050	684ca3d4a19bbbff404763bc50b52b01_1749	08a98ca3b65c55229d6ce5ed1e2fd713_1192	65f09f4215890255afa9c981b00d13a9_2856	8723c3a9792c84c08100519ef6542b91_1828	7e07043f5e86eceaa1ce752e2fa51e93_1176	858a0d56d44f2ea12885e589474cfb8d_1493	2f307ed5a4dd371a918bcd2b3dba95ce_251	1022ff18514ae54d2d5528a9b50b21f4_2811	ebdf5dbcb162f1882663e16c97575dfb_626	d185bd7ba756c05bf215d92b70a45700_780	736776347cbe29ae9fe9a2e7fad54502_2345	30fa77115fc5906297de2d05d74c8324_1384	ea45fa85549e94c36457e8822e426f01_844	618726b14a76566dbc04639f1f5c5ab2_2496	675c4c6a764039bc47f77abc67efaa11_1845
group_11396		hypothetical protein	32	32	1	1	9812				542	542	542	P_01458	f302413983fd9c167191bb17269ceab3_2859	8ae4b2e8730814f3fe4d3ff07b1c664d_1691	0c80f48fe2130be94c0ca0ab2d451a1e_441	a4ab7547fbf1ef3662e7d01392915d4d_1118	6666f3714b03b64c9a5981a4846c5530_935	752f676fc107f5be2a24151a95e3c46e_1465	1571d81cc1932eabe82fdff0805ba226_1108	9ab1017b2cc1bdec5d177fe431ce8298_1403	1918448b00bbf0af01d1216b5287cd61_545	c550a5e0d6981c67252962b18e76b1dc_1106	98c1c502c378a04dc470195ca085f341_2210	4beccbe5c6a365a06074487864612c4a_1272	a37ebd06ea82dc60e700e528d281e170_1083	7df8b66bba16a94c6214469806563cb6_1415	de0c32351d0ad0eef3d80fc8757dd91b_1316	5225b1cf655a36ecb44d75f2f2d47335_2069	684ca3d4a19bbbff404763bc50b52b01_1768	08a98ca3b65c55229d6ce5ed1e2fd713_1211	65f09f4215890255afa9c981b00d13a9_2875	8723c3a9792c84c08100519ef6542b91_1847	7e07043f5e86eceaa1ce752e2fa51e93_1157	858a0d56d44f2ea12885e589474cfb8d_1474	2f307ed5a4dd371a918bcd2b3dba95ce_270	1022ff18514ae54d2d5528a9b50b21f4_2830	ebdf5dbcb162f1882663e16c97575dfb_607	d185bd7ba756c05bf215d92b70a45700_761	736776347cbe29ae9fe9a2e7fad54502_2326	30fa77115fc5906297de2d05d74c8324_1365	ea45fa85549e94c36457e8822e426f01_863	618726b14a76566dbc04639f1f5c5ab2_2477	675c4c6a764039bc47f77abc67efaa11_1826
rpmH		50S ribosomal protein L34	32	32	1	1	11460				140	140	140	P_01712	f302413983fd9c167191bb17269ceab3_892	8ae4b2e8730814f3fe4d3ff07b1c664d_3263	0c80f48fe2130be94c0ca0ab2d451a1e_1070	a4ab7547fbf1ef3662e7d01392915d4d_2086	6666f3714b03b64c9a5981a4846c5530_2782	752f676fc107f5be2a24151a95e3c46e_2019	1571d81cc1932eabe82fdff0805ba226_2076	9ab1017b2cc1bdec5d177fe431ce8298_1660	1918448b00bbf0af01d1216b5287cd61_549	c550a5e0d6981c67252962b18e76b1dc_2326	98c1c502c378a04dc470195ca085f341_2052	4beccbe5c6a365a06074487864612c4a_1037	a37ebd06ea82dc60e700e528d281e170_3044	7df8b66bba16a94c6214469806563cb6_548	de0c32351d0ad0eef3d80fc8757dd91b_1182	5225b1cf655a36ecb44d75f2f2d47335_709	684ca3d4a19bbbff404763bc50b52b01_2362	08a98ca3b65c55229d6ce5ed1e2fd713_1273	65f09f4215890255afa9c981b00d13a9_1745	8723c3a9792c84c08100519ef6542b91_2333	7e07043f5e86eceaa1ce752e2fa51e93_4550	858a0d56d44f2ea12885e589474cfb8d_2149	2f307ed5a4dd371a918bcd2b3dba95ce_2038	1022ff18514ae54d2d5528a9b50b21f4_3603	ebdf5dbcb162f1882663e16c97575dfb_3393	d185bd7ba756c05bf215d92b70a45700_1175	736776347cbe29ae9fe9a2e7fad54502_1227	30fa77115fc5906297de2d05d74c8324_1551	ea45fa85549e94c36457e8822e426f01_913	618726b14a76566dbc04639f1f5c5ab2_1708	675c4c6a764039bc47f77abc67efaa11_2792
lpdA		Dihydrolipoyl dehydrogenase	32	32	1	1	4093				1424	1424	1424	P_00379	f302413983fd9c167191bb17269ceab3_815	8ae4b2e8730814f3fe4d3ff07b1c664d_292	0c80f48fe2130be94c0ca0ab2d451a1e_2968	a4ab7547fbf1ef3662e7d01392915d4d_284	6666f3714b03b64c9a5981a4846c5530_215	752f676fc107f5be2a24151a95e3c46e_1225	1571d81cc1932eabe82fdff0805ba226_755	9ab1017b2cc1bdec5d177fe431ce8298_1018	1918448b00bbf0af01d1216b5287cd61_2092	c550a5e0d6981c67252962b18e76b1dc_305	98c1c502c378a04dc470195ca085f341_317	4beccbe5c6a365a06074487864612c4a_1839	a37ebd06ea82dc60e700e528d281e170_566	7df8b66bba16a94c6214469806563cb6_1295	de0c32351d0ad0eef3d80fc8757dd91b_3238	5225b1cf655a36ecb44d75f2f2d47335_826	684ca3d4a19bbbff404763bc50b52b01_335	08a98ca3b65c55229d6ce5ed1e2fd713_2345	65f09f4215890255afa9c981b00d13a9_2019	8723c3a9792c84c08100519ef6542b91_2801	7e07043f5e86eceaa1ce752e2fa51e93_2363	858a0d56d44f2ea12885e589474cfb8d_89	2f307ed5a4dd371a918bcd2b3dba95ce_56	1022ff18514ae54d2d5528a9b50b21f4_2646	ebdf5dbcb162f1882663e16c97575dfb_1372	d185bd7ba756c05bf215d92b70a45700_1060	736776347cbe29ae9fe9a2e7fad54502_2285	30fa77115fc5906297de2d05d74c8324_355	ea45fa85549e94c36457e8822e426f01_1570	618726b14a76566dbc04639f1f5c5ab2_360	675c4c6a764039bc47f77abc67efaa11_1129
atpC		ATP synthase epsilon chain	32	32	1	1	11430				419	419	419	P_02305	f302413983fd9c167191bb17269ceab3_865	8ae4b2e8730814f3fe4d3ff07b1c664d_3585	0c80f48fe2130be94c0ca0ab2d451a1e_3970	a4ab7547fbf1ef3662e7d01392915d4d_2462	6666f3714b03b64c9a5981a4846c5530_2305	752f676fc107f5be2a24151a95e3c46e_2537	1571d81cc1932eabe82fdff0805ba226_3077	9ab1017b2cc1bdec5d177fe431ce8298_3716	1918448b00bbf0af01d1216b5287cd61_2773	c550a5e0d6981c67252962b18e76b1dc_3722	98c1c502c378a04dc470195ca085f341_2025	4beccbe5c6a365a06074487864612c4a_3202	a37ebd06ea82dc60e700e528d281e170_2410	7df8b66bba16a94c6214469806563cb6_517	de0c32351d0ad0eef3d80fc8757dd91b_3975	5225b1cf655a36ecb44d75f2f2d47335_682	684ca3d4a19bbbff404763bc50b52b01_2724	08a98ca3b65c55229d6ce5ed1e2fd713_2378	65f09f4215890255afa9c981b00d13a9_1772	8723c3a9792c84c08100519ef6542b91_2360	7e07043f5e86eceaa1ce752e2fa51e93_3917	858a0d56d44f2ea12885e589474cfb8d_2027	2f307ed5a4dd371a918bcd2b3dba95ce_3698	1022ff18514ae54d2d5528a9b50b21f4_3572	ebdf5dbcb162f1882663e16c97575dfb_3424	d185bd7ba756c05bf215d92b70a45700_2599	736776347cbe29ae9fe9a2e7fad54502_1200	30fa77115fc5906297de2d05d74c8324_1578	ea45fa85549e94c36457e8822e426f01_952	618726b14a76566dbc04639f1f5c5ab2_1735	675c4c6a764039bc47f77abc67efaa11_4016
group_11400		hypothetical protein	32	32	1	1	9974				329	329	329	P_02127	f302413983fd9c167191bb17269ceab3_2564	8ae4b2e8730814f3fe4d3ff07b1c664d_2116	0c80f48fe2130be94c0ca0ab2d451a1e_4093	a4ab7547fbf1ef3662e7d01392915d4d_2038	6666f3714b03b64c9a5981a4846c5530_487	752f676fc107f5be2a24151a95e3c46e_1785	1571d81cc1932eabe82fdff0805ba226_233	9ab1017b2cc1bdec5d177fe431ce8298_369	1918448b00bbf0af01d1216b5287cd61_2911	c550a5e0d6981c67252962b18e76b1dc_132	98c1c502c378a04dc470195ca085f341_3278	4beccbe5c6a365a06074487864612c4a_1960	a37ebd06ea82dc60e700e528d281e170_1504	7df8b66bba16a94c6214469806563cb6_4158	de0c32351d0ad0eef3d80fc8757dd91b_2437	5225b1cf655a36ecb44d75f2f2d47335_184	684ca3d4a19bbbff404763bc50b52b01_2829	08a98ca3b65c55229d6ce5ed1e2fd713_2519	65f09f4215890255afa9c981b00d13a9_584	8723c3a9792c84c08100519ef6542b91_1148	7e07043f5e86eceaa1ce752e2fa51e93_1035	858a0d56d44f2ea12885e589474cfb8d_279	2f307ed5a4dd371a918bcd2b3dba95ce_1260	1022ff18514ae54d2d5528a9b50b21f4_1274	ebdf5dbcb162f1882663e16c97575dfb_485	d185bd7ba756c05bf215d92b70a45700_3588	736776347cbe29ae9fe9a2e7fad54502_2504	30fa77115fc5906297de2d05d74c8324_245	ea45fa85549e94c36457e8822e426f01_1383	618726b14a76566dbc04639f1f5c5ab2_2321	675c4c6a764039bc47f77abc67efaa11_1493
minD		Septum site-determining protein MinD	32	32	1	1	9868				812	812	812	P_02184	f302413983fd9c167191bb17269ceab3_4241	8ae4b2e8730814f3fe4d3ff07b1c664d_3523	0c80f48fe2130be94c0ca0ab2d451a1e_4144	a4ab7547fbf1ef3662e7d01392915d4d_4063	6666f3714b03b64c9a5981a4846c5530_4355	752f676fc107f5be2a24151a95e3c46e_2141	1571d81cc1932eabe82fdff0805ba226_2002	9ab1017b2cc1bdec5d177fe431ce8298_291	1918448b00bbf0af01d1216b5287cd61_4060	c550a5e0d6981c67252962b18e76b1dc_210	98c1c502c378a04dc470195ca085f341_3079	4beccbe5c6a365a06074487864612c4a_3945	a37ebd06ea82dc60e700e528d281e170_4142	7df8b66bba16a94c6214469806563cb6_2484	de0c32351d0ad0eef3d80fc8757dd91b_4309	5225b1cf655a36ecb44d75f2f2d47335_3526	684ca3d4a19bbbff404763bc50b52b01_2387	08a98ca3b65c55229d6ce5ed1e2fd713_1834	65f09f4215890255afa9c981b00d13a9_505	8723c3a9792c84c08100519ef6542b91_3668	7e07043f5e86eceaa1ce752e2fa51e93_1114	858a0d56d44f2ea12885e589474cfb8d_4050	2f307ed5a4dd371a918bcd2b3dba95ce_1841	1022ff18514ae54d2d5528a9b50b21f4_1197	ebdf5dbcb162f1882663e16c97575dfb_564	d185bd7ba756c05bf215d92b70a45700_3749	736776347cbe29ae9fe9a2e7fad54502_2400	30fa77115fc5906297de2d05d74c8324_4207	ea45fa85549e94c36457e8822e426f01_4122	618726b14a76566dbc04639f1f5c5ab2_4183	675c4c6a764039bc47f77abc67efaa11_4196
fabG_2		3-oxoacyl-[acyl-carrier-protein] reductase FabG	32	32	1	1	9797				734	734	734	P_01443	f302413983fd9c167191bb17269ceab3_2874	8ae4b2e8730814f3fe4d3ff07b1c664d_1676	0c80f48fe2130be94c0ca0ab2d451a1e_426	a4ab7547fbf1ef3662e7d01392915d4d_1103	6666f3714b03b64c9a5981a4846c5530_920	752f676fc107f5be2a24151a95e3c46e_1480	1571d81cc1932eabe82fdff0805ba226_1123	9ab1017b2cc1bdec5d177fe431ce8298_1418	1918448b00bbf0af01d1216b5287cd61_530	c550a5e0d6981c67252962b18e76b1dc_1091	98c1c502c378a04dc470195ca085f341_2195	4beccbe5c6a365a06074487864612c4a_1287	a37ebd06ea82dc60e700e528d281e170_1098	7df8b66bba16a94c6214469806563cb6_1400	de0c32351d0ad0eef3d80fc8757dd91b_1301	5225b1cf655a36ecb44d75f2f2d47335_2054	684ca3d4a19bbbff404763bc50b52b01_1753	08a98ca3b65c55229d6ce5ed1e2fd713_1196	65f09f4215890255afa9c981b00d13a9_2860	8723c3a9792c84c08100519ef6542b91_1832	7e07043f5e86eceaa1ce752e2fa51e93_1172	858a0d56d44f2ea12885e589474cfb8d_1489	2f307ed5a4dd371a918bcd2b3dba95ce_255	1022ff18514ae54d2d5528a9b50b21f4_2815	ebdf5dbcb162f1882663e16c97575dfb_622	d185bd7ba756c05bf215d92b70a45700_776	736776347cbe29ae9fe9a2e7fad54502_2341	30fa77115fc5906297de2d05d74c8324_1380	ea45fa85549e94c36457e8822e426f01_848	618726b14a76566dbc04639f1f5c5ab2_2492	675c4c6a764039bc47f77abc67efaa11_1841
fabA		3-hydroxydecanoyl-[acyl-carrier-protein] dehydratase	32	32	1	1	7215				626	626	626	P_01515	f302413983fd9c167191bb17269ceab3_1433	8ae4b2e8730814f3fe4d3ff07b1c664d_1123	0c80f48fe2130be94c0ca0ab2d451a1e_2222	a4ab7547fbf1ef3662e7d01392915d4d_1300	6666f3714b03b64c9a5981a4846c5530_253	752f676fc107f5be2a24151a95e3c46e_1616	1571d81cc1932eabe82fdff0805ba226_534	9ab1017b2cc1bdec5d177fe431ce8298_2528	1918448b00bbf0af01d1216b5287cd61_2140	c550a5e0d6981c67252962b18e76b1dc_2751	98c1c502c378a04dc470195ca085f341_712	4beccbe5c6a365a06074487864612c4a_2164	a37ebd06ea82dc60e700e528d281e170_859	7df8b66bba16a94c6214469806563cb6_975	de0c32351d0ad0eef3d80fc8757dd91b_1380	5225b1cf655a36ecb44d75f2f2d47335_3576	684ca3d4a19bbbff404763bc50b52b01_1804	08a98ca3b65c55229d6ce5ed1e2fd713_2245	65f09f4215890255afa9c981b00d13a9_3002	8723c3a9792c84c08100519ef6542b91_1576	7e07043f5e86eceaa1ce752e2fa51e93_2450	858a0d56d44f2ea12885e589474cfb8d_2412	2f307ed5a4dd371a918bcd2b3dba95ce_956	1022ff18514ae54d2d5528a9b50b21f4_812	ebdf5dbcb162f1882663e16c97575dfb_1862	d185bd7ba756c05bf215d92b70a45700_1486	736776347cbe29ae9fe9a2e7fad54502_2936	30fa77115fc5906297de2d05d74c8324_1320	ea45fa85549e94c36457e8822e426f01_1632	618726b14a76566dbc04639f1f5c5ab2_2362	675c4c6a764039bc47f77abc67efaa11_1746
rng		Ribonuclease G	32	32	1	1	1523				1469	1469	1469	P_02790	f302413983fd9c167191bb17269ceab3_727	8ae4b2e8730814f3fe4d3ff07b1c664d_1271	0c80f48fe2130be94c0ca0ab2d451a1e_1602	a4ab7547fbf1ef3662e7d01392915d4d_3027	6666f3714b03b64c9a5981a4846c5530_1531	752f676fc107f5be2a24151a95e3c46e_2290	1571d81cc1932eabe82fdff0805ba226_2423	9ab1017b2cc1bdec5d177fe431ce8298_1239	1918448b00bbf0af01d1216b5287cd61_1383	c550a5e0d6981c67252962b18e76b1dc_2911	98c1c502c378a04dc470195ca085f341_3531	4beccbe5c6a365a06074487864612c4a_214	a37ebd06ea82dc60e700e528d281e170_2532	7df8b66bba16a94c6214469806563cb6_3727	de0c32351d0ad0eef3d80fc8757dd91b_100	5225b1cf655a36ecb44d75f2f2d47335_338	684ca3d4a19bbbff404763bc50b52b01_748	08a98ca3b65c55229d6ce5ed1e2fd713_430	65f09f4215890255afa9c981b00d13a9_1209	8723c3a9792c84c08100519ef6542b91_1435	7e07043f5e86eceaa1ce752e2fa51e93_702	858a0d56d44f2ea12885e589474cfb8d_743	2f307ed5a4dd371a918bcd2b3dba95ce_3135	1022ff18514ae54d2d5528a9b50b21f4_4073	ebdf5dbcb162f1882663e16c97575dfb_1686	d185bd7ba756c05bf215d92b70a45700_2191	736776347cbe29ae9fe9a2e7fad54502_721	30fa77115fc5906297de2d05d74c8324_2356	ea45fa85549e94c36457e8822e426f01_3353	618726b14a76566dbc04639f1f5c5ab2_799	675c4c6a764039bc47f77abc67efaa11_3363
clpS		ATP-dependent Clp protease adapter protein ClpS	32	32	1	1	7314				320	320	320	P_00692	f302413983fd9c167191bb17269ceab3_2245	8ae4b2e8730814f3fe4d3ff07b1c664d_2742	0c80f48fe2130be94c0ca0ab2d451a1e_1319	a4ab7547fbf1ef3662e7d01392915d4d_3152	6666f3714b03b64c9a5981a4846c5530_3311	752f676fc107f5be2a24151a95e3c46e_716	1571d81cc1932eabe82fdff0805ba226_3267	9ab1017b2cc1bdec5d177fe431ce8298_2394	1918448b00bbf0af01d1216b5287cd61_2679	c550a5e0d6981c67252962b18e76b1dc_1403	98c1c502c378a04dc470195ca085f341_1979	4beccbe5c6a365a06074487864612c4a_1151	a37ebd06ea82dc60e700e528d281e170_163	7df8b66bba16a94c6214469806563cb6_338	de0c32351d0ad0eef3d80fc8757dd91b_1106	5225b1cf655a36ecb44d75f2f2d47335_2525	684ca3d4a19bbbff404763bc50b52b01_1233	08a98ca3b65c55229d6ce5ed1e2fd713_662	65f09f4215890255afa9c981b00d13a9_3382	8723c3a9792c84c08100519ef6542b91_1258	7e07043f5e86eceaa1ce752e2fa51e93_4121	858a0d56d44f2ea12885e589474cfb8d_901	2f307ed5a4dd371a918bcd2b3dba95ce_1219	1022ff18514ae54d2d5528a9b50b21f4_886	ebdf5dbcb162f1882663e16c97575dfb_1480	d185bd7ba756c05bf215d92b70a45700_1243	736776347cbe29ae9fe9a2e7fad54502_399	30fa77115fc5906297de2d05d74c8324_3245	ea45fa85549e94c36457e8822e426f01_554	618726b14a76566dbc04639f1f5c5ab2_2706	675c4c6a764039bc47f77abc67efaa11_1248
prs		Ribose-phosphate pyrophosphokinase	32	32	1	1	9933				1013	1013	1013	P_04019	f302413983fd9c167191bb17269ceab3_2607	8ae4b2e8730814f3fe4d3ff07b1c664d_3454	0c80f48fe2130be94c0ca0ab2d451a1e_2101	a4ab7547fbf1ef3662e7d01392915d4d_4492	6666f3714b03b64c9a5981a4846c5530_445	752f676fc107f5be2a24151a95e3c46e_4001	1571d81cc1932eabe82fdff0805ba226_2036	9ab1017b2cc1bdec5d177fe431ce8298_324	1918448b00bbf0af01d1216b5287cd61_2935	c550a5e0d6981c67252962b18e76b1dc_177	98c1c502c378a04dc470195ca085f341_3821	4beccbe5c6a365a06074487864612c4a_3355	a37ebd06ea82dc60e700e528d281e170_2429	7df8b66bba16a94c6214469806563cb6_2519	de0c32351d0ad0eef3d80fc8757dd91b_2970	5225b1cf655a36ecb44d75f2f2d47335_3632	684ca3d4a19bbbff404763bc50b52b01_3883	08a98ca3b65c55229d6ce5ed1e2fd713_3734	65f09f4215890255afa9c981b00d13a9_539	8723c3a9792c84c08100519ef6542b91_1103	7e07043f5e86eceaa1ce752e2fa51e93_1076	858a0d56d44f2ea12885e589474cfb8d_321	2f307ed5a4dd371a918bcd2b3dba95ce_1302	1022ff18514ae54d2d5528a9b50b21f4_1231	ebdf5dbcb162f1882663e16c97575dfb_528	d185bd7ba756c05bf215d92b70a45700_2984	736776347cbe29ae9fe9a2e7fad54502_2459	30fa77115fc5906297de2d05d74c8324_200	ea45fa85549e94c36457e8822e426f01_1340	618726b14a76566dbc04639f1f5c5ab2_2280	675c4c6a764039bc47f77abc67efaa11_3626
accD		Acetyl-coenzyme A carboxylase carboxyl transferase subunit beta	32	32	1	1	8582				914	914	914	P_03685	f302413983fd9c167191bb17269ceab3_43	8ae4b2e8730814f3fe4d3ff07b1c664d_2207	0c80f48fe2130be94c0ca0ab2d451a1e_2193	a4ab7547fbf1ef3662e7d01392915d4d_1980	6666f3714b03b64c9a5981a4846c5530_955	752f676fc107f5be2a24151a95e3c46e_3794	1571d81cc1932eabe82fdff0805ba226_1056	9ab1017b2cc1bdec5d177fe431ce8298_255	1918448b00bbf0af01d1216b5287cd61_342	c550a5e0d6981c67252962b18e76b1dc_2583	98c1c502c378a04dc470195ca085f341_2396	4beccbe5c6a365a06074487864612c4a_1601	a37ebd06ea82dc60e700e528d281e170_2096	7df8b66bba16a94c6214469806563cb6_263	de0c32351d0ad0eef3d80fc8757dd91b_1439	5225b1cf655a36ecb44d75f2f2d47335_1921	684ca3d4a19bbbff404763bc50b52b01_2063	08a98ca3b65c55229d6ce5ed1e2fd713_2170	65f09f4215890255afa9c981b00d13a9_104	8723c3a9792c84c08100519ef6542b91_976	7e07043f5e86eceaa1ce752e2fa51e93_1290	858a0d56d44f2ea12885e589474cfb8d_1732	2f307ed5a4dd371a918bcd2b3dba95ce_3317	1022ff18514ae54d2d5528a9b50b21f4_465	ebdf5dbcb162f1882663e16c97575dfb_304	d185bd7ba756c05bf215d92b70a45700_1661	736776347cbe29ae9fe9a2e7fad54502_204	30fa77115fc5906297de2d05d74c8324_758	ea45fa85549e94c36457e8822e426f01_1482	618726b14a76566dbc04639f1f5c5ab2_2008	675c4c6a764039bc47f77abc67efaa11_1953
fadR		Fatty acid metabolism regulator protein	32	32	1	1	9881				719	719	719	P_02196	f302413983fd9c167191bb17269ceab3_3542	8ae4b2e8730814f3fe4d3ff07b1c664d_3535	0c80f48fe2130be94c0ca0ab2d451a1e_2123	a4ab7547fbf1ef3662e7d01392915d4d_3579	6666f3714b03b64c9a5981a4846c5530_422	752f676fc107f5be2a24151a95e3c46e_2153	1571d81cc1932eabe82fdff0805ba226_2014	9ab1017b2cc1bdec5d177fe431ce8298_303	1918448b00bbf0af01d1216b5287cd61_1948	c550a5e0d6981c67252962b18e76b1dc_198	98c1c502c378a04dc470195ca085f341_3067	4beccbe5c6a365a06074487864612c4a_2549	a37ebd06ea82dc60e700e528d281e170_2451	7df8b66bba16a94c6214469806563cb6_2497	de0c32351d0ad0eef3d80fc8757dd91b_2793	5225b1cf655a36ecb44d75f2f2d47335_3539	684ca3d4a19bbbff404763bc50b52b01_2399	08a98ca3b65c55229d6ce5ed1e2fd713_1846	65f09f4215890255afa9c981b00d13a9_517	8723c3a9792c84c08100519ef6542b91_3680	7e07043f5e86eceaa1ce752e2fa51e93_1102	858a0d56d44f2ea12885e589474cfb8d_3505	2f307ed5a4dd371a918bcd2b3dba95ce_1853	1022ff18514ae54d2d5528a9b50b21f4_1209	ebdf5dbcb162f1882663e16c97575dfb_550	d185bd7ba756c05bf215d92b70a45700_2766	736776347cbe29ae9fe9a2e7fad54502_2413	30fa77115fc5906297de2d05d74c8324_3511	ea45fa85549e94c36457e8822e426f01_1317	618726b14a76566dbc04639f1f5c5ab2_3628	675c4c6a764039bc47f77abc67efaa11_3317
rpmA		50S ribosomal protein L27	32	32	1	1	1580				257	257	257	P_01626	f302413983fd9c167191bb17269ceab3_671	8ae4b2e8730814f3fe4d3ff07b1c664d_1216	0c80f48fe2130be94c0ca0ab2d451a1e_880	a4ab7547fbf1ef3662e7d01392915d4d_949	6666f3714b03b64c9a5981a4846c5530_3095	752f676fc107f5be2a24151a95e3c46e_1071	1571d81cc1932eabe82fdff0805ba226_2745	9ab1017b2cc1bdec5d177fe431ce8298_1183	1918448b00bbf0af01d1216b5287cd61_457	c550a5e0d6981c67252962b18e76b1dc_1728	98c1c502c378a04dc470195ca085f341_1487	4beccbe5c6a365a06074487864612c4a_158	a37ebd06ea82dc60e700e528d281e170_928	7df8b66bba16a94c6214469806563cb6_2094	de0c32351d0ad0eef3d80fc8757dd91b_44	5225b1cf655a36ecb44d75f2f2d47335_395	684ca3d4a19bbbff404763bc50b52b01_692	08a98ca3b65c55229d6ce5ed1e2fd713_374	65f09f4215890255afa9c981b00d13a9_1149	8723c3a9792c84c08100519ef6542b91_1495	7e07043f5e86eceaa1ce752e2fa51e93_763	858a0d56d44f2ea12885e589474cfb8d_799	2f307ed5a4dd371a918bcd2b3dba95ce_814	1022ff18514ae54d2d5528a9b50b21f4_3523	ebdf5dbcb162f1882663e16c97575dfb_1630	d185bd7ba756c05bf215d92b70a45700_606	736776347cbe29ae9fe9a2e7fad54502_781	30fa77115fc5906297de2d05d74c8324_1867	ea45fa85549e94c36457e8822e426f01_733	618726b14a76566dbc04639f1f5c5ab2_743	675c4c6a764039bc47f77abc67efaa11_1075
csrA		Carbon storage regulator	32	32	1	1	6785				185	185	185	P_03794	f302413983fd9c167191bb17269ceab3_1697	8ae4b2e8730814f3fe4d3ff07b1c664d_623	0c80f48fe2130be94c0ca0ab2d451a1e_1036	a4ab7547fbf1ef3662e7d01392915d4d_845	6666f3714b03b64c9a5981a4846c5530_1027	752f676fc107f5be2a24151a95e3c46e_3490	1571d81cc1932eabe82fdff0805ba226_1637	9ab1017b2cc1bdec5d177fe431ce8298_1337	1918448b00bbf0af01d1216b5287cd61_1844	c550a5e0d6981c67252962b18e76b1dc_982	98c1c502c378a04dc470195ca085f341_1590	4beccbe5c6a365a06074487864612c4a_2680	a37ebd06ea82dc60e700e528d281e170_1216	7df8b66bba16a94c6214469806563cb6_1892	de0c32351d0ad0eef3d80fc8757dd91b_3525	5225b1cf655a36ecb44d75f2f2d47335_1004	684ca3d4a19bbbff404763bc50b52b01_2633	08a98ca3b65c55229d6ce5ed1e2fd713_3106	65f09f4215890255afa9c981b00d13a9_1466	8723c3a9792c84c08100519ef6542b91_1916	7e07043f5e86eceaa1ce752e2fa51e93_2185	858a0d56d44f2ea12885e589474cfb8d_3880	2f307ed5a4dd371a918bcd2b3dba95ce_1348	1022ff18514ae54d2d5528a9b50b21f4_2935	ebdf5dbcb162f1882663e16c97575dfb_1059	d185bd7ba756c05bf215d92b70a45700_1129	736776347cbe29ae9fe9a2e7fad54502_1560	30fa77115fc5906297de2d05d74c8324_1797	ea45fa85549e94c36457e8822e426f01_1166	618726b14a76566dbc04639f1f5c5ab2_1447	675c4c6a764039bc47f77abc67efaa11_800
rplW		50S ribosomal protein L23	32	32	1	3	29				302	302	302	P_03071	f302413983fd9c167191bb17269ceab3_3463	8ae4b2e8730814f3fe4d3ff07b1c664d_3806	0c80f48fe2130be94c0ca0ab2d451a1e_3370	a4ab7547fbf1ef3662e7d01392915d4d_3478	6666f3714b03b64c9a5981a4846c5530_2918	752f676fc107f5be2a24151a95e3c46e_3219	1571d81cc1932eabe82fdff0805ba226_2713	9ab1017b2cc1bdec5d177fe431ce8298_3939	1918448b00bbf0af01d1216b5287cd61_1474	c550a5e0d6981c67252962b18e76b1dc_3861	98c1c502c378a04dc470195ca085f341_3604	4beccbe5c6a365a06074487864612c4a_2500	a37ebd06ea82dc60e700e528d281e170_3141	7df8b66bba16a94c6214469806563cb6_4135	de0c32351d0ad0eef3d80fc8757dd91b_2717	5225b1cf655a36ecb44d75f2f2d47335_3461	684ca3d4a19bbbff404763bc50b52b01_3238	08a98ca3b65c55229d6ce5ed1e2fd713_2843	65f09f4215890255afa9c981b00d13a9_4012	8723c3a9792c84c08100519ef6542b91_3500	7e07043f5e86eceaa1ce752e2fa51e93_4476	858a0d56d44f2ea12885e589474cfb8d_2807	2f307ed5a4dd371a918bcd2b3dba95ce_2769	1022ff18514ae54d2d5528a9b50b21f4_4364	ebdf5dbcb162f1882663e16c97575dfb_4277	d185bd7ba756c05bf215d92b70a45700_2721	736776347cbe29ae9fe9a2e7fad54502_3095	30fa77115fc5906297de2d05d74c8324_2650	ea45fa85549e94c36457e8822e426f01_3256	618726b14a76566dbc04639f1f5c5ab2_3564	675c4c6a764039bc47f77abc67efaa11_2365
mlaE		putative phospholipid ABC transporter permease protein MlaE	32	32	1	1	1571				782	782	782	P_01617	f302413983fd9c167191bb17269ceab3_680	8ae4b2e8730814f3fe4d3ff07b1c664d_1225	0c80f48fe2130be94c0ca0ab2d451a1e_889	a4ab7547fbf1ef3662e7d01392915d4d_958	6666f3714b03b64c9a5981a4846c5530_3104	752f676fc107f5be2a24151a95e3c46e_1062	1571d81cc1932eabe82fdff0805ba226_2754	9ab1017b2cc1bdec5d177fe431ce8298_1192	1918448b00bbf0af01d1216b5287cd61_1093	c550a5e0d6981c67252962b18e76b1dc_1737	98c1c502c378a04dc470195ca085f341_1478	4beccbe5c6a365a06074487864612c4a_167	a37ebd06ea82dc60e700e528d281e170_919	7df8b66bba16a94c6214469806563cb6_2103	de0c32351d0ad0eef3d80fc8757dd91b_53	5225b1cf655a36ecb44d75f2f2d47335_386	684ca3d4a19bbbff404763bc50b52b01_701	08a98ca3b65c55229d6ce5ed1e2fd713_383	65f09f4215890255afa9c981b00d13a9_1158	8723c3a9792c84c08100519ef6542b91_1486	7e07043f5e86eceaa1ce752e2fa51e93_754	858a0d56d44f2ea12885e589474cfb8d_790	2f307ed5a4dd371a918bcd2b3dba95ce_823	1022ff18514ae54d2d5528a9b50b21f4_3514	ebdf5dbcb162f1882663e16c97575dfb_1639	d185bd7ba756c05bf215d92b70a45700_615	736776347cbe29ae9fe9a2e7fad54502_772	30fa77115fc5906297de2d05d74c8324_1876	ea45fa85549e94c36457e8822e426f01_724	618726b14a76566dbc04639f1f5c5ab2_752	675c4c6a764039bc47f77abc67efaa11_1084
rsd		Regulator of sigma D	32	32	1	1	2392				476	476	476	P_02639	f302413983fd9c167191bb17269ceab3_3227	8ae4b2e8730814f3fe4d3ff07b1c664d_3477	0c80f48fe2130be94c0ca0ab2d451a1e_3161	a4ab7547fbf1ef3662e7d01392915d4d_3099	6666f3714b03b64c9a5981a4846c5530_2594	752f676fc107f5be2a24151a95e3c46e_2431	1571d81cc1932eabe82fdff0805ba226_3493	9ab1017b2cc1bdec5d177fe431ce8298_3666	1918448b00bbf0af01d1216b5287cd61_73	c550a5e0d6981c67252962b18e76b1dc_3656	98c1c502c378a04dc470195ca085f341_3442	4beccbe5c6a365a06074487864612c4a_1779	a37ebd06ea82dc60e700e528d281e170_2874	7df8b66bba16a94c6214469806563cb6_3982	de0c32351d0ad0eef3d80fc8757dd91b_900	5225b1cf655a36ecb44d75f2f2d47335_2930	684ca3d4a19bbbff404763bc50b52b01_2994	08a98ca3b65c55229d6ce5ed1e2fd713_2285	65f09f4215890255afa9c981b00d13a9_4442	8723c3a9792c84c08100519ef6542b91_3987	7e07043f5e86eceaa1ce752e2fa51e93_4407	858a0d56d44f2ea12885e589474cfb8d_3267	2f307ed5a4dd371a918bcd2b3dba95ce_2508	1022ff18514ae54d2d5528a9b50b21f4_4213	ebdf5dbcb162f1882663e16c97575dfb_4067	d185bd7ba756c05bf215d92b70a45700_906	736776347cbe29ae9fe9a2e7fad54502_3346	30fa77115fc5906297de2d05d74c8324_3332	ea45fa85549e94c36457e8822e426f01_3000	618726b14a76566dbc04639f1f5c5ab2_3271	675c4c6a764039bc47f77abc67efaa11_2918
group_11414		hypothetical protein	32	32	1	1	3917				623	623	623	P_00338	f302413983fd9c167191bb17269ceab3_2131	8ae4b2e8730814f3fe4d3ff07b1c664d_250	0c80f48fe2130be94c0ca0ab2d451a1e_1237	a4ab7547fbf1ef3662e7d01392915d4d_1137	6666f3714b03b64c9a5981a4846c5530_825	752f676fc107f5be2a24151a95e3c46e_1402	1571d81cc1932eabe82fdff0805ba226_1977	9ab1017b2cc1bdec5d177fe431ce8298_977	1918448b00bbf0af01d1216b5287cd61_212	c550a5e0d6981c67252962b18e76b1dc_346	98c1c502c378a04dc470195ca085f341_2129	4beccbe5c6a365a06074487864612c4a_664	a37ebd06ea82dc60e700e528d281e170_1617	7df8b66bba16a94c6214469806563cb6_2629	de0c32351d0ad0eef3d80fc8757dd91b_788	5225b1cf655a36ecb44d75f2f2d47335_1959	684ca3d4a19bbbff404763bc50b52b01_1675	08a98ca3b65c55229d6ce5ed1e2fd713_1147	65f09f4215890255afa9c981b00d13a9_3272	8723c3a9792c84c08100519ef6542b91_2766	7e07043f5e86eceaa1ce752e2fa51e93_2321	858a0d56d44f2ea12885e589474cfb8d_131	2f307ed5a4dd371a918bcd2b3dba95ce_97	1022ff18514ae54d2d5528a9b50b21f4_3441	ebdf5dbcb162f1882663e16c97575dfb_1413	d185bd7ba756c05bf215d92b70a45700_677	736776347cbe29ae9fe9a2e7fad54502_2221	30fa77115fc5906297de2d05d74c8324_1976	ea45fa85549e94c36457e8822e426f01_1435	618726b14a76566dbc04639f1f5c5ab2_401	675c4c6a764039bc47f77abc67efaa11_1330
arcA		Aerobic respiration control protein ArcA	32	32	1	1	395				716	716	716	P_01129	f302413983fd9c167191bb17269ceab3_3641	8ae4b2e8730814f3fe4d3ff07b1c664d_2681	0c80f48fe2130be94c0ca0ab2d451a1e_2008	a4ab7547fbf1ef3662e7d01392915d4d_1712	6666f3714b03b64c9a5981a4846c5530_1332	752f676fc107f5be2a24151a95e3c46e_972	1571d81cc1932eabe82fdff0805ba226_2377	9ab1017b2cc1bdec5d177fe431ce8298_3304	1918448b00bbf0af01d1216b5287cd61_1811	c550a5e0d6981c67252962b18e76b1dc_4235	98c1c502c378a04dc470195ca085f341_3214	4beccbe5c6a365a06074487864612c4a_858	a37ebd06ea82dc60e700e528d281e170_2055	7df8b66bba16a94c6214469806563cb6_2563	de0c32351d0ad0eef3d80fc8757dd91b_1911	5225b1cf655a36ecb44d75f2f2d47335_2383	684ca3d4a19bbbff404763bc50b52b01_1121	08a98ca3b65c55229d6ce5ed1e2fd713_1430	65f09f4215890255afa9c981b00d13a9_2590	8723c3a9792c84c08100519ef6542b91_2223	7e07043f5e86eceaa1ce752e2fa51e93_4602	858a0d56d44f2ea12885e589474cfb8d_3133	2f307ed5a4dd371a918bcd2b3dba95ce_995	1022ff18514ae54d2d5528a9b50b21f4_4034	ebdf5dbcb162f1882663e16c97575dfb_2215	d185bd7ba756c05bf215d92b70a45700_1384	736776347cbe29ae9fe9a2e7fad54502_2578	30fa77115fc5906297de2d05d74c8324_2947	ea45fa85549e94c36457e8822e426f01_1053	618726b14a76566dbc04639f1f5c5ab2_2948	675c4c6a764039bc47f77abc67efaa11_1691
argR		Arginine repressor	32	32	1	1	1532				470	470	470	P_02799	f302413983fd9c167191bb17269ceab3_718	8ae4b2e8730814f3fe4d3ff07b1c664d_1262	0c80f48fe2130be94c0ca0ab2d451a1e_1593	a4ab7547fbf1ef3662e7d01392915d4d_4360	6666f3714b03b64c9a5981a4846c5530_1540	752f676fc107f5be2a24151a95e3c46e_2281	1571d81cc1932eabe82fdff0805ba226_2414	9ab1017b2cc1bdec5d177fe431ce8298_1230	1918448b00bbf0af01d1216b5287cd61_3294	c550a5e0d6981c67252962b18e76b1dc_2920	98c1c502c378a04dc470195ca085f341_4600	4beccbe5c6a365a06074487864612c4a_205	a37ebd06ea82dc60e700e528d281e170_876	7df8b66bba16a94c6214469806563cb6_2141	de0c32351d0ad0eef3d80fc8757dd91b_91	5225b1cf655a36ecb44d75f2f2d47335_347	684ca3d4a19bbbff404763bc50b52b01_739	08a98ca3b65c55229d6ce5ed1e2fd713_421	65f09f4215890255afa9c981b00d13a9_1200	8723c3a9792c84c08100519ef6542b91_1444	7e07043f5e86eceaa1ce752e2fa51e93_711	858a0d56d44f2ea12885e589474cfb8d_752	2f307ed5a4dd371a918bcd2b3dba95ce_3733	1022ff18514ae54d2d5528a9b50b21f4_3477	ebdf5dbcb162f1882663e16c97575dfb_1677	d185bd7ba756c05bf215d92b70a45700_2933	736776347cbe29ae9fe9a2e7fad54502_730	30fa77115fc5906297de2d05d74c8324_2347	ea45fa85549e94c36457e8822e426f01_3907	618726b14a76566dbc04639f1f5c5ab2_790	675c4c6a764039bc47f77abc67efaa11_3544
glnK		Nitrogen regulatory protein P-II 2	32	32	1	1	6036				338	338	338	P_00077	f302413983fd9c167191bb17269ceab3_307	8ae4b2e8730814f3fe4d3ff07b1c664d_2060	0c80f48fe2130be94c0ca0ab2d451a1e_68	a4ab7547fbf1ef3662e7d01392915d4d_61	6666f3714b03b64c9a5981a4846c5530_65	752f676fc107f5be2a24151a95e3c46e_678	1571d81cc1932eabe82fdff0805ba226_11	9ab1017b2cc1bdec5d177fe431ce8298_1133	1918448b00bbf0af01d1216b5287cd61_2969	c550a5e0d6981c67252962b18e76b1dc_1595	98c1c502c378a04dc470195ca085f341_1794	4beccbe5c6a365a06074487864612c4a_47	a37ebd06ea82dc60e700e528d281e170_3932	7df8b66bba16a94c6214469806563cb6_1467	de0c32351d0ad0eef3d80fc8757dd91b_589	5225b1cf655a36ecb44d75f2f2d47335_1604	684ca3d4a19bbbff404763bc50b52b01_82	08a98ca3b65c55229d6ce5ed1e2fd713_151	65f09f4215890255afa9c981b00d13a9_1842	8723c3a9792c84c08100519ef6542b91_841	7e07043f5e86eceaa1ce752e2fa51e93_2788	858a0d56d44f2ea12885e589474cfb8d_511	2f307ed5a4dd371a918bcd2b3dba95ce_666	1022ff18514ae54d2d5528a9b50b21f4_615	ebdf5dbcb162f1882663e16c97575dfb_938	d185bd7ba756c05bf215d92b70a45700_57	736776347cbe29ae9fe9a2e7fad54502_1841	30fa77115fc5906297de2d05d74c8324_615	ea45fa85549e94c36457e8822e426f01_348	618726b14a76566dbc04639f1f5c5ab2_1261	675c4c6a764039bc47f77abc67efaa11_198
minE		Cell division topological specificity factor	32	32	1	1	9867				266	266	266	P_02183	f302413983fd9c167191bb17269ceab3_4242	8ae4b2e8730814f3fe4d3ff07b1c664d_3522	0c80f48fe2130be94c0ca0ab2d451a1e_4143	a4ab7547fbf1ef3662e7d01392915d4d_4062	6666f3714b03b64c9a5981a4846c5530_4356	752f676fc107f5be2a24151a95e3c46e_2140	1571d81cc1932eabe82fdff0805ba226_2001	9ab1017b2cc1bdec5d177fe431ce8298_290	1918448b00bbf0af01d1216b5287cd61_4061	c550a5e0d6981c67252962b18e76b1dc_211	98c1c502c378a04dc470195ca085f341_3080	4beccbe5c6a365a06074487864612c4a_3946	a37ebd06ea82dc60e700e528d281e170_4141	7df8b66bba16a94c6214469806563cb6_2483	de0c32351d0ad0eef3d80fc8757dd91b_4310	5225b1cf655a36ecb44d75f2f2d47335_3525	684ca3d4a19bbbff404763bc50b52b01_2386	08a98ca3b65c55229d6ce5ed1e2fd713_1833	65f09f4215890255afa9c981b00d13a9_504	8723c3a9792c84c08100519ef6542b91_3667	7e07043f5e86eceaa1ce752e2fa51e93_1115	858a0d56d44f2ea12885e589474cfb8d_4049	2f307ed5a4dd371a918bcd2b3dba95ce_1840	1022ff18514ae54d2d5528a9b50b21f4_1196	ebdf5dbcb162f1882663e16c97575dfb_565	d185bd7ba756c05bf215d92b70a45700_3750	736776347cbe29ae9fe9a2e7fad54502_2399	30fa77115fc5906297de2d05d74c8324_4206	ea45fa85549e94c36457e8822e426f01_4123	618726b14a76566dbc04639f1f5c5ab2_4182	675c4c6a764039bc47f77abc67efaa11_4197
group_11419		hypothetical protein	32	32	1	1	2561				557	557	557	P_03224	f302413983fd9c167191bb17269ceab3_3080	8ae4b2e8730814f3fe4d3ff07b1c664d_2812	0c80f48fe2130be94c0ca0ab2d451a1e_3623	a4ab7547fbf1ef3662e7d01392915d4d_2878	6666f3714b03b64c9a5981a4846c5530_2352	752f676fc107f5be2a24151a95e3c46e_2309	1571d81cc1932eabe82fdff0805ba226_3156	9ab1017b2cc1bdec5d177fe431ce8298_2972	1918448b00bbf0af01d1216b5287cd61_1829	c550a5e0d6981c67252962b18e76b1dc_3069	98c1c502c378a04dc470195ca085f341_3171	4beccbe5c6a365a06074487864612c4a_1675	a37ebd06ea82dc60e700e528d281e170_2682	7df8b66bba16a94c6214469806563cb6_3431	de0c32351d0ad0eef3d80fc8757dd91b_3044	5225b1cf655a36ecb44d75f2f2d47335_3027	684ca3d4a19bbbff404763bc50b52b01_2707	08a98ca3b65c55229d6ce5ed1e2fd713_2446	65f09f4215890255afa9c981b00d13a9_1365	8723c3a9792c84c08100519ef6542b91_630	7e07043f5e86eceaa1ce752e2fa51e93_328	858a0d56d44f2ea12885e589474cfb8d_593	2f307ed5a4dd371a918bcd2b3dba95ce_1461	1022ff18514ae54d2d5528a9b50b21f4_1606	ebdf5dbcb162f1882663e16c97575dfb_3255	d185bd7ba756c05bf215d92b70a45700_2157	736776347cbe29ae9fe9a2e7fad54502_3399	30fa77115fc5906297de2d05d74c8324_3068	ea45fa85549e94c36457e8822e426f01_2866	618726b14a76566dbc04639f1f5c5ab2_3015	675c4c6a764039bc47f77abc67efaa11_2821
tam		Trans-aconitate 2-methyltransferase	32	32	1	1	10989				758	758	758	P_03605	f302413983fd9c167191bb17269ceab3_3886	8ae4b2e8730814f3fe4d3ff07b1c664d_3752	0c80f48fe2130be94c0ca0ab2d451a1e_3019	a4ab7547fbf1ef3662e7d01392915d4d_2947	6666f3714b03b64c9a5981a4846c5530_3042	752f676fc107f5be2a24151a95e3c46e_3744	1571d81cc1932eabe82fdff0805ba226_2451	9ab1017b2cc1bdec5d177fe431ce8298_3150	1918448b00bbf0af01d1216b5287cd61_2296	c550a5e0d6981c67252962b18e76b1dc_3813	98c1c502c378a04dc470195ca085f341_1830	4beccbe5c6a365a06074487864612c4a_2854	a37ebd06ea82dc60e700e528d281e170_3127	7df8b66bba16a94c6214469806563cb6_4078	de0c32351d0ad0eef3d80fc8757dd91b_1142	5225b1cf655a36ecb44d75f2f2d47335_3890	684ca3d4a19bbbff404763bc50b52b01_3701	08a98ca3b65c55229d6ce5ed1e2fd713_3387	65f09f4215890255afa9c981b00d13a9_1052	8723c3a9792c84c08100519ef6542b91_3413	7e07043f5e86eceaa1ce752e2fa51e93_192	858a0d56d44f2ea12885e589474cfb8d_2166	2f307ed5a4dd371a918bcd2b3dba95ce_1813	1022ff18514ae54d2d5528a9b50b21f4_243	ebdf5dbcb162f1882663e16c97575dfb_826	d185bd7ba756c05bf215d92b70a45700_1596	736776347cbe29ae9fe9a2e7fad54502_3982	30fa77115fc5906297de2d05d74c8324_2986	ea45fa85549e94c36457e8822e426f01_3373	618726b14a76566dbc04639f1f5c5ab2_2616	675c4c6a764039bc47f77abc67efaa11_3895
rpmE		50S ribosomal protein L31	32	32	1	1	8112				212	212	212	P_01317	f302413983fd9c167191bb17269ceab3_2054	8ae4b2e8730814f3fe4d3ff07b1c664d_3114	0c80f48fe2130be94c0ca0ab2d451a1e_500	a4ab7547fbf1ef3662e7d01392915d4d_2338	6666f3714b03b64c9a5981a4846c5530_666	752f676fc107f5be2a24151a95e3c46e_1294	1571d81cc1932eabe82fdff0805ba226_1544	9ab1017b2cc1bdec5d177fe431ce8298_3741	1918448b00bbf0af01d1216b5287cd61_860	c550a5e0d6981c67252962b18e76b1dc_3984	98c1c502c378a04dc470195ca085f341_1169	4beccbe5c6a365a06074487864612c4a_488	a37ebd06ea82dc60e700e528d281e170_1422	7df8b66bba16a94c6214469806563cb6_2760	de0c32351d0ad0eef3d80fc8757dd91b_1980	5225b1cf655a36ecb44d75f2f2d47335_1660	684ca3d4a19bbbff404763bc50b52b01_1511	08a98ca3b65c55229d6ce5ed1e2fd713_947	65f09f4215890255afa9c981b00d13a9_2255	8723c3a9792c84c08100519ef6542b91_2635	7e07043f5e86eceaa1ce752e2fa51e93_3372	858a0d56d44f2ea12885e589474cfb8d_2395	2f307ed5a4dd371a918bcd2b3dba95ce_3867	1022ff18514ae54d2d5528a9b50b21f4_3239	ebdf5dbcb162f1882663e16c97575dfb_2660	d185bd7ba756c05bf215d92b70a45700_1470	736776347cbe29ae9fe9a2e7fad54502_910	30fa77115fc5906297de2d05d74c8324_1931	ea45fa85549e94c36457e8822e426f01_1732	618726b14a76566dbc04639f1f5c5ab2_1834	675c4c6a764039bc47f77abc67efaa11_1373
rbfA		30S ribosome-binding factor	32	32	1	1	1597				401	401	401	P_01644	f302413983fd9c167191bb17269ceab3_653	8ae4b2e8730814f3fe4d3ff07b1c664d_1198	0c80f48fe2130be94c0ca0ab2d451a1e_862	a4ab7547fbf1ef3662e7d01392915d4d_931	6666f3714b03b64c9a5981a4846c5530_2007	752f676fc107f5be2a24151a95e3c46e_1089	1571d81cc1932eabe82fdff0805ba226_3172	9ab1017b2cc1bdec5d177fe431ce8298_1165	1918448b00bbf0af01d1216b5287cd61_475	c550a5e0d6981c67252962b18e76b1dc_1710	98c1c502c378a04dc470195ca085f341_1505	4beccbe5c6a365a06074487864612c4a_140	a37ebd06ea82dc60e700e528d281e170_946	7df8b66bba16a94c6214469806563cb6_2076	de0c32351d0ad0eef3d80fc8757dd91b_26	5225b1cf655a36ecb44d75f2f2d47335_413	684ca3d4a19bbbff404763bc50b52b01_674	08a98ca3b65c55229d6ce5ed1e2fd713_356	65f09f4215890255afa9c981b00d13a9_1131	8723c3a9792c84c08100519ef6542b91_3836	7e07043f5e86eceaa1ce752e2fa51e93_781	858a0d56d44f2ea12885e589474cfb8d_817	2f307ed5a4dd371a918bcd2b3dba95ce_796	1022ff18514ae54d2d5528a9b50b21f4_3541	ebdf5dbcb162f1882663e16c97575dfb_1612	d185bd7ba756c05bf215d92b70a45700_588	736776347cbe29ae9fe9a2e7fad54502_799	30fa77115fc5906297de2d05d74c8324_1849	ea45fa85549e94c36457e8822e426f01_751	618726b14a76566dbc04639f1f5c5ab2_725	675c4c6a764039bc47f77abc67efaa11_1057
bioB		Biotin synthase	32	32	1	1	7439				1040	1040	1040	P_02997	f302413983fd9c167191bb17269ceab3_1085	8ae4b2e8730814f3fe4d3ff07b1c664d_2567	0c80f48fe2130be94c0ca0ab2d451a1e_4423	a4ab7547fbf1ef3662e7d01392915d4d_4074	6666f3714b03b64c9a5981a4846c5530_752	752f676fc107f5be2a24151a95e3c46e_4532	1571d81cc1932eabe82fdff0805ba226_916	9ab1017b2cc1bdec5d177fe431ce8298_2768	1918448b00bbf0af01d1216b5287cd61_3007	c550a5e0d6981c67252962b18e76b1dc_1191	98c1c502c378a04dc470195ca085f341_810	4beccbe5c6a365a06074487864612c4a_4298	a37ebd06ea82dc60e700e528d281e170_44	7df8b66bba16a94c6214469806563cb6_449	de0c32351d0ad0eef3d80fc8757dd91b_4324	5225b1cf655a36ecb44d75f2f2d47335_506	684ca3d4a19bbbff404763bc50b52b01_3998	08a98ca3b65c55229d6ce5ed1e2fd713_3878	65f09f4215890255afa9c981b00d13a9_792	8723c3a9792c84c08100519ef6542b91_2592	7e07043f5e86eceaa1ce752e2fa51e93_2028	858a0d56d44f2ea12885e589474cfb8d_1463	2f307ed5a4dd371a918bcd2b3dba95ce_1883	1022ff18514ae54d2d5528a9b50b21f4_3857	ebdf5dbcb162f1882663e16c97575dfb_2247	d185bd7ba756c05bf215d92b70a45700_4249	736776347cbe29ae9fe9a2e7fad54502_550	30fa77115fc5906297de2d05d74c8324_86	ea45fa85549e94c36457e8822e426f01_2293	618726b14a76566dbc04639f1f5c5ab2_1193	675c4c6a764039bc47f77abc67efaa11_4241
rplU		50S ribosomal protein L21	32	32	1	1	1579				311	311	311	P_01625	f302413983fd9c167191bb17269ceab3_672	8ae4b2e8730814f3fe4d3ff07b1c664d_1217	0c80f48fe2130be94c0ca0ab2d451a1e_881	a4ab7547fbf1ef3662e7d01392915d4d_950	6666f3714b03b64c9a5981a4846c5530_3096	752f676fc107f5be2a24151a95e3c46e_1070	1571d81cc1932eabe82fdff0805ba226_2746	9ab1017b2cc1bdec5d177fe431ce8298_1184	1918448b00bbf0af01d1216b5287cd61_456	c550a5e0d6981c67252962b18e76b1dc_1729	98c1c502c378a04dc470195ca085f341_1486	4beccbe5c6a365a06074487864612c4a_159	a37ebd06ea82dc60e700e528d281e170_927	7df8b66bba16a94c6214469806563cb6_2095	de0c32351d0ad0eef3d80fc8757dd91b_45	5225b1cf655a36ecb44d75f2f2d47335_394	684ca3d4a19bbbff404763bc50b52b01_693	08a98ca3b65c55229d6ce5ed1e2fd713_375	65f09f4215890255afa9c981b00d13a9_1150	8723c3a9792c84c08100519ef6542b91_1494	7e07043f5e86eceaa1ce752e2fa51e93_762	858a0d56d44f2ea12885e589474cfb8d_798	2f307ed5a4dd371a918bcd2b3dba95ce_815	1022ff18514ae54d2d5528a9b50b21f4_3522	ebdf5dbcb162f1882663e16c97575dfb_1631	d185bd7ba756c05bf215d92b70a45700_607	736776347cbe29ae9fe9a2e7fad54502_780	30fa77115fc5906297de2d05d74c8324_1868	ea45fa85549e94c36457e8822e426f01_732	618726b14a76566dbc04639f1f5c5ab2_744	675c4c6a764039bc47f77abc67efaa11_1076
group_11424		hypothetical protein	32	32	1	1	8558				494	494	494	P_03734	f302413983fd9c167191bb17269ceab3_21	8ae4b2e8730814f3fe4d3ff07b1c664d_2185	0c80f48fe2130be94c0ca0ab2d451a1e_2216	a4ab7547fbf1ef3662e7d01392915d4d_2002	6666f3714b03b64c9a5981a4846c5530_977	752f676fc107f5be2a24151a95e3c46e_2387	1571d81cc1932eabe82fdff0805ba226_1033	9ab1017b2cc1bdec5d177fe431ce8298_277	1918448b00bbf0af01d1216b5287cd61_364	c550a5e0d6981c67252962b18e76b1dc_2605	98c1c502c378a04dc470195ca085f341_2419	4beccbe5c6a365a06074487864612c4a_1623	a37ebd06ea82dc60e700e528d281e170_2074	7df8b66bba16a94c6214469806563cb6_241	de0c32351d0ad0eef3d80fc8757dd91b_1416	5225b1cf655a36ecb44d75f2f2d47335_1899	684ca3d4a19bbbff404763bc50b52b01_2085	08a98ca3b65c55229d6ce5ed1e2fd713_2148	65f09f4215890255afa9c981b00d13a9_81	8723c3a9792c84c08100519ef6542b91_954	7e07043f5e86eceaa1ce752e2fa51e93_1268	858a0d56d44f2ea12885e589474cfb8d_1755	2f307ed5a4dd371a918bcd2b3dba95ce_3027	1022ff18514ae54d2d5528a9b50b21f4_443	ebdf5dbcb162f1882663e16c97575dfb_282	d185bd7ba756c05bf215d92b70a45700_1684	736776347cbe29ae9fe9a2e7fad54502_182	30fa77115fc5906297de2d05d74c8324_735	ea45fa85549e94c36457e8822e426f01_1504	618726b14a76566dbc04639f1f5c5ab2_2030	675c4c6a764039bc47f77abc67efaa11_1930
nuoE		NADH-quinone oxidoreductase subunit E	32	32	1	1	8548				500	500	500	P_03709	f302413983fd9c167191bb17269ceab3_11	8ae4b2e8730814f3fe4d3ff07b1c664d_2175	0c80f48fe2130be94c0ca0ab2d451a1e_3654	a4ab7547fbf1ef3662e7d01392915d4d_4016	6666f3714b03b64c9a5981a4846c5530_987	752f676fc107f5be2a24151a95e3c46e_2397	1571d81cc1932eabe82fdff0805ba226_1023	9ab1017b2cc1bdec5d177fe431ce8298_4173	1918448b00bbf0af01d1216b5287cd61_2494	c550a5e0d6981c67252962b18e76b1dc_2615	98c1c502c378a04dc470195ca085f341_3966	4beccbe5c6a365a06074487864612c4a_3277	a37ebd06ea82dc60e700e528d281e170_3754	7df8b66bba16a94c6214469806563cb6_231	de0c32351d0ad0eef3d80fc8757dd91b_3357	5225b1cf655a36ecb44d75f2f2d47335_1889	684ca3d4a19bbbff404763bc50b52b01_2095	08a98ca3b65c55229d6ce5ed1e2fd713_3525	65f09f4215890255afa9c981b00d13a9_71	8723c3a9792c84c08100519ef6542b91_944	7e07043f5e86eceaa1ce752e2fa51e93_1258	858a0d56d44f2ea12885e589474cfb8d_1765	2f307ed5a4dd371a918bcd2b3dba95ce_3377	1022ff18514ae54d2d5528a9b50b21f4_433	ebdf5dbcb162f1882663e16c97575dfb_272	d185bd7ba756c05bf215d92b70a45700_3250	736776347cbe29ae9fe9a2e7fad54502_172	30fa77115fc5906297de2d05d74c8324_725	ea45fa85549e94c36457e8822e426f01_1514	618726b14a76566dbc04639f1f5c5ab2_2040	675c4c6a764039bc47f77abc67efaa11_3682
secF		Protein translocase subunit SecF	32	32	1	1	5991				971	971	971	P_00036	f302413983fd9c167191bb17269ceab3_351	8ae4b2e8730814f3fe4d3ff07b1c664d_1308	0c80f48fe2130be94c0ca0ab2d451a1e_27	a4ab7547fbf1ef3662e7d01392915d4d_103	6666f3714b03b64c9a5981a4846c5530_106	752f676fc107f5be2a24151a95e3c46e_637	1571d81cc1932eabe82fdff0805ba226_52	9ab1017b2cc1bdec5d177fe431ce8298_2874	1918448b00bbf0af01d1216b5287cd61_37	c550a5e0d6981c67252962b18e76b1dc_1551	98c1c502c378a04dc470195ca085f341_1753	4beccbe5c6a365a06074487864612c4a_88	a37ebd06ea82dc60e700e528d281e170_1842	7df8b66bba16a94c6214469806563cb6_3526	de0c32351d0ad0eef3d80fc8757dd91b_630	5225b1cf655a36ecb44d75f2f2d47335_864	684ca3d4a19bbbff404763bc50b52b01_123	08a98ca3b65c55229d6ce5ed1e2fd713_192	65f09f4215890255afa9c981b00d13a9_1883	8723c3a9792c84c08100519ef6542b91_800	7e07043f5e86eceaa1ce752e2fa51e93_2725	858a0d56d44f2ea12885e589474cfb8d_470	2f307ed5a4dd371a918bcd2b3dba95ce_2450	1022ff18514ae54d2d5528a9b50b21f4_659	ebdf5dbcb162f1882663e16c97575dfb_893	d185bd7ba756c05bf215d92b70a45700_16	736776347cbe29ae9fe9a2e7fad54502_1800	30fa77115fc5906297de2d05d74c8324_656	ea45fa85549e94c36457e8822e426f01_389	618726b14a76566dbc04639f1f5c5ab2_1305	675c4c6a764039bc47f77abc67efaa11_157
crr		PTS system glucose-specific EIIA component	32	32	1	1	8936				509	509	509	P_01200	f302413983fd9c167191bb17269ceab3_128	8ae4b2e8730814f3fe4d3ff07b1c664d_39	0c80f48fe2130be94c0ca0ab2d451a1e_964	a4ab7547fbf1ef3662e7d01392915d4d_1578	6666f3714b03b64c9a5981a4846c5530_3338	752f676fc107f5be2a24151a95e3c46e_1558	1571d81cc1932eabe82fdff0805ba226_628	9ab1017b2cc1bdec5d177fe431ce8298_102	1918448b00bbf0af01d1216b5287cd61_699	c550a5e0d6981c67252962b18e76b1dc_1884	98c1c502c378a04dc470195ca085f341_857	4beccbe5c6a365a06074487864612c4a_753	a37ebd06ea82dc60e700e528d281e170_382	7df8b66bba16a94c6214469806563cb6_848	de0c32351d0ad0eef3d80fc8757dd91b_248	5225b1cf655a36ecb44d75f2f2d47335_2196	684ca3d4a19bbbff404763bc50b52b01_1336	08a98ca3b65c55229d6ce5ed1e2fd713_1532	65f09f4215890255afa9c981b00d13a9_188	8723c3a9792c84c08100519ef6542b91_1326	7e07043f5e86eceaa1ce752e2fa51e93_4636	858a0d56d44f2ea12885e589474cfb8d_1087	2f307ed5a4dd371a918bcd2b3dba95ce_173	1022ff18514ae54d2d5528a9b50b21f4_1412	ebdf5dbcb162f1882663e16c97575dfb_1250	d185bd7ba756c05bf215d92b70a45700_523	736776347cbe29ae9fe9a2e7fad54502_3468	30fa77115fc5906297de2d05d74c8324_1214	ea45fa85549e94c36457e8822e426f01_2098	618726b14a76566dbc04639f1f5c5ab2_889	675c4c6a764039bc47f77abc67efaa11_659
gmk		Guanylate kinase	32	32	1	1	11538				623	623	623	P_02530	f302413983fd9c167191bb17269ceab3_3328	8ae4b2e8730814f3fe4d3ff07b1c664d_3353	0c80f48fe2130be94c0ca0ab2d451a1e_3039	a4ab7547fbf1ef3662e7d01392915d4d_2614	6666f3714b03b64c9a5981a4846c5530_1132	752f676fc107f5be2a24151a95e3c46e_2761	1571d81cc1932eabe82fdff0805ba226_3363	9ab1017b2cc1bdec5d177fe431ce8298_1718	1918448b00bbf0af01d1216b5287cd61_1938	c550a5e0d6981c67252962b18e76b1dc_3187	98c1c502c378a04dc470195ca085f341_3315	4beccbe5c6a365a06074487864612c4a_2075	a37ebd06ea82dc60e700e528d281e170_2807	7df8b66bba16a94c6214469806563cb6_604	de0c32351d0ad0eef3d80fc8757dd91b_2097	5225b1cf655a36ecb44d75f2f2d47335_3140	684ca3d4a19bbbff404763bc50b52b01_3016	08a98ca3b65c55229d6ce5ed1e2fd713_2648	65f09f4215890255afa9c981b00d13a9_3492	8723c3a9792c84c08100519ef6542b91_3014	7e07043f5e86eceaa1ce752e2fa51e93_1717	858a0d56d44f2ea12885e589474cfb8d_1354	2f307ed5a4dd371a918bcd2b3dba95ce_2334	1022ff18514ae54d2d5528a9b50b21f4_2711	ebdf5dbcb162f1882663e16c97575dfb_2930	d185bd7ba756c05bf215d92b70a45700_2320	736776347cbe29ae9fe9a2e7fad54502_3534	30fa77115fc5906297de2d05d74c8324_3024	ea45fa85549e94c36457e8822e426f01_2947	618726b14a76566dbc04639f1f5c5ab2_4311	675c4c6a764039bc47f77abc67efaa11_3005
group_11429		hypothetical protein	32	32	1	1	6020				578	578	578	P_00061	f302413983fd9c167191bb17269ceab3_323	8ae4b2e8730814f3fe4d3ff07b1c664d_2044	0c80f48fe2130be94c0ca0ab2d451a1e_52	a4ab7547fbf1ef3662e7d01392915d4d_77	6666f3714b03b64c9a5981a4846c5530_81	752f676fc107f5be2a24151a95e3c46e_662	1571d81cc1932eabe82fdff0805ba226_27	9ab1017b2cc1bdec5d177fe431ce8298_1149	1918448b00bbf0af01d1216b5287cd61_12	c550a5e0d6981c67252962b18e76b1dc_1579	98c1c502c378a04dc470195ca085f341_1778	4beccbe5c6a365a06074487864612c4a_63	a37ebd06ea82dc60e700e528d281e170_3634	7df8b66bba16a94c6214469806563cb6_1451	de0c32351d0ad0eef3d80fc8757dd91b_605	5225b1cf655a36ecb44d75f2f2d47335_1620	684ca3d4a19bbbff404763bc50b52b01_98	08a98ca3b65c55229d6ce5ed1e2fd713_167	65f09f4215890255afa9c981b00d13a9_1858	8723c3a9792c84c08100519ef6542b91_825	7e07043f5e86eceaa1ce752e2fa51e93_2804	858a0d56d44f2ea12885e589474cfb8d_495	2f307ed5a4dd371a918bcd2b3dba95ce_650	1022ff18514ae54d2d5528a9b50b21f4_631	ebdf5dbcb162f1882663e16c97575dfb_922	d185bd7ba756c05bf215d92b70a45700_41	736776347cbe29ae9fe9a2e7fad54502_1825	30fa77115fc5906297de2d05d74c8324_631	ea45fa85549e94c36457e8822e426f01_364	618726b14a76566dbc04639f1f5c5ab2_1277	675c4c6a764039bc47f77abc67efaa11_182
lsrA		Autoinducer 2 import ATP-binding protein LsrA	32	32	1	1	10981				263	1622	1338	P_03611	f302413983fd9c167191bb17269ceab3_3880	8ae4b2e8730814f3fe4d3ff07b1c664d_3746	0c80f48fe2130be94c0ca0ab2d451a1e_3025	a4ab7547fbf1ef3662e7d01392915d4d_2954	6666f3714b03b64c9a5981a4846c5530_3048	752f676fc107f5be2a24151a95e3c46e_3738	1571d81cc1932eabe82fdff0805ba226_2445	9ab1017b2cc1bdec5d177fe431ce8298_3156	1918448b00bbf0af01d1216b5287cd61_2303	c550a5e0d6981c67252962b18e76b1dc_3819	98c1c502c378a04dc470195ca085f341_1824	4beccbe5c6a365a06074487864612c4a_2860	a37ebd06ea82dc60e700e528d281e170_3133	7df8b66bba16a94c6214469806563cb6_4072	de0c32351d0ad0eef3d80fc8757dd91b_1136	5225b1cf655a36ecb44d75f2f2d47335_3884	684ca3d4a19bbbff404763bc50b52b01_3695	08a98ca3b65c55229d6ce5ed1e2fd713_3381	65f09f4215890255afa9c981b00d13a9_1058	8723c3a9792c84c08100519ef6542b91_3407	7e07043f5e86eceaa1ce752e2fa51e93_199	858a0d56d44f2ea12885e589474cfb8d_2160	2f307ed5a4dd371a918bcd2b3dba95ce_1806	1022ff18514ae54d2d5528a9b50b21f4_249	ebdf5dbcb162f1882663e16c97575dfb_832	d185bd7ba756c05bf215d92b70a45700_1602	736776347cbe29ae9fe9a2e7fad54502_3976	30fa77115fc5906297de2d05d74c8324_2980	ea45fa85549e94c36457e8822e426f01_3367	618726b14a76566dbc04639f1f5c5ab2_2610	675c4c6a764039bc47f77abc67efaa11_3901
nrdR		Transcriptional repressor NrdR	32	32	1	1	5995				449	449	449	P_00040	f302413983fd9c167191bb17269ceab3_347	8ae4b2e8730814f3fe4d3ff07b1c664d_1304	0c80f48fe2130be94c0ca0ab2d451a1e_31	a4ab7547fbf1ef3662e7d01392915d4d_98	6666f3714b03b64c9a5981a4846c5530_102	752f676fc107f5be2a24151a95e3c46e_641	1571d81cc1932eabe82fdff0805ba226_48	9ab1017b2cc1bdec5d177fe431ce8298_2870	1918448b00bbf0af01d1216b5287cd61_33	c550a5e0d6981c67252962b18e76b1dc_1555	98c1c502c378a04dc470195ca085f341_1757	4beccbe5c6a365a06074487864612c4a_84	a37ebd06ea82dc60e700e528d281e170_1838	7df8b66bba16a94c6214469806563cb6_3530	de0c32351d0ad0eef3d80fc8757dd91b_626	5225b1cf655a36ecb44d75f2f2d47335_860	684ca3d4a19bbbff404763bc50b52b01_119	08a98ca3b65c55229d6ce5ed1e2fd713_188	65f09f4215890255afa9c981b00d13a9_1879	8723c3a9792c84c08100519ef6542b91_804	7e07043f5e86eceaa1ce752e2fa51e93_2828	858a0d56d44f2ea12885e589474cfb8d_474	2f307ed5a4dd371a918bcd2b3dba95ce_2446	1022ff18514ae54d2d5528a9b50b21f4_655	ebdf5dbcb162f1882663e16c97575dfb_897	d185bd7ba756c05bf215d92b70a45700_20	736776347cbe29ae9fe9a2e7fad54502_1804	30fa77115fc5906297de2d05d74c8324_652	ea45fa85549e94c36457e8822e426f01_385	618726b14a76566dbc04639f1f5c5ab2_1301	675c4c6a764039bc47f77abc67efaa11_161
glpF		Glycerol uptake facilitator protein	32	32	1	1	8124				845	845	845	P_01308	f302413983fd9c167191bb17269ceab3_2063	8ae4b2e8730814f3fe4d3ff07b1c664d_3103	0c80f48fe2130be94c0ca0ab2d451a1e_509	a4ab7547fbf1ef3662e7d01392915d4d_2347	6666f3714b03b64c9a5981a4846c5530_675	752f676fc107f5be2a24151a95e3c46e_1303	1571d81cc1932eabe82fdff0805ba226_1553	9ab1017b2cc1bdec5d177fe431ce8298_3750	1918448b00bbf0af01d1216b5287cd61_869	c550a5e0d6981c67252962b18e76b1dc_3975	98c1c502c378a04dc470195ca085f341_1160	4beccbe5c6a365a06074487864612c4a_479	a37ebd06ea82dc60e700e528d281e170_1431	7df8b66bba16a94c6214469806563cb6_2769	de0c32351d0ad0eef3d80fc8757dd91b_1989	5225b1cf655a36ecb44d75f2f2d47335_1669	684ca3d4a19bbbff404763bc50b52b01_1502	08a98ca3b65c55229d6ce5ed1e2fd713_938	65f09f4215890255afa9c981b00d13a9_2246	8723c3a9792c84c08100519ef6542b91_2626	7e07043f5e86eceaa1ce752e2fa51e93_3361	858a0d56d44f2ea12885e589474cfb8d_2386	2f307ed5a4dd371a918bcd2b3dba95ce_2802	1022ff18514ae54d2d5528a9b50b21f4_3248	ebdf5dbcb162f1882663e16c97575dfb_2669	d185bd7ba756c05bf215d92b70a45700_1461	736776347cbe29ae9fe9a2e7fad54502_901	30fa77115fc5906297de2d05d74c8324_1922	ea45fa85549e94c36457e8822e426f01_1741	618726b14a76566dbc04639f1f5c5ab2_1825	675c4c6a764039bc47f77abc67efaa11_1364
rapZ		RNase adapter protein RapZ	32	32	1	1	1560				854	854	854	P_01606	f302413983fd9c167191bb17269ceab3_691	8ae4b2e8730814f3fe4d3ff07b1c664d_1236	0c80f48fe2130be94c0ca0ab2d451a1e_900	a4ab7547fbf1ef3662e7d01392915d4d_969	6666f3714b03b64c9a5981a4846c5530_3115	752f676fc107f5be2a24151a95e3c46e_1051	1571d81cc1932eabe82fdff0805ba226_2765	9ab1017b2cc1bdec5d177fe431ce8298_1203	1918448b00bbf0af01d1216b5287cd61_1082	c550a5e0d6981c67252962b18e76b1dc_1748	98c1c502c378a04dc470195ca085f341_1467	4beccbe5c6a365a06074487864612c4a_178	a37ebd06ea82dc60e700e528d281e170_908	7df8b66bba16a94c6214469806563cb6_2114	de0c32351d0ad0eef3d80fc8757dd91b_64	5225b1cf655a36ecb44d75f2f2d47335_375	684ca3d4a19bbbff404763bc50b52b01_712	08a98ca3b65c55229d6ce5ed1e2fd713_394	65f09f4215890255afa9c981b00d13a9_1169	8723c3a9792c84c08100519ef6542b91_1475	7e07043f5e86eceaa1ce752e2fa51e93_743	858a0d56d44f2ea12885e589474cfb8d_779	2f307ed5a4dd371a918bcd2b3dba95ce_834	1022ff18514ae54d2d5528a9b50b21f4_3503	ebdf5dbcb162f1882663e16c97575dfb_1650	d185bd7ba756c05bf215d92b70a45700_626	736776347cbe29ae9fe9a2e7fad54502_761	30fa77115fc5906297de2d05d74c8324_1887	ea45fa85549e94c36457e8822e426f01_713	618726b14a76566dbc04639f1f5c5ab2_763	675c4c6a764039bc47f77abc67efaa11_1095
rpsE		30S ribosomal protein S5	32	32	1	3	44				503	503	503	P_03056	f302413983fd9c167191bb17269ceab3_3448	8ae4b2e8730814f3fe4d3ff07b1c664d_3821	0c80f48fe2130be94c0ca0ab2d451a1e_3385	a4ab7547fbf1ef3662e7d01392915d4d_3493	6666f3714b03b64c9a5981a4846c5530_2933	752f676fc107f5be2a24151a95e3c46e_3204	1571d81cc1932eabe82fdff0805ba226_2698	9ab1017b2cc1bdec5d177fe431ce8298_3954	1918448b00bbf0af01d1216b5287cd61_1489	c550a5e0d6981c67252962b18e76b1dc_3846	98c1c502c378a04dc470195ca085f341_3589	4beccbe5c6a365a06074487864612c4a_2485	a37ebd06ea82dc60e700e528d281e170_3156	7df8b66bba16a94c6214469806563cb6_4120	de0c32351d0ad0eef3d80fc8757dd91b_2732	5225b1cf655a36ecb44d75f2f2d47335_3446	684ca3d4a19bbbff404763bc50b52b01_3253	08a98ca3b65c55229d6ce5ed1e2fd713_2858	65f09f4215890255afa9c981b00d13a9_3997	8723c3a9792c84c08100519ef6542b91_3515	7e07043f5e86eceaa1ce752e2fa51e93_4491	858a0d56d44f2ea12885e589474cfb8d_2822	2f307ed5a4dd371a918bcd2b3dba95ce_2754	1022ff18514ae54d2d5528a9b50b21f4_4379	ebdf5dbcb162f1882663e16c97575dfb_4292	d185bd7ba756c05bf215d92b70a45700_2736	736776347cbe29ae9fe9a2e7fad54502_3110	30fa77115fc5906297de2d05d74c8324_2635	ea45fa85549e94c36457e8822e426f01_3271	618726b14a76566dbc04639f1f5c5ab2_3549	675c4c6a764039bc47f77abc67efaa11_2350
bhsA_2		Multiple stress resistance protein BhsA	32	32	1	1	9816				257	257	257	P_01462	f302413983fd9c167191bb17269ceab3_4788	8ae4b2e8730814f3fe4d3ff07b1c664d_1695	0c80f48fe2130be94c0ca0ab2d451a1e_445	a4ab7547fbf1ef3662e7d01392915d4d_3278	6666f3714b03b64c9a5981a4846c5530_3739	752f676fc107f5be2a24151a95e3c46e_1461	1571d81cc1932eabe82fdff0805ba226_1104	9ab1017b2cc1bdec5d177fe431ce8298_1399	1918448b00bbf0af01d1216b5287cd61_1441	c550a5e0d6981c67252962b18e76b1dc_1110	98c1c502c378a04dc470195ca085f341_3564	4beccbe5c6a365a06074487864612c4a_3266	a37ebd06ea82dc60e700e528d281e170_1079	7df8b66bba16a94c6214469806563cb6_1419	de0c32351d0ad0eef3d80fc8757dd91b_3430	5225b1cf655a36ecb44d75f2f2d47335_3368	684ca3d4a19bbbff404763bc50b52b01_1772	08a98ca3b65c55229d6ce5ed1e2fd713_1215	65f09f4215890255afa9c981b00d13a9_2879	8723c3a9792c84c08100519ef6542b91_1851	7e07043f5e86eceaa1ce752e2fa51e93_1153	858a0d56d44f2ea12885e589474cfb8d_1470	2f307ed5a4dd371a918bcd2b3dba95ce_2579	1022ff18514ae54d2d5528a9b50b21f4_2834	ebdf5dbcb162f1882663e16c97575dfb_603	d185bd7ba756c05bf215d92b70a45700_757	736776347cbe29ae9fe9a2e7fad54502_4420	30fa77115fc5906297de2d05d74c8324_1361	ea45fa85549e94c36457e8822e426f01_867	618726b14a76566dbc04639f1f5c5ab2_3404	675c4c6a764039bc47f77abc67efaa11_3177
iscA		Iron-binding protein IscA	32	32	1	1	8785				323	323	323	P_01373	f302413983fd9c167191bb17269ceab3_233	8ae4b2e8730814f3fe4d3ff07b1c664d_147	0c80f48fe2130be94c0ca0ab2d451a1e_352	a4ab7547fbf1ef3662e7d01392915d4d_628	6666f3714b03b64c9a5981a4846c5530_1916	752f676fc107f5be2a24151a95e3c46e_1350	1571d81cc1932eabe82fdff0805ba226_1763	9ab1017b2cc1bdec5d177fe431ce8298_1932	1918448b00bbf0af01d1216b5287cd61_150	c550a5e0d6981c67252962b18e76b1dc_2024	98c1c502c378a04dc470195ca085f341_376	4beccbe5c6a365a06074487864612c4a_543	a37ebd06ea82dc60e700e528d281e170_2575	7df8b66bba16a94c6214469806563cb6_1987	de0c32351d0ad0eef3d80fc8757dd91b_184	5225b1cf655a36ecb44d75f2f2d47335_1798	684ca3d4a19bbbff404763bc50b52b01_1579	08a98ca3b65c55229d6ce5ed1e2fd713_1015	65f09f4215890255afa9c981b00d13a9_2964	8723c3a9792c84c08100519ef6542b91_1758	7e07043f5e86eceaa1ce752e2fa51e93_972	858a0d56d44f2ea12885e589474cfb8d_395	2f307ed5a4dd371a918bcd2b3dba95ce_2274	1022ff18514ae54d2d5528a9b50b21f4_1520	ebdf5dbcb162f1882663e16c97575dfb_2467	d185bd7ba756c05bf215d92b70a45700_715	736776347cbe29ae9fe9a2e7fad54502_1298	30fa77115fc5906297de2d05d74c8324_2095	ea45fa85549e94c36457e8822e426f01_681	618726b14a76566dbc04639f1f5c5ab2_505	675c4c6a764039bc47f77abc67efaa11_1191
ppk		Polyphosphate kinase	32	32	1	1	8839				2066	2066	2066	P_03011	f302413983fd9c167191bb17269ceab3_205	8ae4b2e8730814f3fe4d3ff07b1c664d_115	0c80f48fe2130be94c0ca0ab2d451a1e_2758	a4ab7547fbf1ef3662e7d01392915d4d_2666	6666f3714b03b64c9a5981a4846c5530_3003	752f676fc107f5be2a24151a95e3c46e_3155	1571d81cc1932eabe82fdff0805ba226_2845	9ab1017b2cc1bdec5d177fe431ce8298_3	1918448b00bbf0af01d1216b5287cd61_1394	c550a5e0d6981c67252962b18e76b1dc_3365	98c1c502c378a04dc470195ca085f341_404	4beccbe5c6a365a06074487864612c4a_2427	a37ebd06ea82dc60e700e528d281e170_459	7df8b66bba16a94c6214469806563cb6_927	de0c32351d0ad0eef3d80fc8757dd91b_1583	5225b1cf655a36ecb44d75f2f2d47335_2810	684ca3d4a19bbbff404763bc50b52b01_3212	08a98ca3b65c55229d6ce5ed1e2fd713_2817	65f09f4215890255afa9c981b00d13a9_265	8723c3a9792c84c08100519ef6542b91_1404	7e07043f5e86eceaa1ce752e2fa51e93_941	858a0d56d44f2ea12885e589474cfb8d_367	2f307ed5a4dd371a918bcd2b3dba95ce_894	1022ff18514ae54d2d5528a9b50b21f4_1492	ebdf5dbcb162f1882663e16c97575dfb_1330	d185bd7ba756c05bf215d92b70a45700_1867	736776347cbe29ae9fe9a2e7fad54502_2056	30fa77115fc5906297de2d05d74c8324_2784	ea45fa85549e94c36457e8822e426f01_4429	618726b14a76566dbc04639f1f5c5ab2_533	675c4c6a764039bc47f77abc67efaa11_1820
ilvM		Acetolactate synthase isozyme 2 small subunit	32	32	1	2	82				263	263	263	P_01939	f302413983fd9c167191bb17269ceab3_2912	8ae4b2e8730814f3fe4d3ff07b1c664d_2493	0c80f48fe2130be94c0ca0ab2d451a1e_2653	a4ab7547fbf1ef3662e7d01392915d4d_2735	6666f3714b03b64c9a5981a4846c5530_2114	752f676fc107f5be2a24151a95e3c46e_2340	1571d81cc1932eabe82fdff0805ba226_2780	9ab1017b2cc1bdec5d177fe431ce8298_2602	1918448b00bbf0af01d1216b5287cd61_272	c550a5e0d6981c67252962b18e76b1dc_2674	98c1c502c378a04dc470195ca085f341_2363	4beccbe5c6a365a06074487864612c4a_1122	a37ebd06ea82dc60e700e528d281e170_2354	7df8b66bba16a94c6214469806563cb6_2894	de0c32351d0ad0eef3d80fc8757dd91b_1623	5225b1cf655a36ecb44d75f2f2d47335_2298	684ca3d4a19bbbff404763bc50b52b01_2204	08a98ca3b65c55229d6ce5ed1e2fd713_2008	65f09f4215890255afa9c981b00d13a9_3231	8723c3a9792c84c08100519ef6542b91_2054	7e07043f5e86eceaa1ce752e2fa51e93_3026	858a0d56d44f2ea12885e589474cfb8d_2953	2f307ed5a4dd371a918bcd2b3dba95ce_2151	1022ff18514ae54d2d5528a9b50b21f4_4610	ebdf5dbcb162f1882663e16c97575dfb_3139	d185bd7ba756c05bf215d92b70a45700_1938	736776347cbe29ae9fe9a2e7fad54502_2558	30fa77115fc5906297de2d05d74c8324_2677	ea45fa85549e94c36457e8822e426f01_1950	618726b14a76566dbc04639f1f5c5ab2_2901	675c4c6a764039bc47f77abc67efaa11_2391
rnc		Ribonuclease 3	32	32	1	1	8744				680	680	680	P_03097	f302413983fd9c167191bb17269ceab3_3044	8ae4b2e8730814f3fe4d3ff07b1c664d_186	0c80f48fe2130be94c0ca0ab2d451a1e_313	a4ab7547fbf1ef3662e7d01392915d4d_588	6666f3714b03b64c9a5981a4846c5530_1752	752f676fc107f5be2a24151a95e3c46e_3281	1571d81cc1932eabe82fdff0805ba226_3671	9ab1017b2cc1bdec5d177fe431ce8298_1971	1918448b00bbf0af01d1216b5287cd61_2612	c550a5e0d6981c67252962b18e76b1dc_3872	98c1c502c378a04dc470195ca085f341_3655	4beccbe5c6a365a06074487864612c4a_2511	a37ebd06ea82dc60e700e528d281e170_1696	7df8b66bba16a94c6214469806563cb6_2026	de0c32351d0ad0eef3d80fc8757dd91b_145	5225b1cf655a36ecb44d75f2f2d47335_3512	684ca3d4a19bbbff404763bc50b52b01_3298	08a98ca3b65c55229d6ce5ed1e2fd713_2887	65f09f4215890255afa9c981b00d13a9_2925	8723c3a9792c84c08100519ef6542b91_1719	7e07043f5e86eceaa1ce752e2fa51e93_1011	858a0d56d44f2ea12885e589474cfb8d_434	2f307ed5a4dd371a918bcd2b3dba95ce_1125	1022ff18514ae54d2d5528a9b50b21f4_1559	ebdf5dbcb162f1882663e16c97575dfb_2428	d185bd7ba756c05bf215d92b70a45700_2788	736776347cbe29ae9fe9a2e7fad54502_1337	30fa77115fc5906297de2d05d74c8324_3098	ea45fa85549e94c36457e8822e426f01_642	618726b14a76566dbc04639f1f5c5ab2_466	675c4c6a764039bc47f77abc67efaa11_3275
apaG		Protein ApaG	32	32	1	1	4021				377	377	377	P_01752	f302413983fd9c167191bb17269ceab3_754	8ae4b2e8730814f3fe4d3ff07b1c664d_356	0c80f48fe2130be94c0ca0ab2d451a1e_173	a4ab7547fbf1ef3662e7d01392915d4d_345	6666f3714b03b64c9a5981a4846c5530_152	752f676fc107f5be2a24151a95e3c46e_1722	1571d81cc1932eabe82fdff0805ba226_693	9ab1017b2cc1bdec5d177fe431ce8298_2568	1918448b00bbf0af01d1216b5287cd61_596	c550a5e0d6981c67252962b18e76b1dc_244	98c1c502c378a04dc470195ca085f341_255	4beccbe5c6a365a06074487864612c4a_1527	a37ebd06ea82dc60e700e528d281e170_504	7df8b66bba16a94c6214469806563cb6_1234	de0c32351d0ad0eef3d80fc8757dd91b_1502	5225b1cf655a36ecb44d75f2f2d47335_765	684ca3d4a19bbbff404763bc50b52b01_396	08a98ca3b65c55229d6ce5ed1e2fd713_1876	65f09f4215890255afa9c981b00d13a9_1957	8723c3a9792c84c08100519ef6542b91_2863	7e07043f5e86eceaa1ce752e2fa51e93_3677	858a0d56d44f2ea12885e589474cfb8d_28	2f307ed5a4dd371a918bcd2b3dba95ce_3055	1022ff18514ae54d2d5528a9b50b21f4_2585	ebdf5dbcb162f1882663e16c97575dfb_2765	d185bd7ba756c05bf215d92b70a45700_832	736776347cbe29ae9fe9a2e7fad54502_3158	30fa77115fc5906297de2d05d74c8324_417	ea45fa85549e94c36457e8822e426f01_1674	618726b14a76566dbc04639f1f5c5ab2_2192	675c4c6a764039bc47f77abc67efaa11_1430
rplV		50S ribosomal protein L22	32	32	1	3	32				332	332	332	P_03068	f302413983fd9c167191bb17269ceab3_3460	8ae4b2e8730814f3fe4d3ff07b1c664d_3809	0c80f48fe2130be94c0ca0ab2d451a1e_3373	a4ab7547fbf1ef3662e7d01392915d4d_3481	6666f3714b03b64c9a5981a4846c5530_2921	752f676fc107f5be2a24151a95e3c46e_3216	1571d81cc1932eabe82fdff0805ba226_2710	9ab1017b2cc1bdec5d177fe431ce8298_3942	1918448b00bbf0af01d1216b5287cd61_1477	c550a5e0d6981c67252962b18e76b1dc_3858	98c1c502c378a04dc470195ca085f341_3601	4beccbe5c6a365a06074487864612c4a_2497	a37ebd06ea82dc60e700e528d281e170_3144	7df8b66bba16a94c6214469806563cb6_4132	de0c32351d0ad0eef3d80fc8757dd91b_2720	5225b1cf655a36ecb44d75f2f2d47335_3458	684ca3d4a19bbbff404763bc50b52b01_3241	08a98ca3b65c55229d6ce5ed1e2fd713_2846	65f09f4215890255afa9c981b00d13a9_4009	8723c3a9792c84c08100519ef6542b91_3503	7e07043f5e86eceaa1ce752e2fa51e93_4479	858a0d56d44f2ea12885e589474cfb8d_2810	2f307ed5a4dd371a918bcd2b3dba95ce_2766	1022ff18514ae54d2d5528a9b50b21f4_4367	ebdf5dbcb162f1882663e16c97575dfb_4280	d185bd7ba756c05bf215d92b70a45700_2724	736776347cbe29ae9fe9a2e7fad54502_3098	30fa77115fc5906297de2d05d74c8324_2647	ea45fa85549e94c36457e8822e426f01_3259	618726b14a76566dbc04639f1f5c5ab2_3561	675c4c6a764039bc47f77abc67efaa11_2362
hns_1		DNA-binding protein H-NS	32	32	1	1	9961				413	413	413	P_02116	f302413983fd9c167191bb17269ceab3_2575	8ae4b2e8730814f3fe4d3ff07b1c664d_2105	0c80f48fe2130be94c0ca0ab2d451a1e_3748	a4ab7547fbf1ef3662e7d01392915d4d_2027	6666f3714b03b64c9a5981a4846c5530_476	752f676fc107f5be2a24151a95e3c46e_1796	1571d81cc1932eabe82fdff0805ba226_246	9ab1017b2cc1bdec5d177fe431ce8298_356	1918448b00bbf0af01d1216b5287cd61_1965	c550a5e0d6981c67252962b18e76b1dc_145	98c1c502c378a04dc470195ca085f341_4036	4beccbe5c6a365a06074487864612c4a_2203	a37ebd06ea82dc60e700e528d281e170_1517	7df8b66bba16a94c6214469806563cb6_4147	de0c32351d0ad0eef3d80fc8757dd91b_2447	5225b1cf655a36ecb44d75f2f2d47335_173	684ca3d4a19bbbff404763bc50b52b01_2818	08a98ca3b65c55229d6ce5ed1e2fd713_2689	65f09f4215890255afa9c981b00d13a9_571	8723c3a9792c84c08100519ef6542b91_1135	7e07043f5e86eceaa1ce752e2fa51e93_1046	858a0d56d44f2ea12885e589474cfb8d_290	2f307ed5a4dd371a918bcd2b3dba95ce_1271	1022ff18514ae54d2d5528a9b50b21f4_1263	ebdf5dbcb162f1882663e16c97575dfb_496	d185bd7ba756c05bf215d92b70a45700_3316	736776347cbe29ae9fe9a2e7fad54502_2491	30fa77115fc5906297de2d05d74c8324_232	ea45fa85549e94c36457e8822e426f01_1372	618726b14a76566dbc04639f1f5c5ab2_2310	675c4c6a764039bc47f77abc67efaa11_1506
rplD		50S ribosomal protein L4	32	32	1	3	28				605	605	605	P_03072	f302413983fd9c167191bb17269ceab3_3464	8ae4b2e8730814f3fe4d3ff07b1c664d_3805	0c80f48fe2130be94c0ca0ab2d451a1e_3369	a4ab7547fbf1ef3662e7d01392915d4d_3477	6666f3714b03b64c9a5981a4846c5530_2917	752f676fc107f5be2a24151a95e3c46e_3220	1571d81cc1932eabe82fdff0805ba226_2714	9ab1017b2cc1bdec5d177fe431ce8298_3938	1918448b00bbf0af01d1216b5287cd61_1473	c550a5e0d6981c67252962b18e76b1dc_3862	98c1c502c378a04dc470195ca085f341_3605	4beccbe5c6a365a06074487864612c4a_2501	a37ebd06ea82dc60e700e528d281e170_3140	7df8b66bba16a94c6214469806563cb6_4136	de0c32351d0ad0eef3d80fc8757dd91b_2716	5225b1cf655a36ecb44d75f2f2d47335_3462	684ca3d4a19bbbff404763bc50b52b01_3237	08a98ca3b65c55229d6ce5ed1e2fd713_2842	65f09f4215890255afa9c981b00d13a9_4013	8723c3a9792c84c08100519ef6542b91_3499	7e07043f5e86eceaa1ce752e2fa51e93_4475	858a0d56d44f2ea12885e589474cfb8d_2806	2f307ed5a4dd371a918bcd2b3dba95ce_2770	1022ff18514ae54d2d5528a9b50b21f4_4363	ebdf5dbcb162f1882663e16c97575dfb_4276	d185bd7ba756c05bf215d92b70a45700_2720	736776347cbe29ae9fe9a2e7fad54502_3094	30fa77115fc5906297de2d05d74c8324_2651	ea45fa85549e94c36457e8822e426f01_3255	618726b14a76566dbc04639f1f5c5ab2_3565	675c4c6a764039bc47f77abc67efaa11_2366
fbp		Fructose-1,6-bisphosphatase class 1	32	32	1	1	5343				998	998	998	P_00521	f302413983fd9c167191bb17269ceab3_608	8ae4b2e8730814f3fe4d3ff07b1c664d_2893	0c80f48fe2130be94c0ca0ab2d451a1e_1435	a4ab7547fbf1ef3662e7d01392915d4d_240	6666f3714b03b64c9a5981a4846c5530_1229	752f676fc107f5be2a24151a95e3c46e_496	1571d81cc1932eabe82fdff0805ba226_795	9ab1017b2cc1bdec5d177fe431ce8298_1791	1918448b00bbf0af01d1216b5287cd61_802	c550a5e0d6981c67252962b18e76b1dc_796	98c1c502c378a04dc470195ca085f341_1627	4beccbe5c6a365a06074487864612c4a_633	a37ebd06ea82dc60e700e528d281e170_3443	7df8b66bba16a94c6214469806563cb6_1035	de0c32351d0ad0eef3d80fc8757dd91b_1055	5225b1cf655a36ecb44d75f2f2d47335_1711	684ca3d4a19bbbff404763bc50b52b01_844	08a98ca3b65c55229d6ce5ed1e2fd713_1768	65f09f4215890255afa9c981b00d13a9_1609	8723c3a9792c84c08100519ef6542b91_2499	7e07043f5e86eceaa1ce752e2fa51e93_515	858a0d56d44f2ea12885e589474cfb8d_2475	2f307ed5a4dd371a918bcd2b3dba95ce_2107	1022ff18514ae54d2d5528a9b50b21f4_2984	ebdf5dbcb162f1882663e16c97575dfb_2636	d185bd7ba756c05bf215d92b70a45700_431	736776347cbe29ae9fe9a2e7fad54502_2685	30fa77115fc5906297de2d05d74c8324_898	ea45fa85549e94c36457e8822e426f01_19	618726b14a76566dbc04639f1f5c5ab2_2547	675c4c6a764039bc47f77abc67efaa11_18
group_11444		hypothetical protein	32	32	1	1	5630				494	494	494	P_02026	f302413983fd9c167191bb17269ceab3_2305	8ae4b2e8730814f3fe4d3ff07b1c664d_1426	0c80f48fe2130be94c0ca0ab2d451a1e_2917	a4ab7547fbf1ef3662e7d01392915d4d_1884	6666f3714b03b64c9a5981a4846c5530_1612	752f676fc107f5be2a24151a95e3c46e_1934	1571d81cc1932eabe82fdff0805ba226_2154	9ab1017b2cc1bdec5d177fe431ce8298_811	1918448b00bbf0af01d1216b5287cd61_439	c550a5e0d6981c67252962b18e76b1dc_4406	98c1c502c378a04dc470195ca085f341_2658	4beccbe5c6a365a06074487864612c4a_1235	a37ebd06ea82dc60e700e528d281e170_1989	7df8b66bba16a94c6214469806563cb6_3347	de0c32351d0ad0eef3d80fc8757dd91b_1803	5225b1cf655a36ecb44d75f2f2d47335_2100	684ca3d4a19bbbff404763bc50b52b01_197	08a98ca3b65c55229d6ce5ed1e2fd713_1583	65f09f4215890255afa9c981b00d13a9_2685	8723c3a9792c84c08100519ef6542b91_3247	7e07043f5e86eceaa1ce752e2fa51e93_2904	858a0d56d44f2ea12885e589474cfb8d_2215	2f307ed5a4dd371a918bcd2b3dba95ce_2056	1022ff18514ae54d2d5528a9b50b21f4_1883	ebdf5dbcb162f1882663e16c97575dfb_2392	d185bd7ba756c05bf215d92b70a45700_2124	736776347cbe29ae9fe9a2e7fad54502_2846	30fa77115fc5906297de2d05d74c8324_2161	ea45fa85549e94c36457e8822e426f01_2216	618726b14a76566dbc04639f1f5c5ab2_2990	675c4c6a764039bc47f77abc67efaa11_2737
emrA		Multidrug export protein EmrA	32	32	1	1	6791				1172	1172	1172	P_03783	f302413983fd9c167191bb17269ceab3_1685	8ae4b2e8730814f3fe4d3ff07b1c664d_612	0c80f48fe2130be94c0ca0ab2d451a1e_1048	a4ab7547fbf1ef3662e7d01392915d4d_833	6666f3714b03b64c9a5981a4846c5530_1016	752f676fc107f5be2a24151a95e3c46e_3479	1571d81cc1932eabe82fdff0805ba226_1649	9ab1017b2cc1bdec5d177fe431ce8298_1349	1918448b00bbf0af01d1216b5287cd61_1856	c550a5e0d6981c67252962b18e76b1dc_994	98c1c502c378a04dc470195ca085f341_1602	4beccbe5c6a365a06074487864612c4a_2669	a37ebd06ea82dc60e700e528d281e170_1228	7df8b66bba16a94c6214469806563cb6_1880	de0c32351d0ad0eef3d80fc8757dd91b_3536	5225b1cf655a36ecb44d75f2f2d47335_1016	684ca3d4a19bbbff404763bc50b52b01_2622	08a98ca3b65c55229d6ce5ed1e2fd713_3095	65f09f4215890255afa9c981b00d13a9_1454	8723c3a9792c84c08100519ef6542b91_1904	7e07043f5e86eceaa1ce752e2fa51e93_2174	858a0d56d44f2ea12885e589474cfb8d_3869	2f307ed5a4dd371a918bcd2b3dba95ce_1361	1022ff18514ae54d2d5528a9b50b21f4_2947	ebdf5dbcb162f1882663e16c97575dfb_1047	d185bd7ba756c05bf215d92b70a45700_1118	736776347cbe29ae9fe9a2e7fad54502_1548	30fa77115fc5906297de2d05d74c8324_1809	ea45fa85549e94c36457e8822e426f01_1154	618726b14a76566dbc04639f1f5c5ab2_1435	675c4c6a764039bc47f77abc67efaa11_812
ubiB		putative protein kinase UbiB	32	32	1	2	32				1640	1640	1640	P_02507	f302413983fd9c167191bb17269ceab3_3410	8ae4b2e8730814f3fe4d3ff07b1c664d_3421	0c80f48fe2130be94c0ca0ab2d451a1e_3108	a4ab7547fbf1ef3662e7d01392915d4d_3070	6666f3714b03b64c9a5981a4846c5530_2851	752f676fc107f5be2a24151a95e3c46e_2729	1571d81cc1932eabe82fdff0805ba226_3337	9ab1017b2cc1bdec5d177fe431ce8298_3638	1918448b00bbf0af01d1216b5287cd61_1164	c550a5e0d6981c67252962b18e76b1dc_3596	98c1c502c378a04dc470195ca085f341_3371	4beccbe5c6a365a06074487864612c4a_2052	a37ebd06ea82dc60e700e528d281e170_2906	7df8b66bba16a94c6214469806563cb6_3956	de0c32351d0ad0eef3d80fc8757dd91b_2346	5225b1cf655a36ecb44d75f2f2d47335_2453	684ca3d4a19bbbff404763bc50b52b01_2964	08a98ca3b65c55229d6ce5ed1e2fd713_2596	65f09f4215890255afa9c981b00d13a9_3166	8723c3a9792c84c08100519ef6542b91_1989	7e07043f5e86eceaa1ce752e2fa51e93_2944	858a0d56d44f2ea12885e589474cfb8d_2270	2f307ed5a4dd371a918bcd2b3dba95ce_1188	1022ff18514ae54d2d5528a9b50b21f4_3392	ebdf5dbcb162f1882663e16c97575dfb_3968	d185bd7ba756c05bf215d92b70a45700_2444	736776347cbe29ae9fe9a2e7fad54502_2796	30fa77115fc5906297de2d05d74c8324_3283	ea45fa85549e94c36457e8822e426f01_2796	618726b14a76566dbc04639f1f5c5ab2_3511	675c4c6a764039bc47f77abc67efaa11_2869
iclR		Transcriptional repressor IclR	32	32	1	1	11329				824	824	824	P_02910	f302413983fd9c167191bb17269ceab3_3736	8ae4b2e8730814f3fe4d3ff07b1c664d_3011	0c80f48fe2130be94c0ca0ab2d451a1e_3246	a4ab7547fbf1ef3662e7d01392915d4d_1514	6666f3714b03b64c9a5981a4846c5530_1162	752f676fc107f5be2a24151a95e3c46e_2980	1571d81cc1932eabe82fdff0805ba226_3830	9ab1017b2cc1bdec5d177fe431ce8298_4264	1918448b00bbf0af01d1216b5287cd61_3451	c550a5e0d6981c67252962b18e76b1dc_4176	98c1c502c378a04dc470195ca085f341_3857	4beccbe5c6a365a06074487864612c4a_3609	a37ebd06ea82dc60e700e528d281e170_3995	7df8b66bba16a94c6214469806563cb6_3046	de0c32351d0ad0eef3d80fc8757dd91b_4080	5225b1cf655a36ecb44d75f2f2d47335_2865	684ca3d4a19bbbff404763bc50b52b01_4073	08a98ca3b65c55229d6ce5ed1e2fd713_2743	65f09f4215890255afa9c981b00d13a9_3627	8723c3a9792c84c08100519ef6542b91_4438	7e07043f5e86eceaa1ce752e2fa51e93_3823	858a0d56d44f2ea12885e589474cfb8d_3801	2f307ed5a4dd371a918bcd2b3dba95ce_2729	1022ff18514ae54d2d5528a9b50b21f4_1901	ebdf5dbcb162f1882663e16c97575dfb_4327	d185bd7ba756c05bf215d92b70a45700_1967	736776347cbe29ae9fe9a2e7fad54502_4166	30fa77115fc5906297de2d05d74c8324_3446	ea45fa85549e94c36457e8822e426f01_3774	618726b14a76566dbc04639f1f5c5ab2_3379	675c4c6a764039bc47f77abc67efaa11_4279
wecE		dTDP-4-amino-4,6-dideoxygalactose transaminase	32	32	1	2	103				1130	1130	1130	P_01960	f302413983fd9c167191bb17269ceab3_2933	8ae4b2e8730814f3fe4d3ff07b1c664d_2514	0c80f48fe2130be94c0ca0ab2d451a1e_2632	a4ab7547fbf1ef3662e7d01392915d4d_2714	6666f3714b03b64c9a5981a4846c5530_2135	752f676fc107f5be2a24151a95e3c46e_2361	1571d81cc1932eabe82fdff0805ba226_2801	9ab1017b2cc1bdec5d177fe431ce8298_2622	1918448b00bbf0af01d1216b5287cd61_293	c550a5e0d6981c67252962b18e76b1dc_2653	98c1c502c378a04dc470195ca085f341_2342	4beccbe5c6a365a06074487864612c4a_1101	a37ebd06ea82dc60e700e528d281e170_2374	7df8b66bba16a94c6214469806563cb6_2915	de0c32351d0ad0eef3d80fc8757dd91b_1644	5225b1cf655a36ecb44d75f2f2d47335_2319	684ca3d4a19bbbff404763bc50b52b01_2183	08a98ca3b65c55229d6ce5ed1e2fd713_2029	65f09f4215890255afa9c981b00d13a9_3210	8723c3a9792c84c08100519ef6542b91_2033	7e07043f5e86eceaa1ce752e2fa51e93_3005	858a0d56d44f2ea12885e589474cfb8d_2932	2f307ed5a4dd371a918bcd2b3dba95ce_2131	1022ff18514ae54d2d5528a9b50b21f4_3344	ebdf5dbcb162f1882663e16c97575dfb_3160	d185bd7ba756c05bf215d92b70a45700_1917	736776347cbe29ae9fe9a2e7fad54502_2537	30fa77115fc5906297de2d05d74c8324_2698	ea45fa85549e94c36457e8822e426f01_1929	618726b14a76566dbc04639f1f5c5ab2_2922	675c4c6a764039bc47f77abc67efaa11_2412
gcvP		Glycine dehydrogenase (decarboxylating)	32	32	1	1	5017				2873	2873	2873	P_01252	f302413983fd9c167191bb17269ceab3_465	8ae4b2e8730814f3fe4d3ff07b1c664d_2397	0c80f48fe2130be94c0ca0ab2d451a1e_579	a4ab7547fbf1ef3662e7d01392915d4d_395	6666f3714b03b64c9a5981a4846c5530_1787	752f676fc107f5be2a24151a95e3c46e_276	1571d81cc1932eabe82fdff0805ba226_2245	9ab1017b2cc1bdec5d177fe431ce8298_1607	1918448b00bbf0af01d1216b5287cd61_240	c550a5e0d6981c67252962b18e76b1dc_598	98c1c502c378a04dc470195ca085f341_42	4beccbe5c6a365a06074487864612c4a_252	a37ebd06ea82dc60e700e528d281e170_284	7df8b66bba16a94c6214469806563cb6_1612	de0c32351d0ad0eef3d80fc8757dd91b_2655	5225b1cf655a36ecb44d75f2f2d47335_1161	684ca3d4a19bbbff404763bc50b52b01_277	08a98ca3b65c55229d6ce5ed1e2fd713_883	65f09f4215890255afa9c981b00d13a9_334	8723c3a9792c84c08100519ef6542b91_1058	7e07043f5e86eceaa1ce752e2fa51e93_3336	858a0d56d44f2ea12885e589474cfb8d_972	2f307ed5a4dd371a918bcd2b3dba95ce_314	1022ff18514ae54d2d5528a9b50b21f4_1140	ebdf5dbcb162f1882663e16c97575dfb_4268	d185bd7ba756c05bf215d92b70a45700_192	736776347cbe29ae9fe9a2e7fad54502_1643	30fa77115fc5906297de2d05d74c8324_1475	ea45fa85549e94c36457e8822e426f01_2037	618726b14a76566dbc04639f1f5c5ab2_1385	675c4c6a764039bc47f77abc67efaa11_404
ftsA_2		Cell division protein FtsA	32	32	1	1	4065				1262	1262	1262	P_00400	f302413983fd9c167191bb17269ceab3_795	8ae4b2e8730814f3fe4d3ff07b1c664d_312	0c80f48fe2130be94c0ca0ab2d451a1e_131	a4ab7547fbf1ef3662e7d01392915d4d_304	6666f3714b03b64c9a5981a4846c5530_195	752f676fc107f5be2a24151a95e3c46e_1245	1571d81cc1932eabe82fdff0805ba226_735	9ab1017b2cc1bdec5d177fe431ce8298_1038	1918448b00bbf0af01d1216b5287cd61_773	c550a5e0d6981c67252962b18e76b1dc_285	98c1c502c378a04dc470195ca085f341_297	4beccbe5c6a365a06074487864612c4a_1739	a37ebd06ea82dc60e700e528d281e170_546	7df8b66bba16a94c6214469806563cb6_1275	de0c32351d0ad0eef3d80fc8757dd91b_1673	5225b1cf655a36ecb44d75f2f2d47335_806	684ca3d4a19bbbff404763bc50b52b01_355	08a98ca3b65c55229d6ce5ed1e2fd713_2090	65f09f4215890255afa9c981b00d13a9_1999	8723c3a9792c84c08100519ef6542b91_2821	7e07043f5e86eceaa1ce752e2fa51e93_2387	858a0d56d44f2ea12885e589474cfb8d_69	2f307ed5a4dd371a918bcd2b3dba95ce_36	1022ff18514ae54d2d5528a9b50b21f4_2626	ebdf5dbcb162f1882663e16c97575dfb_1352	d185bd7ba756c05bf215d92b70a45700_1040	736776347cbe29ae9fe9a2e7fad54502_2305	30fa77115fc5906297de2d05d74c8324_375	ea45fa85549e94c36457e8822e426f01_1548	618726b14a76566dbc04639f1f5c5ab2_340	675c4c6a764039bc47f77abc67efaa11_1149
dtpB		Dipeptide and tripeptide permease B	32	32	1	1	2588				1469	1469	1469	P_03846	f302413983fd9c167191bb17269ceab3_3248	8ae4b2e8730814f3fe4d3ff07b1c664d_4342	0c80f48fe2130be94c0ca0ab2d451a1e_3986	a4ab7547fbf1ef3662e7d01392915d4d_4041	6666f3714b03b64c9a5981a4846c5530_2903	752f676fc107f5be2a24151a95e3c46e_2778	1571d81cc1932eabe82fdff0805ba226_4156	9ab1017b2cc1bdec5d177fe431ce8298_4126	1918448b00bbf0af01d1216b5287cd61_2864	c550a5e0d6981c67252962b18e76b1dc_4102	98c1c502c378a04dc470195ca085f341_4246	4beccbe5c6a365a06074487864612c4a_3170	a37ebd06ea82dc60e700e528d281e170_3733	7df8b66bba16a94c6214469806563cb6_4364	de0c32351d0ad0eef3d80fc8757dd91b_3632	5225b1cf655a36ecb44d75f2f2d47335_3920	684ca3d4a19bbbff404763bc50b52b01_3865	08a98ca3b65c55229d6ce5ed1e2fd713_3676	65f09f4215890255afa9c981b00d13a9_4044	8723c3a9792c84c08100519ef6542b91_3551	7e07043f5e86eceaa1ce752e2fa51e93_299	858a0d56d44f2ea12885e589474cfb8d_4164	2f307ed5a4dd371a918bcd2b3dba95ce_3332	1022ff18514ae54d2d5528a9b50b21f4_1584	ebdf5dbcb162f1882663e16c97575dfb_3948	d185bd7ba756c05bf215d92b70a45700_3602	736776347cbe29ae9fe9a2e7fad54502_4177	30fa77115fc5906297de2d05d74c8324_3902	ea45fa85549e94c36457e8822e426f01_3575	618726b14a76566dbc04639f1f5c5ab2_4047	675c4c6a764039bc47f77abc67efaa11_3985
tatC		Sec-independent protein translocase protein TatC	32	32	1	2	29				776	776	776	P_02510	f302413983fd9c167191bb17269ceab3_3413	8ae4b2e8730814f3fe4d3ff07b1c664d_3418	0c80f48fe2130be94c0ca0ab2d451a1e_3111	a4ab7547fbf1ef3662e7d01392915d4d_3073	6666f3714b03b64c9a5981a4846c5530_2848	752f676fc107f5be2a24151a95e3c46e_2732	1571d81cc1932eabe82fdff0805ba226_3334	9ab1017b2cc1bdec5d177fe431ce8298_3635	1918448b00bbf0af01d1216b5287cd61_1161	c550a5e0d6981c67252962b18e76b1dc_3599	98c1c502c378a04dc470195ca085f341_3368	4beccbe5c6a365a06074487864612c4a_2055	a37ebd06ea82dc60e700e528d281e170_2909	7df8b66bba16a94c6214469806563cb6_3959	de0c32351d0ad0eef3d80fc8757dd91b_2349	5225b1cf655a36ecb44d75f2f2d47335_2450	684ca3d4a19bbbff404763bc50b52b01_2967	08a98ca3b65c55229d6ce5ed1e2fd713_2593	65f09f4215890255afa9c981b00d13a9_3163	8723c3a9792c84c08100519ef6542b91_1986	7e07043f5e86eceaa1ce752e2fa51e93_2941	858a0d56d44f2ea12885e589474cfb8d_2267	2f307ed5a4dd371a918bcd2b3dba95ce_1191	1022ff18514ae54d2d5528a9b50b21f4_3395	ebdf5dbcb162f1882663e16c97575dfb_3965	d185bd7ba756c05bf215d92b70a45700_2447	736776347cbe29ae9fe9a2e7fad54502_2793	30fa77115fc5906297de2d05d74c8324_3280	ea45fa85549e94c36457e8822e426f01_2799	618726b14a76566dbc04639f1f5c5ab2_3514	675c4c6a764039bc47f77abc67efaa11_2866
dsbE		Thiol:disulfide interchange protein DsbE	32	32	1	1	8437				557	557	557	P_00197	f302413983fd9c167191bb17269ceab3_1239	8ae4b2e8730814f3fe4d3ff07b1c664d_1018	0c80f48fe2130be94c0ca0ab2d451a1e_1474	a4ab7547fbf1ef3662e7d01392915d4d_2853	6666f3714b03b64c9a5981a4846c5530_3755	752f676fc107f5be2a24151a95e3c46e_3620	1571d81cc1932eabe82fdff0805ba226_3613	9ab1017b2cc1bdec5d177fe431ce8298_734	1918448b00bbf0af01d1216b5287cd61_1052	c550a5e0d6981c67252962b18e76b1dc_769	98c1c502c378a04dc470195ca085f341_628	4beccbe5c6a365a06074487864612c4a_828	a37ebd06ea82dc60e700e528d281e170_600	7df8b66bba16a94c6214469806563cb6_148	de0c32351d0ad0eef3d80fc8757dd91b_2030	5225b1cf655a36ecb44d75f2f2d47335_1863	684ca3d4a19bbbff404763bc50b52b01_525	08a98ca3b65c55229d6ce5ed1e2fd713_103	65f09f4215890255afa9c981b00d13a9_4578	8723c3a9792c84c08100519ef6542b91_588	7e07043f5e86eceaa1ce752e2fa51e93_2576	858a0d56d44f2ea12885e589474cfb8d_3164	2f307ed5a4dd371a918bcd2b3dba95ce_593	1022ff18514ae54d2d5528a9b50b21f4_356	ebdf5dbcb162f1882663e16c97575dfb_196	d185bd7ba756c05bf215d92b70a45700_2287	736776347cbe29ae9fe9a2e7fad54502_84	30fa77115fc5906297de2d05d74c8324_4005	ea45fa85549e94c36457e8822e426f01_4161	618726b14a76566dbc04639f1f5c5ab2_149	675c4c6a764039bc47f77abc67efaa11_3405
group_11454		hypothetical protein	32	32	1	1	5096				719	719	719	P_02369	f302413983fd9c167191bb17269ceab3_414	8ae4b2e8730814f3fe4d3ff07b1c664d_2313	0c80f48fe2130be94c0ca0ab2d451a1e_3532	a4ab7547fbf1ef3662e7d01392915d4d_447	6666f3714b03b64c9a5981a4846c5530_1574	752f676fc107f5be2a24151a95e3c46e_224	1571d81cc1932eabe82fdff0805ba226_3244	9ab1017b2cc1bdec5d177fe431ce8298_3275	1918448b00bbf0af01d1216b5287cd61_1715	c550a5e0d6981c67252962b18e76b1dc_662	98c1c502c378a04dc470195ca085f341_94	4beccbe5c6a365a06074487864612c4a_304	a37ebd06ea82dc60e700e528d281e170_232	7df8b66bba16a94c6214469806563cb6_3495	de0c32351d0ad0eef3d80fc8757dd91b_2840	5225b1cf655a36ecb44d75f2f2d47335_2424	684ca3d4a19bbbff404763bc50b52b01_225	08a98ca3b65c55229d6ce5ed1e2fd713_2939	65f09f4215890255afa9c981b00d13a9_282	8723c3a9792c84c08100519ef6542b91_1007	7e07043f5e86eceaa1ce752e2fa51e93_3757	858a0d56d44f2ea12885e589474cfb8d_1025	2f307ed5a4dd371a918bcd2b3dba95ce_3100	1022ff18514ae54d2d5528a9b50b21f4_4520	ebdf5dbcb162f1882663e16c97575dfb_2077	d185bd7ba756c05bf215d92b70a45700_140	736776347cbe29ae9fe9a2e7fad54502_1693	30fa77115fc5906297de2d05d74c8324_3197	ea45fa85549e94c36457e8822e426f01_2820	618726b14a76566dbc04639f1f5c5ab2_2442	675c4c6a764039bc47f77abc67efaa11_456
proQ_1		RNA chaperone ProQ	32	32	1	1	10512				698	698	698	P_03748	f302413983fd9c167191bb17269ceab3_2675	8ae4b2e8730814f3fe4d3ff07b1c664d_486	0c80f48fe2130be94c0ca0ab2d451a1e_2343	a4ab7547fbf1ef3662e7d01392915d4d_4261	6666f3714b03b64c9a5981a4846c5530_1380	752f676fc107f5be2a24151a95e3c46e_204	1571d81cc1932eabe82fdff0805ba226_3984	9ab1017b2cc1bdec5d177fe431ce8298_2315	1918448b00bbf0af01d1216b5287cd61_2587	c550a5e0d6981c67252962b18e76b1dc_2689	98c1c502c378a04dc470195ca085f341_2867	4beccbe5c6a365a06074487864612c4a_3445	a37ebd06ea82dc60e700e528d281e170_1898	7df8b66bba16a94c6214469806563cb6_1150	de0c32351d0ad0eef3d80fc8757dd91b_341	5225b1cf655a36ecb44d75f2f2d47335_2694	684ca3d4a19bbbff404763bc50b52b01_641	08a98ca3b65c55229d6ce5ed1e2fd713_3817	65f09f4215890255afa9c981b00d13a9_2164	8723c3a9792c84c08100519ef6542b91_203	7e07043f5e86eceaa1ce752e2fa51e93_1414	858a0d56d44f2ea12885e589474cfb8d_1162	2f307ed5a4dd371a918bcd2b3dba95ce_1681	1022ff18514ae54d2d5528a9b50b21f4_2351	ebdf5dbcb162f1882663e16c97575dfb_2981	d185bd7ba756c05bf215d92b70a45700_1801	736776347cbe29ae9fe9a2e7fad54502_327	30fa77115fc5906297de2d05d74c8324_3869	ea45fa85549e94c36457e8822e426f01_1240	618726b14a76566dbc04639f1f5c5ab2_600	675c4c6a764039bc47f77abc67efaa11_1885
fsr		Fosmidomycin resistance protein	32	32	1	1	6066				1220	1220	1220	P_00105	f302413983fd9c167191bb17269ceab3_279	8ae4b2e8730814f3fe4d3ff07b1c664d_2088	0c80f48fe2130be94c0ca0ab2d451a1e_96	a4ab7547fbf1ef3662e7d01392915d4d_33	6666f3714b03b64c9a5981a4846c5530_37	752f676fc107f5be2a24151a95e3c46e_1681	1571d81cc1932eabe82fdff0805ba226_2593	9ab1017b2cc1bdec5d177fe431ce8298_1104	1918448b00bbf0af01d1216b5287cd61_1536	c550a5e0d6981c67252962b18e76b1dc_2993	98c1c502c378a04dc470195ca085f341_2817	4beccbe5c6a365a06074487864612c4a_19	a37ebd06ea82dc60e700e528d281e170_2620	7df8b66bba16a94c6214469806563cb6_1495	de0c32351d0ad0eef3d80fc8757dd91b_689	5225b1cf655a36ecb44d75f2f2d47335_1576	684ca3d4a19bbbff404763bc50b52b01_54	08a98ca3b65c55229d6ce5ed1e2fd713_123	65f09f4215890255afa9c981b00d13a9_1814	8723c3a9792c84c08100519ef6542b91_869	7e07043f5e86eceaa1ce752e2fa51e93_2760	858a0d56d44f2ea12885e589474cfb8d_539	2f307ed5a4dd371a918bcd2b3dba95ce_696	1022ff18514ae54d2d5528a9b50b21f4_587	ebdf5dbcb162f1882663e16c97575dfb_966	d185bd7ba756c05bf215d92b70a45700_85	736776347cbe29ae9fe9a2e7fad54502_3057	30fa77115fc5906297de2d05d74c8324_587	ea45fa85549e94c36457e8822e426f01_320	618726b14a76566dbc04639f1f5c5ab2_2806	675c4c6a764039bc47f77abc67efaa11_226
fepA		Ferrienterobactin receptor	32	32	1	1	7509				2240	2240	2240	P_02174	f302413983fd9c167191bb17269ceab3_4364	8ae4b2e8730814f3fe4d3ff07b1c664d_1846	0c80f48fe2130be94c0ca0ab2d451a1e_4710	a4ab7547fbf1ef3662e7d01392915d4d_4708	6666f3714b03b64c9a5981a4846c5530_2999	752f676fc107f5be2a24151a95e3c46e_2906	1571d81cc1932eabe82fdff0805ba226_2613	9ab1017b2cc1bdec5d177fe431ce8298_2072	1918448b00bbf0af01d1216b5287cd61_4368	c550a5e0d6981c67252962b18e76b1dc_2503	98c1c502c378a04dc470195ca085f341_4687	4beccbe5c6a365a06074487864612c4a_2229	a37ebd06ea82dc60e700e528d281e170_3081	7df8b66bba16a94c6214469806563cb6_3163	de0c32351d0ad0eef3d80fc8757dd91b_2913	5225b1cf655a36ecb44d75f2f2d47335_3342	684ca3d4a19bbbff404763bc50b52b01_2296	08a98ca3b65c55229d6ce5ed1e2fd713_1622	65f09f4215890255afa9c981b00d13a9_2401	8723c3a9792c84c08100519ef6542b91_4790	7e07043f5e86eceaa1ce752e2fa51e93_1880	858a0d56d44f2ea12885e589474cfb8d_3734	2f307ed5a4dd371a918bcd2b3dba95ce_1078	1022ff18514ae54d2d5528a9b50b21f4_2556	ebdf5dbcb162f1882663e16c97575dfb_1913	d185bd7ba756c05bf215d92b70a45700_2909	736776347cbe29ae9fe9a2e7fad54502_2743	30fa77115fc5906297de2d05d74c8324_3468	ea45fa85549e94c36457e8822e426f01_3180	618726b14a76566dbc04639f1f5c5ab2_1984	675c4c6a764039bc47f77abc67efaa11_4573
aceE		Pyruvate dehydrogenase E1 component	32	32	1	1	4090				2663	2663	2663	P_00381	f302413983fd9c167191bb17269ceab3_813	8ae4b2e8730814f3fe4d3ff07b1c664d_294	0c80f48fe2130be94c0ca0ab2d451a1e_2966	a4ab7547fbf1ef3662e7d01392915d4d_286	6666f3714b03b64c9a5981a4846c5530_213	752f676fc107f5be2a24151a95e3c46e_1227	1571d81cc1932eabe82fdff0805ba226_753	9ab1017b2cc1bdec5d177fe431ce8298_1020	1918448b00bbf0af01d1216b5287cd61_2094	c550a5e0d6981c67252962b18e76b1dc_303	98c1c502c378a04dc470195ca085f341_315	4beccbe5c6a365a06074487864612c4a_1837	a37ebd06ea82dc60e700e528d281e170_564	7df8b66bba16a94c6214469806563cb6_1293	de0c32351d0ad0eef3d80fc8757dd91b_3236	5225b1cf655a36ecb44d75f2f2d47335_824	684ca3d4a19bbbff404763bc50b52b01_337	08a98ca3b65c55229d6ce5ed1e2fd713_2343	65f09f4215890255afa9c981b00d13a9_2017	8723c3a9792c84c08100519ef6542b91_2803	7e07043f5e86eceaa1ce752e2fa51e93_2365	858a0d56d44f2ea12885e589474cfb8d_87	2f307ed5a4dd371a918bcd2b3dba95ce_54	1022ff18514ae54d2d5528a9b50b21f4_2644	ebdf5dbcb162f1882663e16c97575dfb_1370	d185bd7ba756c05bf215d92b70a45700_1058	736776347cbe29ae9fe9a2e7fad54502_2287	30fa77115fc5906297de2d05d74c8324_357	ea45fa85549e94c36457e8822e426f01_1568	618726b14a76566dbc04639f1f5c5ab2_358	675c4c6a764039bc47f77abc67efaa11_1131
exuT		Hexuronate transporter	32	32	1	1	5773				1298	1298	1298	P_01824	f302413983fd9c167191bb17269ceab3_1978	8ae4b2e8730814f3fe4d3ff07b1c664d_1504	0c80f48fe2130be94c0ca0ab2d451a1e_1949	a4ab7547fbf1ef3662e7d01392915d4d_2304	6666f3714b03b64c9a5981a4846c5530_2059	752f676fc107f5be2a24151a95e3c46e_863	1571d81cc1932eabe82fdff0805ba226_2944	9ab1017b2cc1bdec5d177fe431ce8298_893	1918448b00bbf0af01d1216b5287cd61_1123	c550a5e0d6981c67252962b18e76b1dc_1514	98c1c502c378a04dc470195ca085f341_3039	4beccbe5c6a365a06074487864612c4a_1017	a37ebd06ea82dc60e700e528d281e170_996	7df8b66bba16a94c6214469806563cb6_2720	de0c32351d0ad0eef3d80fc8757dd91b_2953	5225b1cf655a36ecb44d75f2f2d47335_2282	684ca3d4a19bbbff404763bc50b52b01_1945	08a98ca3b65c55229d6ce5ed1e2fd713_1713	65f09f4215890255afa9c981b00d13a9_1399	8723c3a9792c84c08100519ef6542b91_3371	7e07043f5e86eceaa1ce752e2fa51e93_853	858a0d56d44f2ea12885e589474cfb8d_1545	2f307ed5a4dd371a918bcd2b3dba95ce_2988	1022ff18514ae54d2d5528a9b50b21f4_1792	ebdf5dbcb162f1882663e16c97575dfb_4495	d185bd7ba756c05bf215d92b70a45700_344	736776347cbe29ae9fe9a2e7fad54502_1751	30fa77115fc5906297de2d05d74c8324_2831	ea45fa85549e94c36457e8822e426f01_3307	618726b14a76566dbc04639f1f5c5ab2_2116	675c4c6a764039bc47f77abc67efaa11_2678
atpB		ATP synthase subunit a	32	32	1	1	11423				815	815	815	P_02312	f302413983fd9c167191bb17269ceab3_858	8ae4b2e8730814f3fe4d3ff07b1c664d_3592	0c80f48fe2130be94c0ca0ab2d451a1e_3963	a4ab7547fbf1ef3662e7d01392915d4d_2469	6666f3714b03b64c9a5981a4846c5530_2298	752f676fc107f5be2a24151a95e3c46e_2544	1571d81cc1932eabe82fdff0805ba226_3084	9ab1017b2cc1bdec5d177fe431ce8298_3723	1918448b00bbf0af01d1216b5287cd61_2780	c550a5e0d6981c67252962b18e76b1dc_3729	98c1c502c378a04dc470195ca085f341_2018	4beccbe5c6a365a06074487864612c4a_3195	a37ebd06ea82dc60e700e528d281e170_2403	7df8b66bba16a94c6214469806563cb6_510	de0c32351d0ad0eef3d80fc8757dd91b_3968	5225b1cf655a36ecb44d75f2f2d47335_675	684ca3d4a19bbbff404763bc50b52b01_2731	08a98ca3b65c55229d6ce5ed1e2fd713_2385	65f09f4215890255afa9c981b00d13a9_1779	8723c3a9792c84c08100519ef6542b91_2367	7e07043f5e86eceaa1ce752e2fa51e93_3924	858a0d56d44f2ea12885e589474cfb8d_2034	2f307ed5a4dd371a918bcd2b3dba95ce_3691	1022ff18514ae54d2d5528a9b50b21f4_3565	ebdf5dbcb162f1882663e16c97575dfb_3431	d185bd7ba756c05bf215d92b70a45700_2592	736776347cbe29ae9fe9a2e7fad54502_1193	30fa77115fc5906297de2d05d74c8324_1585	ea45fa85549e94c36457e8822e426f01_959	618726b14a76566dbc04639f1f5c5ab2_1742	675c4c6a764039bc47f77abc67efaa11_4023
gcvR		Glycine cleavage system transcriptional repressor	32	32	1	1	8865				572	572	572	P_01145	f302413983fd9c167191bb17269ceab3_182	8ae4b2e8730814f3fe4d3ff07b1c664d_93	0c80f48fe2130be94c0ca0ab2d451a1e_2736	a4ab7547fbf1ef3662e7d01392915d4d_2642	6666f3714b03b64c9a5981a4846c5530_4122	752f676fc107f5be2a24151a95e3c46e_4221	1571d81cc1932eabe82fdff0805ba226_2823	9ab1017b2cc1bdec5d177fe431ce8298_29	1918448b00bbf0af01d1216b5287cd61_3398	c550a5e0d6981c67252962b18e76b1dc_3339	98c1c502c378a04dc470195ca085f341_426	4beccbe5c6a365a06074487864612c4a_3813	a37ebd06ea82dc60e700e528d281e170_436	7df8b66bba16a94c6214469806563cb6_904	de0c32351d0ad0eef3d80fc8757dd91b_1606	5225b1cf655a36ecb44d75f2f2d47335_2833	684ca3d4a19bbbff404763bc50b52b01_1391	08a98ca3b65c55229d6ce5ed1e2fd713_4131	65f09f4215890255afa9c981b00d13a9_243	8723c3a9792c84c08100519ef6542b91_1381	7e07043f5e86eceaa1ce752e2fa51e93_919	858a0d56d44f2ea12885e589474cfb8d_344	2f307ed5a4dd371a918bcd2b3dba95ce_869	1022ff18514ae54d2d5528a9b50b21f4_1468	ebdf5dbcb162f1882663e16c97575dfb_1306	d185bd7ba756c05bf215d92b70a45700_1844	736776347cbe29ae9fe9a2e7fad54502_2033	30fa77115fc5906297de2d05d74c8324_2762	ea45fa85549e94c36457e8822e426f01_4290	618726b14a76566dbc04639f1f5c5ab2_556	675c4c6a764039bc47f77abc67efaa11_1798
serS		Serine--tRNA ligase	32	32	1	1	7297				1292	1292	1292	P_00704	f302413983fd9c167191bb17269ceab3_2257	8ae4b2e8730814f3fe4d3ff07b1c664d_2730	0c80f48fe2130be94c0ca0ab2d451a1e_1331	a4ab7547fbf1ef3662e7d01392915d4d_3139	6666f3714b03b64c9a5981a4846c5530_314	752f676fc107f5be2a24151a95e3c46e_704	1571d81cc1932eabe82fdff0805ba226_3279	9ab1017b2cc1bdec5d177fe431ce8298_2406	1918448b00bbf0af01d1216b5287cd61_2763	c550a5e0d6981c67252962b18e76b1dc_1415	98c1c502c378a04dc470195ca085f341_1967	4beccbe5c6a365a06074487864612c4a_1139	a37ebd06ea82dc60e700e528d281e170_175	7df8b66bba16a94c6214469806563cb6_3603	de0c32351d0ad0eef3d80fc8757dd91b_1118	5225b1cf655a36ecb44d75f2f2d47335_2174	684ca3d4a19bbbff404763bc50b52b01_1245	08a98ca3b65c55229d6ce5ed1e2fd713_674	65f09f4215890255afa9c981b00d13a9_3394	8723c3a9792c84c08100519ef6542b91_1246	7e07043f5e86eceaa1ce752e2fa51e93_4133	858a0d56d44f2ea12885e589474cfb8d_889	2f307ed5a4dd371a918bcd2b3dba95ce_1231	1022ff18514ae54d2d5528a9b50b21f4_874	ebdf5dbcb162f1882663e16c97575dfb_1468	d185bd7ba756c05bf215d92b70a45700_1231	736776347cbe29ae9fe9a2e7fad54502_4007	30fa77115fc5906297de2d05d74c8324_3257	ea45fa85549e94c36457e8822e426f01_542	618726b14a76566dbc04639f1f5c5ab2_1875	675c4c6a764039bc47f77abc67efaa11_1236
hybB		putative Ni/Fe-hydrogenase 2 b-type cytochrome subunit	32	32	1	1	5623				1178	1178	1178	P_02033	f302413983fd9c167191bb17269ceab3_2312	8ae4b2e8730814f3fe4d3ff07b1c664d_1420	0c80f48fe2130be94c0ca0ab2d451a1e_2925	a4ab7547fbf1ef3662e7d01392915d4d_1877	6666f3714b03b64c9a5981a4846c5530_1604	752f676fc107f5be2a24151a95e3c46e_1927	1571d81cc1932eabe82fdff0805ba226_2162	9ab1017b2cc1bdec5d177fe431ce8298_805	1918448b00bbf0af01d1216b5287cd61_446	c550a5e0d6981c67252962b18e76b1dc_4400	98c1c502c378a04dc470195ca085f341_2650	4beccbe5c6a365a06074487864612c4a_1228	a37ebd06ea82dc60e700e528d281e170_1983	7df8b66bba16a94c6214469806563cb6_3353	de0c32351d0ad0eef3d80fc8757dd91b_1797	5225b1cf655a36ecb44d75f2f2d47335_2093	684ca3d4a19bbbff404763bc50b52b01_204	08a98ca3b65c55229d6ce5ed1e2fd713_1576	65f09f4215890255afa9c981b00d13a9_2693	8723c3a9792c84c08100519ef6542b91_3255	7e07043f5e86eceaa1ce752e2fa51e93_2910	858a0d56d44f2ea12885e589474cfb8d_2209	2f307ed5a4dd371a918bcd2b3dba95ce_2050	1022ff18514ae54d2d5528a9b50b21f4_1889	ebdf5dbcb162f1882663e16c97575dfb_2398	d185bd7ba756c05bf215d92b70a45700_2118	736776347cbe29ae9fe9a2e7fad54502_2854	30fa77115fc5906297de2d05d74c8324_2169	ea45fa85549e94c36457e8822e426f01_2208	618726b14a76566dbc04639f1f5c5ab2_2997	675c4c6a764039bc47f77abc67efaa11_2729
oxyR_1		Hydrogen peroxide-inducible genes activator	32	32	1	1	8075				917	917	917	P_01342	f302413983fd9c167191bb17269ceab3_2029	8ae4b2e8730814f3fe4d3ff07b1c664d_3046	0c80f48fe2130be94c0ca0ab2d451a1e_476	a4ab7547fbf1ef3662e7d01392915d4d_2513	6666f3714b03b64c9a5981a4846c5530_642	752f676fc107f5be2a24151a95e3c46e_1269	1571d81cc1932eabe82fdff0805ba226_1520	9ab1017b2cc1bdec5d177fe431ce8298_3072	1918448b00bbf0af01d1216b5287cd61_3137	c550a5e0d6981c67252962b18e76b1dc_4414	98c1c502c378a04dc470195ca085f341_1193	4beccbe5c6a365a06074487864612c4a_513	a37ebd06ea82dc60e700e528d281e170_1398	7df8b66bba16a94c6214469806563cb6_2731	de0c32351d0ad0eef3d80fc8757dd91b_1532	5225b1cf655a36ecb44d75f2f2d47335_1636	684ca3d4a19bbbff404763bc50b52b01_1536	08a98ca3b65c55229d6ce5ed1e2fd713_972	65f09f4215890255afa9c981b00d13a9_2279	8723c3a9792c84c08100519ef6542b91_2660	7e07043f5e86eceaa1ce752e2fa51e93_3401	858a0d56d44f2ea12885e589474cfb8d_2759	2f307ed5a4dd371a918bcd2b3dba95ce_3721	1022ff18514ae54d2d5528a9b50b21f4_4022	ebdf5dbcb162f1882663e16c97575dfb_3532	d185bd7ba756c05bf215d92b70a45700_1769	736776347cbe29ae9fe9a2e7fad54502_934	30fa77115fc5906297de2d05d74c8324_1955	ea45fa85549e94c36457e8822e426f01_1708	618726b14a76566dbc04639f1f5c5ab2_1859	675c4c6a764039bc47f77abc67efaa11_1397
hslO		33 kDa chaperonin	32	32	1	1	2477				878	878	878	P_00578	f302413983fd9c167191bb17269ceab3_986	8ae4b2e8730814f3fe4d3ff07b1c664d_1748	0c80f48fe2130be94c0ca0ab2d451a1e_651	a4ab7547fbf1ef3662e7d01392915d4d_1210	6666f3714b03b64c9a5981a4846c5530_597	752f676fc107f5be2a24151a95e3c46e_42	1571d81cc1932eabe82fdff0805ba226_1349	9ab1017b2cc1bdec5d177fe431ce8298_2177	1918448b00bbf0af01d1216b5287cd61_753	c550a5e0d6981c67252962b18e76b1dc_1975	98c1c502c378a04dc470195ca085f341_1098	4beccbe5c6a365a06074487864612c4a_413	a37ebd06ea82dc60e700e528d281e170_3609	7df8b66bba16a94c6214469806563cb6_2172	de0c32351d0ad0eef3d80fc8757dd91b_461	5225b1cf655a36ecb44d75f2f2d47335_1233	684ca3d4a19bbbff404763bc50b52b01_1065	08a98ca3b65c55229d6ce5ed1e2fd713_269	65f09f4215890255afa9c981b00d13a9_1297	8723c3a9792c84c08100519ef6542b91_699	7e07043f5e86eceaa1ce752e2fa51e93_400	858a0d56d44f2ea12885e589474cfb8d_664	2f307ed5a4dd371a918bcd2b3dba95ce_1386	1022ff18514ae54d2d5528a9b50b21f4_1681	ebdf5dbcb162f1882663e16c97575dfb_2552	d185bd7ba756c05bf215d92b70a45700_372	736776347cbe29ae9fe9a2e7fad54502_982	30fa77115fc5906297de2d05d74c8324_819	ea45fa85549e94c36457e8822e426f01_490	618726b14a76566dbc04639f1f5c5ab2_1111	675c4c6a764039bc47f77abc67efaa11_702
btuF		Vitamin B12-binding protein	32	32	1	1	3916				800	800	800	P_00337	f302413983fd9c167191bb17269ceab3_2130	8ae4b2e8730814f3fe4d3ff07b1c664d_249	0c80f48fe2130be94c0ca0ab2d451a1e_1238	a4ab7547fbf1ef3662e7d01392915d4d_1138	6666f3714b03b64c9a5981a4846c5530_826	752f676fc107f5be2a24151a95e3c46e_1403	1571d81cc1932eabe82fdff0805ba226_1976	9ab1017b2cc1bdec5d177fe431ce8298_976	1918448b00bbf0af01d1216b5287cd61_211	c550a5e0d6981c67252962b18e76b1dc_347	98c1c502c378a04dc470195ca085f341_2128	4beccbe5c6a365a06074487864612c4a_665	a37ebd06ea82dc60e700e528d281e170_1618	7df8b66bba16a94c6214469806563cb6_2630	de0c32351d0ad0eef3d80fc8757dd91b_789	5225b1cf655a36ecb44d75f2f2d47335_1960	684ca3d4a19bbbff404763bc50b52b01_1676	08a98ca3b65c55229d6ce5ed1e2fd713_1146	65f09f4215890255afa9c981b00d13a9_3273	8723c3a9792c84c08100519ef6542b91_2765	7e07043f5e86eceaa1ce752e2fa51e93_2320	858a0d56d44f2ea12885e589474cfb8d_132	2f307ed5a4dd371a918bcd2b3dba95ce_98	1022ff18514ae54d2d5528a9b50b21f4_3440	ebdf5dbcb162f1882663e16c97575dfb_1414	d185bd7ba756c05bf215d92b70a45700_676	736776347cbe29ae9fe9a2e7fad54502_2222	30fa77115fc5906297de2d05d74c8324_1977	ea45fa85549e94c36457e8822e426f01_1434	618726b14a76566dbc04639f1f5c5ab2_402	675c4c6a764039bc47f77abc67efaa11_1329
kch		Voltage-gated potassium channel Kch	32	32	1	1	9980				1253	1253	1253	P_02129	f302413983fd9c167191bb17269ceab3_2562	8ae4b2e8730814f3fe4d3ff07b1c664d_2118	0c80f48fe2130be94c0ca0ab2d451a1e_4095	a4ab7547fbf1ef3662e7d01392915d4d_2040	6666f3714b03b64c9a5981a4846c5530_489	752f676fc107f5be2a24151a95e3c46e_1783	1571d81cc1932eabe82fdff0805ba226_231	9ab1017b2cc1bdec5d177fe431ce8298_371	1918448b00bbf0af01d1216b5287cd61_2913	c550a5e0d6981c67252962b18e76b1dc_130	98c1c502c378a04dc470195ca085f341_3280	4beccbe5c6a365a06074487864612c4a_1958	a37ebd06ea82dc60e700e528d281e170_1502	7df8b66bba16a94c6214469806563cb6_4160	de0c32351d0ad0eef3d80fc8757dd91b_2435	5225b1cf655a36ecb44d75f2f2d47335_186	684ca3d4a19bbbff404763bc50b52b01_2831	08a98ca3b65c55229d6ce5ed1e2fd713_2521	65f09f4215890255afa9c981b00d13a9_586	8723c3a9792c84c08100519ef6542b91_1150	7e07043f5e86eceaa1ce752e2fa51e93_1033	858a0d56d44f2ea12885e589474cfb8d_277	2f307ed5a4dd371a918bcd2b3dba95ce_1258	1022ff18514ae54d2d5528a9b50b21f4_1276	ebdf5dbcb162f1882663e16c97575dfb_483	d185bd7ba756c05bf215d92b70a45700_3586	736776347cbe29ae9fe9a2e7fad54502_2506	30fa77115fc5906297de2d05d74c8324_247	ea45fa85549e94c36457e8822e426f01_1385	618726b14a76566dbc04639f1f5c5ab2_2323	675c4c6a764039bc47f77abc67efaa11_1491
srkA		Stress response kinase A	32	32	1	1	7994				986	986	986	P_02048	f302413983fd9c167191bb17269ceab3_4672	8ae4b2e8730814f3fe4d3ff07b1c664d_2955	0c80f48fe2130be94c0ca0ab2d451a1e_4618	a4ab7547fbf1ef3662e7d01392915d4d_2672	6666f3714b03b64c9a5981a4846c5530_4679	752f676fc107f5be2a24151a95e3c46e_1872	1571d81cc1932eabe82fdff0805ba226_2881	9ab1017b2cc1bdec5d177fe431ce8298_2812	1918448b00bbf0af01d1216b5287cd61_4382	c550a5e0d6981c67252962b18e76b1dc_4637	98c1c502c378a04dc470195ca085f341_2983	4beccbe5c6a365a06074487864612c4a_1660	a37ebd06ea82dc60e700e528d281e170_3549	7df8b66bba16a94c6214469806563cb6_3269	de0c32351d0ad0eef3d80fc8757dd91b_4643	5225b1cf655a36ecb44d75f2f2d47335_3673	684ca3d4a19bbbff404763bc50b52b01_2523	08a98ca3b65c55229d6ce5ed1e2fd713_2044	65f09f4215890255afa9c981b00d13a9_2175	8723c3a9792c84c08100519ef6542b91_3304	7e07043f5e86eceaa1ce752e2fa51e93_3126	858a0d56d44f2ea12885e589474cfb8d_2915	2f307ed5a4dd371a918bcd2b3dba95ce_3081	1022ff18514ae54d2d5528a9b50b21f4_3323	ebdf5dbcb162f1882663e16c97575dfb_2738	d185bd7ba756c05bf215d92b70a45700_1900	736776347cbe29ae9fe9a2e7fad54502_828	30fa77115fc5906297de2d05d74c8324_2790	ea45fa85549e94c36457e8822e426f01_2520	618726b14a76566dbc04639f1f5c5ab2_4832	675c4c6a764039bc47f77abc67efaa11_4839
trmB		tRNA (guanine-N(7)-)-methyltransferase	32	32	1	1	5098				719	719	719	P_02367	f302413983fd9c167191bb17269ceab3_412	8ae4b2e8730814f3fe4d3ff07b1c664d_2311	0c80f48fe2130be94c0ca0ab2d451a1e_3534	a4ab7547fbf1ef3662e7d01392915d4d_449	6666f3714b03b64c9a5981a4846c5530_1572	752f676fc107f5be2a24151a95e3c46e_222	1571d81cc1932eabe82fdff0805ba226_3242	9ab1017b2cc1bdec5d177fe431ce8298_3277	1918448b00bbf0af01d1216b5287cd61_1713	c550a5e0d6981c67252962b18e76b1dc_664	98c1c502c378a04dc470195ca085f341_96	4beccbe5c6a365a06074487864612c4a_306	a37ebd06ea82dc60e700e528d281e170_230	7df8b66bba16a94c6214469806563cb6_3493	de0c32351d0ad0eef3d80fc8757dd91b_2838	5225b1cf655a36ecb44d75f2f2d47335_2422	684ca3d4a19bbbff404763bc50b52b01_223	08a98ca3b65c55229d6ce5ed1e2fd713_2941	65f09f4215890255afa9c981b00d13a9_280	8723c3a9792c84c08100519ef6542b91_1005	7e07043f5e86eceaa1ce752e2fa51e93_3759	858a0d56d44f2ea12885e589474cfb8d_1027	2f307ed5a4dd371a918bcd2b3dba95ce_3102	1022ff18514ae54d2d5528a9b50b21f4_4522	ebdf5dbcb162f1882663e16c97575dfb_2079	d185bd7ba756c05bf215d92b70a45700_138	736776347cbe29ae9fe9a2e7fad54502_1695	30fa77115fc5906297de2d05d74c8324_3199	ea45fa85549e94c36457e8822e426f01_2818	618726b14a76566dbc04639f1f5c5ab2_2444	675c4c6a764039bc47f77abc67efaa11_458
aaeA_2		p-hydroxybenzoic acid efflux pump subunit AaeA	32	32	1	1	1528				932	932	932	P_02795	f302413983fd9c167191bb17269ceab3_722	8ae4b2e8730814f3fe4d3ff07b1c664d_1266	0c80f48fe2130be94c0ca0ab2d451a1e_1597	a4ab7547fbf1ef3662e7d01392915d4d_4364	6666f3714b03b64c9a5981a4846c5530_1536	752f676fc107f5be2a24151a95e3c46e_2285	1571d81cc1932eabe82fdff0805ba226_2418	9ab1017b2cc1bdec5d177fe431ce8298_1234	1918448b00bbf0af01d1216b5287cd61_1388	c550a5e0d6981c67252962b18e76b1dc_2916	98c1c502c378a04dc470195ca085f341_3536	4beccbe5c6a365a06074487864612c4a_209	a37ebd06ea82dc60e700e528d281e170_2537	7df8b66bba16a94c6214469806563cb6_3732	de0c32351d0ad0eef3d80fc8757dd91b_95	5225b1cf655a36ecb44d75f2f2d47335_343	684ca3d4a19bbbff404763bc50b52b01_743	08a98ca3b65c55229d6ce5ed1e2fd713_425	65f09f4215890255afa9c981b00d13a9_1204	8723c3a9792c84c08100519ef6542b91_1440	7e07043f5e86eceaa1ce752e2fa51e93_707	858a0d56d44f2ea12885e589474cfb8d_748	2f307ed5a4dd371a918bcd2b3dba95ce_3140	1022ff18514ae54d2d5528a9b50b21f4_4068	ebdf5dbcb162f1882663e16c97575dfb_1681	d185bd7ba756c05bf215d92b70a45700_2186	736776347cbe29ae9fe9a2e7fad54502_726	30fa77115fc5906297de2d05d74c8324_2351	ea45fa85549e94c36457e8822e426f01_3348	618726b14a76566dbc04639f1f5c5ab2_794	675c4c6a764039bc47f77abc67efaa11_3368
nifJ		Pyruvate-flavodoxin oxidoreductase	32	32	1	1	10210				3524	3524	3524	P_02699	f302413983fd9c167191bb17269ceab3_2441	8ae4b2e8730814f3fe4d3ff07b1c664d_1561	0c80f48fe2130be94c0ca0ab2d451a1e_2871	a4ab7547fbf1ef3662e7d01392915d4d_3112	6666f3714b03b64c9a5981a4846c5530_2575	752f676fc107f5be2a24151a95e3c46e_2832	1571d81cc1932eabe82fdff0805ba226_1248	9ab1017b2cc1bdec5d177fe431ce8298_1901	1918448b00bbf0af01d1216b5287cd61_4076	c550a5e0d6981c67252962b18e76b1dc_2240	98c1c502c378a04dc470195ca085f341_2930	4beccbe5c6a365a06074487864612c4a_2566	a37ebd06ea82dc60e700e528d281e170_3965	7df8b66bba16a94c6214469806563cb6_697	de0c32351d0ad0eef3d80fc8757dd91b_3954	5225b1cf655a36ecb44d75f2f2d47335_296	684ca3d4a19bbbff404763bc50b52b01_2042	08a98ca3b65c55229d6ce5ed1e2fd713_2131	65f09f4215890255afa9c981b00d13a9_3148	8723c3a9792c84c08100519ef6542b91_3880	7e07043f5e86eceaa1ce752e2fa51e93_1588	858a0d56d44f2ea12885e589474cfb8d_4385	2f307ed5a4dd371a918bcd2b3dba95ce_456	1022ff18514ae54d2d5528a9b50b21f4_3730	ebdf5dbcb162f1882663e16c97575dfb_383	d185bd7ba756c05bf215d92b70a45700_3946	736776347cbe29ae9fe9a2e7fad54502_2739	30fa77115fc5906297de2d05d74c8324_1656	ea45fa85549e94c36457e8822e426f01_1817	618726b14a76566dbc04639f1f5c5ab2_1590	675c4c6a764039bc47f77abc67efaa11_2697
ybiS		putative L,D-transpeptidase YbiS	32	32	1	1	7392				920	920	920	P_02346	f302413983fd9c167191bb17269ceab3_2800	8ae4b2e8730814f3fe4d3ff07b1c664d_2271	0c80f48fe2130be94c0ca0ab2d451a1e_2447	a4ab7547fbf1ef3662e7d01392915d4d_489	6666f3714b03b64c9a5981a4846c5530_797	752f676fc107f5be2a24151a95e3c46e_2567	1571d81cc1932eabe82fdff0805ba226_4057	9ab1017b2cc1bdec5d177fe431ce8298_2724	1918448b00bbf0af01d1216b5287cd61_2482	c550a5e0d6981c67252962b18e76b1dc_1237	98c1c502c378a04dc470195ca085f341_766	4beccbe5c6a365a06074487864612c4a_2376	a37ebd06ea82dc60e700e528d281e170_88	7df8b66bba16a94c6214469806563cb6_403	de0c32351d0ad0eef3d80fc8757dd91b_2896	5225b1cf655a36ecb44d75f2f2d47335_550	684ca3d4a19bbbff404763bc50b52b01_2796	08a98ca3b65c55229d6ce5ed1e2fd713_2618	65f09f4215890255afa9c981b00d13a9_836	8723c3a9792c84c08100519ef6542b91_2935	7e07043f5e86eceaa1ce752e2fa51e93_2074	858a0d56d44f2ea12885e589474cfb8d_1419	2f307ed5a4dd371a918bcd2b3dba95ce_1477	1022ff18514ae54d2d5528a9b50b21f4_3903	ebdf5dbcb162f1882663e16c97575dfb_4402	d185bd7ba756c05bf215d92b70a45700_2814	736776347cbe29ae9fe9a2e7fad54502_506	30fa77115fc5906297de2d05d74c8324_130	ea45fa85549e94c36457e8822e426f01_616	618726b14a76566dbc04639f1f5c5ab2_1237	675c4c6a764039bc47f77abc67efaa11_2131
parE		DNA topoisomerase 4 subunit B	32	32	1	1	5674				1892	1892	1892	P_02000	f302413983fd9c167191bb17269ceab3_2281	8ae4b2e8730814f3fe4d3ff07b1c664d_1449	0c80f48fe2130be94c0ca0ab2d451a1e_4306	a4ab7547fbf1ef3662e7d01392915d4d_1908	6666f3714b03b64c9a5981a4846c5530_1637	752f676fc107f5be2a24151a95e3c46e_1959	1571d81cc1932eabe82fdff0805ba226_2129	9ab1017b2cc1bdec5d177fe431ce8298_833	1918448b00bbf0af01d1216b5287cd61_415	c550a5e0d6981c67252962b18e76b1dc_1455	98c1c502c378a04dc470195ca085f341_2683	4beccbe5c6a365a06074487864612c4a_1260	a37ebd06ea82dc60e700e528d281e170_2014	7df8b66bba16a94c6214469806563cb6_3325	de0c32351d0ad0eef3d80fc8757dd91b_3876	5225b1cf655a36ecb44d75f2f2d47335_2125	684ca3d4a19bbbff404763bc50b52b01_171	08a98ca3b65c55229d6ce5ed1e2fd713_1608	65f09f4215890255afa9c981b00d13a9_2660	8723c3a9792c84c08100519ef6542b91_3223	7e07043f5e86eceaa1ce752e2fa51e93_2876	858a0d56d44f2ea12885e589474cfb8d_2243	2f307ed5a4dd371a918bcd2b3dba95ce_1692	1022ff18514ae54d2d5528a9b50b21f4_1853	ebdf5dbcb162f1882663e16c97575dfb_2370	d185bd7ba756c05bf215d92b70a45700_284	736776347cbe29ae9fe9a2e7fad54502_4313	30fa77115fc5906297de2d05d74c8324_2136	ea45fa85549e94c36457e8822e426f01_2240	618726b14a76566dbc04639f1f5c5ab2_4297	675c4c6a764039bc47f77abc67efaa11_4266
btsR		Transcriptional regulatory protein BtsR	32	32	1	1	8342				719	719	719	P_00287	f302413983fd9c167191bb17269ceab3_1168	8ae4b2e8730814f3fe4d3ff07b1c664d_949	0c80f48fe2130be94c0ca0ab2d451a1e_1775	a4ab7547fbf1ef3662e7d01392915d4d_805	6666f3714b03b64c9a5981a4846c5530_2677	752f676fc107f5be2a24151a95e3c46e_386	1571d81cc1932eabe82fdff0805ba226_1306	9ab1017b2cc1bdec5d177fe431ce8298_664	1918448b00bbf0af01d1216b5287cd61_1604	c550a5e0d6981c67252962b18e76b1dc_700	98c1c502c378a04dc470195ca085f341_559	4beccbe5c6a365a06074487864612c4a_1432	a37ebd06ea82dc60e700e528d281e170_669	7df8b66bba16a94c6214469806563cb6_79	de0c32351d0ad0eef3d80fc8757dd91b_1740	5225b1cf655a36ecb44d75f2f2d47335_577	684ca3d4a19bbbff404763bc50b52b01_435	08a98ca3b65c55229d6ce5ed1e2fd713_13	65f09f4215890255afa9c981b00d13a9_2728	8723c3a9792c84c08100519ef6542b91_518	7e07043f5e86eceaa1ce752e2fa51e93_4228	858a0d56d44f2ea12885e589474cfb8d_2684	2f307ed5a4dd371a918bcd2b3dba95ce_2240	1022ff18514ae54d2d5528a9b50b21f4_287	ebdf5dbcb162f1882663e16c97575dfb_126	d185bd7ba756c05bf215d92b70a45700_1702	736776347cbe29ae9fe9a2e7fad54502_15	30fa77115fc5906297de2d05d74c8324_1087	ea45fa85549e94c36457e8822e426f01_1891	618726b14a76566dbc04639f1f5c5ab2_78	675c4c6a764039bc47f77abc67efaa11_974
group_11475		hypothetical protein	32	32	1	1	6807				344	344	344	P_04516	f302413983fd9c167191bb17269ceab3_3837	8ae4b2e8730814f3fe4d3ff07b1c664d_599	0c80f48fe2130be94c0ca0ab2d451a1e_4591	a4ab7547fbf1ef3662e7d01392915d4d_820	6666f3714b03b64c9a5981a4846c5530_1003	752f676fc107f5be2a24151a95e3c46e_3466	1571d81cc1932eabe82fdff0805ba226_4185	9ab1017b2cc1bdec5d177fe431ce8298_1362	1918448b00bbf0af01d1216b5287cd61_4071	c550a5e0d6981c67252962b18e76b1dc_1007	98c1c502c378a04dc470195ca085f341_4805	4beccbe5c6a365a06074487864612c4a_2656	a37ebd06ea82dc60e700e528d281e170_1241	7df8b66bba16a94c6214469806563cb6_1867	de0c32351d0ad0eef3d80fc8757dd91b_3103	5225b1cf655a36ecb44d75f2f2d47335_1029	684ca3d4a19bbbff404763bc50b52b01_2609	08a98ca3b65c55229d6ce5ed1e2fd713_3082	65f09f4215890255afa9c981b00d13a9_1441	8723c3a9792c84c08100519ef6542b91_1890	7e07043f5e86eceaa1ce752e2fa51e93_2159	858a0d56d44f2ea12885e589474cfb8d_4005	2f307ed5a4dd371a918bcd2b3dba95ce_4147	1022ff18514ae54d2d5528a9b50b21f4_2960	ebdf5dbcb162f1882663e16c97575dfb_1034	d185bd7ba756c05bf215d92b70a45700_4434	736776347cbe29ae9fe9a2e7fad54502_1535	30fa77115fc5906297de2d05d74c8324_1822	ea45fa85549e94c36457e8822e426f01_1141	618726b14a76566dbc04639f1f5c5ab2_1422	675c4c6a764039bc47f77abc67efaa11_825
napA		Periplasmic nitrate reductase	32	32	1	1	8448				2486	2486	2486	P_00186	f302413983fd9c167191bb17269ceab3_1250	8ae4b2e8730814f3fe4d3ff07b1c664d_1029	0c80f48fe2130be94c0ca0ab2d451a1e_1463	a4ab7547fbf1ef3662e7d01392915d4d_2864	6666f3714b03b64c9a5981a4846c5530_3744	752f676fc107f5be2a24151a95e3c46e_3631	1571d81cc1932eabe82fdff0805ba226_3602	9ab1017b2cc1bdec5d177fe431ce8298_745	1918448b00bbf0af01d1216b5287cd61_1063	c550a5e0d6981c67252962b18e76b1dc_780	98c1c502c378a04dc470195ca085f341_639	4beccbe5c6a365a06074487864612c4a_839	a37ebd06ea82dc60e700e528d281e170_589	7df8b66bba16a94c6214469806563cb6_159	de0c32351d0ad0eef3d80fc8757dd91b_2019	5225b1cf655a36ecb44d75f2f2d47335_1852	684ca3d4a19bbbff404763bc50b52b01_536	08a98ca3b65c55229d6ce5ed1e2fd713_114	65f09f4215890255afa9c981b00d13a9_4567	8723c3a9792c84c08100519ef6542b91_599	7e07043f5e86eceaa1ce752e2fa51e93_2565	858a0d56d44f2ea12885e589474cfb8d_3153	2f307ed5a4dd371a918bcd2b3dba95ce_604	1022ff18514ae54d2d5528a9b50b21f4_367	ebdf5dbcb162f1882663e16c97575dfb_207	d185bd7ba756c05bf215d92b70a45700_2298	736776347cbe29ae9fe9a2e7fad54502_95	30fa77115fc5906297de2d05d74c8324_4016	ea45fa85549e94c36457e8822e426f01_4150	618726b14a76566dbc04639f1f5c5ab2_160	675c4c6a764039bc47f77abc67efaa11_3416
recF_1		DNA replication and repair protein RecF	32	32	1	1	7320				1658	1658	1658	P_00687	f302413983fd9c167191bb17269ceab3_2240	8ae4b2e8730814f3fe4d3ff07b1c664d_2747	0c80f48fe2130be94c0ca0ab2d451a1e_1314	a4ab7547fbf1ef3662e7d01392915d4d_3158	6666f3714b03b64c9a5981a4846c5530_1858	752f676fc107f5be2a24151a95e3c46e_721	1571d81cc1932eabe82fdff0805ba226_2234	9ab1017b2cc1bdec5d177fe431ce8298_2389	1918448b00bbf0af01d1216b5287cd61_2685	c550a5e0d6981c67252962b18e76b1dc_1398	98c1c502c378a04dc470195ca085f341_1984	4beccbe5c6a365a06074487864612c4a_1156	a37ebd06ea82dc60e700e528d281e170_145	7df8b66bba16a94c6214469806563cb6_343	de0c32351d0ad0eef3d80fc8757dd91b_1101	5225b1cf655a36ecb44d75f2f2d47335_2520	684ca3d4a19bbbff404763bc50b52b01_1228	08a98ca3b65c55229d6ce5ed1e2fd713_657	65f09f4215890255afa9c981b00d13a9_893	8723c3a9792c84c08100519ef6542b91_1263	7e07043f5e86eceaa1ce752e2fa51e93_4116	858a0d56d44f2ea12885e589474cfb8d_906	2f307ed5a4dd371a918bcd2b3dba95ce_1214	1022ff18514ae54d2d5528a9b50b21f4_891	ebdf5dbcb162f1882663e16c97575dfb_1485	d185bd7ba756c05bf215d92b70a45700_1248	736776347cbe29ae9fe9a2e7fad54502_404	30fa77115fc5906297de2d05d74c8324_187	ea45fa85549e94c36457e8822e426f01_559	618726b14a76566dbc04639f1f5c5ab2_2711	675c4c6a764039bc47f77abc67efaa11_1253
murD		UDP-N-acetylmuramoylalanine--D-glutamate ligase	32	32	1	1	4059				1316	1316	1316	P_00406	f302413983fd9c167191bb17269ceab3_789	8ae4b2e8730814f3fe4d3ff07b1c664d_318	0c80f48fe2130be94c0ca0ab2d451a1e_137	a4ab7547fbf1ef3662e7d01392915d4d_310	6666f3714b03b64c9a5981a4846c5530_189	752f676fc107f5be2a24151a95e3c46e_1251	1571d81cc1932eabe82fdff0805ba226_729	9ab1017b2cc1bdec5d177fe431ce8298_1044	1918448b00bbf0af01d1216b5287cd61_779	c550a5e0d6981c67252962b18e76b1dc_279	98c1c502c378a04dc470195ca085f341_291	4beccbe5c6a365a06074487864612c4a_1733	a37ebd06ea82dc60e700e528d281e170_540	7df8b66bba16a94c6214469806563cb6_1269	de0c32351d0ad0eef3d80fc8757dd91b_1679	5225b1cf655a36ecb44d75f2f2d47335_800	684ca3d4a19bbbff404763bc50b52b01_361	08a98ca3b65c55229d6ce5ed1e2fd713_2096	65f09f4215890255afa9c981b00d13a9_1993	8723c3a9792c84c08100519ef6542b91_2827	7e07043f5e86eceaa1ce752e2fa51e93_2393	858a0d56d44f2ea12885e589474cfb8d_63	2f307ed5a4dd371a918bcd2b3dba95ce_30	1022ff18514ae54d2d5528a9b50b21f4_2620	ebdf5dbcb162f1882663e16c97575dfb_1346	d185bd7ba756c05bf215d92b70a45700_1034	736776347cbe29ae9fe9a2e7fad54502_2311	30fa77115fc5906297de2d05d74c8324_381	ea45fa85549e94c36457e8822e426f01_1542	618726b14a76566dbc04639f1f5c5ab2_334	675c4c6a764039bc47f77abc67efaa11_1155
[truncated: 12,816 more rows]
